# Supplementary material for: eIF5A maintains intestinal epithelial homeostasis by sustaining intestinal stem cells
Source: Cell Regen. 2025 Jun 9;14:23. doi: 10.1186/s13619-025-00243-z (PMC12149079; doi:10.1186/s13619-025-00243-z)
Supplement: Supplementary file 2 — Supplementary Material 2 Table S1. The proteomes in intestinal organoids following Eif5a knockout. [file 13619_2025_243_MOESM2_ESM.xlsx]

## Sheet: Proteins
Checked	Protein FDR Confidence: Combined	Master	Accession	Description	Exp. q-value: Combined	Sum PEP Score	Coverage [%]	# Peptides	# PSMs	# Unique Peptides	# AAs	MW [kDa]	calc. pI	Score Sequest HT: Sequest HT	# Peptides (by Search Engine): Sequest HT	# Razor Peptides	Abundance Ratio: (F1, 129) / (F1, 127)	Abundance Ratio: (F1, 131) / (F1, 127)	Abundance Ratio: (F1, 129) / (F1, 128)	Abundance Ratio: (F1, 131) / (F1, 128)	Abundances (Grouped): F1, 127	Abundances (Grouped): F1, 128	Abundances (Grouped): F1, 129	Abundances (Grouped): F1, 131	Abundance: F1: 127, Sample	Abundance: F1: 128, Sample	Abundance: F1: 129, Sample	Abundance: F1: 131, Sample	Found in Sample: [S1] F1: 127, Sample	Found in Sample: [S2] F1: 128, Sample	Found in Sample: [S3] F1: 129, Sample	Found in Sample: [S4] F1: 131, Sample	# Protein Groups	Modifications	Accession	Description	129, Ctrl-1 abundance	131,Ctrl-2 abundance	127,KO-1 abundance	128,KO-2 abundance	Fold Change	P value
FALSE	High	Master Protein	P63242	Eukaryotic translation initiation factor 5A-1 OS=Mus musculus OX=10090 GN=Eif5a PE=1 SV=2	0	157.788	72	18	87	18	154	16.8	5.24	288.27	18	0	2.378	2.268	2.313	2.205	59.9	61.6	142.5	135.9	9873.9	10311.1	25064.4	23179.7	High	High	High	High	1		P63242	Eukaryotic translation initiation factor 5A-1 OS=Mus musculus OX=10090 GN=Eif5a PE=1 SV=2	25064.4	23897.9	10538.1	10838.5	0.436593	0.00190129
FALSE	High	Master Protein	Q9WTK0	Nuclear protein 1 OS=Mus musculus OX=10090 GN=Nupr1 PE=1 SV=1	0.002	4.893	20	1	1	1	80	8.9	9.25	2.68	1	0	1.866	2.184	1.555	1.82	64	76.8	119.4	139.8	11.9	14.5	23.7	26.9	High	High	High	High	1		Q9WTK0	Nuclear protein 1 OS=Mus musculus OX=10090 GN=Nupr1 PE=1 SV=1	23.7	27.7	12.7	15.2	0.542802	0.0380076
FALSE	Low	Master Protein	P35639	DNA damage-inducible transcript 3 protein OS=Mus musculus OX=10090 GN=Ddit3 PE=1 SV=1	0.09	1.287	7	1	1	1	168	19.2	4.65	0	1	0	1.992	1.911	1.67	1.602	65.6	78.3	130.7	125.4	41.2	49.9	87.6	81.5	High	High	High	High	1		P35639	DNA damage-inducible transcript 3 protein OS=Mus musculus OX=10090 GN=Ddit3 PE=1 SV=1	87.6	84	44	52.5	0.562354	0.0147741
FALSE	Medium	Master Protein	A9Z1V5	von Willebrand factor A domain-containing protein 5B1 OS=Mus musculus OX=10090 GN=Vwa5b1 PE=2 SV=1	0.046	1.742	1	1	1	1	1215	133.9	7.93	1.74	1	0	1.155	1.98	1.458	2.498	81.2	64.3	93.8	160.7	166.3	133.8	205	340.8	High	High	High	High	1		A9Z1V5	von Willebrand factor A domain-containing protein 5B1 OS=Mus musculus OX=10090 GN=Vwa5b1 PE=2 SV=1	205	351.4	177.5	140.6	0.571711	0.255225
FALSE	Medium	Master Protein	Q69ZZ9	Uncharacterized protein KIAA0754 OS=Mus musculus OX=10090 GN=Kiaa0754 PE=2 SV=2	0.046	1.742	1	1	1	1	979	104.6	4.28	1.73	1	0	1.274	1.453	1.864	2.125	90.7	62	115.6	131.8	138.9	96.4	188.9	208.9	High	High	High	High	1		Q69ZZ9	Uncharacterized protein KIAA0754 OS=Mus musculus OX=10090 GN=Kiaa0754 PE=2 SV=2	188.9	215.4	148.2	101.3	0.617116	0.102767
FALSE	Low	Master Protein	Q9JII1	Phosphatidylinositol polyphosphate 5-phosphatase type IV OS=Mus musculus OX=10090 GN=Inpp5e PE=1 SV=1	0.076	1.374	2	1	3	1	647	71.9	9.19	0	1	0	1.032	1.726	1.353	2.262	88.5	67.5	91.3	152.7	41.3	32	45.5	73.8	High	High	High	High	1		Q9JII1	Phosphatidylinositol polyphosphate 5-phosphatase type IV OS=Mus musculus OX=10090 GN=Inpp5e PE=1 SV=1	45.5	76.1	44.1	33.6	0.63898	0.307646
FALSE	Medium	Master Protein	Q922C1	Uncharacterized protein C19orf44 homolog OS=Mus musculus OX=10090 PE=1 SV=2	0.013	2.777	5	2	2	2	641	69.2	5.85	2.2	2	0	1.148	1.421	1.41	1.744	91.2	74.3	104.8	129.6	191	158	234.1	280.9	High	High	High	High	1		Q922C1	Uncharacterized protein C19orf44 homolog OS=Mus musculus OX=10090 PE=1 SV=2	234.1	289.6	203.8	166.1	0.70632	0.148931
FALSE	Low	Master Protein	P70191	TNF receptor-associated factor 5 OS=Mus musculus OX=10090 GN=Traf5 PE=1 SV=1	0.081	1.346	1	1	1	1	558	64.1	7.62	0	1	0	1.33	1.357	1.469	1.499	87.1	78.9	115.8	118.2	13.6	12.5	19.3	19.1	High	High	High	High	1		P70191	TNF receptor-associated factor 5 OS=Mus musculus OX=10090 GN=Traf5 PE=1 SV=1	19.3	19.7	14.5	13.1	0.707692	0.0159241
FALSE	High	Master Protein	Q9D0K1	Peroxisomal membrane protein PEX13 OS=Mus musculus OX=10090 GN=Pex13 PE=1 SV=1	0.003	4.753	5	1	1	1	405	44.6	7.53	3.56	1	0	1.329	1.632	1.195	1.468	78.9	87.7	104.8	128.7	37.3	42.1	52.9	63	High	High	High	High	1		Q9D0K1	Peroxisomal membrane protein PEX13 OS=Mus musculus OX=10090 GN=Pex13 PE=1 SV=1	52.9	65	39.8	44.3	0.713316	0.12015
FALSE	Low	Master Protein	Q3V1I0	Lysozyme g-like protein 2 OS=Mus musculus OX=10090 GN=Lyg2 PE=2 SV=1	0.128	1.123	6	1	1	1	213	23.7	8.44	0	1	0	1.212	1.591	1.199	1.574	83.1	84	100.7	132.2	11.6	11.9	15	19.1	High	High	High	High	1		Q3V1I0	Lysozyme g-like protein 2 OS=Mus musculus OX=10090 GN=Lyg2 PE=2 SV=1	15	19.7	12.4	12.5	0.717579	0.172458
FALSE	High	Master Protein	Q9WV86	Katanin p60 ATPase-containing subunit A1 OS=Mus musculus OX=10090 GN=Katna1 PE=1 SV=1	0	32.412	27	10	13	10	491	55.9	7.5	23.51	10	0	1.508	1.46	1.313	1.271	78.2	89.8	117.9	114.1	730.7	852.1	1176.2	1104.4	High	High	High	High	1		Q9WV86	Katanin p60 ATPase-containing subunit A1 OS=Mus musculus OX=10090 GN=Katna1 PE=1 SV=1	1176.2	1138.6	779.9	895.7	0.723864	0.0344184
FALSE	High	Master Protein	P35456	Urokinase plasminogen activator surface receptor OS=Mus musculus OX=10090 GN=Plaur PE=1 SV=1	0.003	4.508	4	1	2	1	327	35.4	6.83	3.18	1	0	1.087	1.659	1.079	1.648	84.2	84.7	91.4	139.6	89.6	91.6	103.9	153.9	High	High	High	High	1		P35456	Urokinase plasminogen activator surface receptor OS=Mus musculus OX=10090 GN=Plaur PE=1 SV=1	103.9	158.7	95.6	96.3	0.730769	0.326072
FALSE	High	Master Protein	P19437	B-lymphocyte antigen CD20 OS=Mus musculus OX=10090 GN=Ms4a1 PE=1 SV=1	0.009	3.285	4	1	2	1	291	31.9	5.22	2.06	1	0	1.113	1.936	0.9	1.567	75.7	93.5	84.2	146.5	50.7	63.6	60.2	101.6	High	High	High	High	1		P19437	B-lymphocyte antigen CD20 OS=Mus musculus OX=10090 GN=Ms4a1 PE=1 SV=1	60.2	104.7	54.1	66.9	0.733778	0.44316
FALSE	Medium	Master Protein	Q8BG80	F-box only protein 46 OS=Mus musculus OX=10090 GN=Fbxo46 PE=2 SV=1	0.042	1.791	3	1	1	1	603	65.3	7.78	0	1	0	1.019	1.412	1.279	1.772	94.6	75.4	96.4	133.6	116	93.9	126.2	169.6	High	High	High	High	1		Q8BG80	F-box only protein 46 OS=Mus musculus OX=10090 GN=Fbxo46 PE=2 SV=1	126.2	174.9	123.8	98.7	0.738957	0.287845
FALSE	High	Master Protein	P79457	Histone demethylase UTY OS=Mus musculus OX=10090 GN=Uty PE=1 SV=2	0	9.786	4	3	4	1	1212	136.7	7.55	10.06	3	0	1.176	1.536	1.166	1.522	84.7	85.5	99.7	130.1	29	29.7	36.4	46.1	High	High	High	High	1		P79457	Histone demethylase UTY OS=Mus musculus OX=10090 GN=Uty PE=1 SV=2	36.4	47.5	31	31.2	0.741359	0.189819
FALSE	Medium	Master Protein	Q80UK7	Spindle assembly abnormal protein 6 homolog OS=Mus musculus OX=10090 GN=Sass6 PE=2 SV=2	0.025	2.246	1	1	1	1	654	74	7.37	2.29	1	0	1.165	1.716	0.997	1.469	79.2	92.5	92.3	135.9	155.5	184.4	193.3	276.2	High	High	High	High	1		Q80UK7	Spindle assembly abnormal protein 6 homolog OS=Mus musculus OX=10090 GN=Sass6 PE=2 SV=2	193.3	284.8	166	193.8	0.752562	0.341609
FALSE	High	Master Protein	Q8BSZ2	AP-3 complex subunit sigma-2 OS=Mus musculus OX=10090 GN=Ap3s2 PE=1 SV=1	0.004	4.056	10	2	2	2	193	22	5.22	2.9	2	0	1.341	1.344	1.308	1.311	84.9	87.1	113.9	114.1	136.4	142	195.2	189.8	High	High	High	High	1		Q8BSZ2	AP-3 complex subunit sigma-2 OS=Mus musculus OX=10090 GN=Ap3s2 PE=1 SV=1	195.2	195.7	145.6	149.3	0.754413	0.00150916
FALSE	High	Master Protein	Q8BMU0	Zinc finger protein 76 OS=Mus musculus OX=10090 GN=Znf76 PE=2 SV=1	0	22.378	10	6	8	1	568	61.4	6.13	20.62	6	0	1.021	1.119	1.655	1.813	106.5	65.7	108.7	119.1	38	23.8	41.4	44	High	High	High	High	1		Q8BMU0	Zinc finger protein 76 OS=Mus musculus OX=10090 GN=Znf76 PE=2 SV=1	41.4	45.4	40.6	25	0.75576	0.318662
FALSE	High	Master Protein	P70406	Mitochondrial uncoupling protein 2 OS=Mus musculus OX=10090 GN=Ucp2 PE=1 SV=1	0	14.506	21	4	4	4	309	33.4	9.73	9.31	4	0	1.22	1.206	1.464	1.447	93.9	78.3	114.6	113.3	244.6	206.9	318.4	305.3	High	High	High	High	1		P70406	Mitochondrial uncoupling protein 2 OS=Mus musculus OX=10090 GN=Ucp2 PE=1 SV=1	318.4	314.8	261.1	217.5	0.755843	0.0715845
FALSE	High	Master Protein	Q6IME9	Keratin, type II cytoskeletal 72 OS=Mus musculus OX=10090 GN=Krt72 PE=3 SV=1	0	14.759	4	3	16	1	520	56.7	7.4	40.75	3	0	1.001	1.111	1.658	1.84	107.6	65	107.8	119.6	446	273.4	476.6	513	High	High	High	High	1		Q6IME9	Keratin, type II cytoskeletal 72 OS=Mus musculus OX=10090 GN=Krt72 PE=3 SV=1	476.6	528.9	476	287.4	0.759224	0.341631
FALSE	Low	Master Protein	Q3V3Z3	Adhesion G-protein coupled receptor G5 OS=Mus musculus OX=10090 GN=Adgrg5 PE=1 SV=3	0.1	1.24	5	1	2	1	524	58.6	8.57	0	1	0	1.135	1.281	1.359	1.533	94.1	78.6	106.8	120.5	69.7	59.1	84.4	92.4	High	High	High	High	1		Q3V3Z3	Adhesion G-protein coupled receptor G5 OS=Mus musculus OX=10090 GN=Adgrg5 PE=1 SV=3	84.4	95.3	74.4	62.1	0.759599	0.119364
FALSE	High	Master Protein	Q3UW53	Protein Niban 1 OS=Mus musculus OX=10090 GN=Niban1 PE=1 SV=2	0	85.325	28	19	26	19	926	102.6	4.78	81.8	19	0	1.31	1.337	1.268	1.295	85.5	88.3	111.9	114.3	3299	3459.7	4611.2	4567.2	High	High	High	High	1		Q3UW53	Protein Niban 1 OS=Mus musculus OX=10090 GN=Niban1 PE=1 SV=2	4611.2	4708.7	3520.9	3636.7	0.767991	0.00486549
FALSE	Low	Master Protein	Q6PCX9	E3 ubiquitin-protein ligase TRIM37 OS=Mus musculus OX=10090 GN=Trim37 PE=1 SV=1	0.136	1.091	1	1	1	1	961	107.6	5.21	0	1	0	1.356	1.389	1.222	1.251	82.4	91.5	111.7	114.4	30.6	34.5	44.3	44	High	High	High	High	1		Q6PCX9	E3 ubiquitin-protein ligase TRIM37 OS=Mus musculus OX=10090 GN=Trim37 PE=1 SV=1	44.3	45.4	32.7	36.3	0.769231	0.0315147
FALSE	Medium	Master Protein	Q99JY1	Toll/interleukin-1 receptor domain-containing adapter protein OS=Mus musculus OX=10090 GN=Tirap PE=1 SV=1	0.013	2.791	7	1	2	1	241	26	6.76	0	1	0	1.073	1.369	1.218	1.555	92.5	81.5	99.3	126.7	79.3	70.9	90.8	112.4	High	High	High	High	1		Q99JY1	Toll/interleukin-1 receptor domain-containing adapter protein OS=Mus musculus OX=10090 GN=Tirap PE=1 SV=1	90.8	115.9	84.6	74.5	0.769715	0.220593
FALSE	High	Master Protein	Q3UHK3	Protein GREB1 OS=Mus musculus OX=10090 GN=Greb1 PE=2 SV=2	0.001	5.414	1	1	1	1	1954	216.8	6.92	4.63	1	0	1.233	1.195	1.409	1.365	92.9	81.4	114.6	111.1	46.8	41.6	61.6	57.9	High	High	High	High	1		Q3UHK3	Protein GREB1 OS=Mus musculus OX=10090 GN=Greb1 PE=2 SV=2	61.6	59.7	49.9	43.7	0.771641	0.0506737
FALSE	Low	Master Protein	Q9EQF5	Dihydropyrimidinase OS=Mus musculus OX=10090 GN=Dpys PE=1 SV=2	0.12	1.151	5	1	1	1	519	56.7	7.2	0	1	0	1.211	1.11	1.53	1.401	97.3	77	117.8	107.9	164.2	132	212.3	188.6	High	High	High	High	1		Q9EQF5	Dihydropyrimidinase OS=Mus musculus OX=10090 GN=Dpys PE=1 SV=2	212.3	194.4	175.2	138.8	0.772068	0.14965
FALSE	High	Master Protein	Q60760	Growth factor receptor-bound protein 10 OS=Mus musculus OX=10090 GN=Grb10 PE=1 SV=2	0	8.433	6	3	4	3	621	70.5	9.07	9.17	3	0	1.243	1.366	1.216	1.337	86.4	88.3	107.3	118	93.2	96.7	123.6	131.8	High	High	High	High	1		Q60760	Growth factor receptor-bound protein 10 OS=Mus musculus OX=10090 GN=Grb10 PE=1 SV=2	123.6	135.9	99.5	101.6	0.774952	0.0427464
FALSE	High	Master Protein	Q60753	Cardiotrophin-1 OS=Mus musculus OX=10090 GN=Ctf1 PE=2 SV=1	0.001	7.009	21	2	2	2	203	21.5	7.05	5.85	2	0	1.235	1.277	1.292	1.335	89.5	85.6	110.6	114.3	31.1	30.2	41	41.1	High	High	High	High	1		Q60753	Cardiotrophin-1 OS=Mus musculus OX=10090 GN=Ctf1 PE=2 SV=1	41	42.4	33.2	31.7	0.778177	0.0120785
FALSE	High	Master Protein	Q8R1S4	Protein MTSS 1 OS=Mus musculus OX=10090 GN=Mtss1 PE=1 SV=1	0.008	3.391	2	1	1	1	759	82.4	6.8	3.09	1	0	1.34	1.688	0.983	1.239	74.2	101.1	99.4	125.3	21.4	29.6	30.6	37.4	High	High	High	High	1		Q8R1S4	Protein MTSS 1 OS=Mus musculus OX=10090 GN=Mtss1 PE=1 SV=1	30.6	38.6	22.8	31.1	0.778902	0.315674
FALSE	High	Master Protein	Q9D939	Sulfotransferase 1C2 OS=Mus musculus OX=10090 GN=Sult1c2 PE=1 SV=1	0	89.793	68	16	36	16	296	34.9	7.83	112.56	16	0	1.295	1.268	1.289	1.262	87.6	88	113.4	111	5862.4	5982	8105.2	7693.9	High	High	High	High	1		Q9D939	Sulfotransferase 1C2 OS=Mus musculus OX=10090 GN=Sult1c2 PE=1 SV=1	8105.2	7932.3	6256.7	6288	0.78221	0.00252117
FALSE	High	Master Protein	Q62036	Centrosomal protein of 131 kDa OS=Mus musculus OX=10090 GN=Cep131 PE=1 SV=2	0	19.098	6	7	9	7	1060	120.2	8.72	13.88	7	0	1.192	1.411	1.145	1.355	86.1	89.7	102.7	121.5	352.9	373	448.9	515.3	High	High	High	High	1		Q62036	Centrosomal protein of 131 kDa OS=Mus musculus OX=10090 GN=Cep131 PE=1 SV=2	448.9	531.3	376.6	392.1	0.784228	0.127731
FALSE	High	Master Protein	Q9CQW9	Interferon-induced transmembrane protein 3 OS=Mus musculus OX=10090 GN=Ifitm3 PE=1 SV=1	0	14.112	36	3	5	3	137	14.9	7.4	14.97	3	0	1.458	1.233	1.308	1.106	83.2	92.8	121.4	102.6	579.8	656.3	902.2	739.8	High	High	High	High	1	Acetyl [N-Term]	Q9CQW9	Interferon-induced transmembrane protein 3 OS=Mus musculus OX=10090 GN=Ifitm3 PE=1 SV=1	902.2	762.7	618.8	689.9	0.786053	0.150723
FALSE	High	Master Protein	Q7TSI0	Zinc finger protein 12 OS=Mus musculus OX=10090 GN=Znf12 PE=2 SV=1	0.001	5.617	2	1	3	1	686	78.6	7.72	5.73	1	0	1.314	1.346	1.198	1.227	84.1	92.2	110.5	113.2	45	50.1	63.1	62.7	High	High	High	High	1		Q7TSI0	Zinc finger protein 12 OS=Mus musculus OX=10090 GN=Znf12 PE=2 SV=1	63.1	64.6	48	52.7	0.788567	0.031804
FALSE	High	Master Protein	P61458	Pterin-4-alpha-carbinolamine dehydratase OS=Mus musculus OX=10090 GN=Pcbd1 PE=1 SV=2	0	35.199	73	8	23	8	104	12	6.8	59.18	8	0	1.571	1.161	1.361	1.006	81.9	94.5	128.6	95.1	2185.2	2561.6	3663.6	2626.8	High	High	High	High	1		P61458	Pterin-4-alpha-carbinolamine dehydratase OS=Mus musculus OX=10090 GN=Pcbd1 PE=1 SV=2	3663.6	2708.2	2332.2	2692.6	0.7886	0.317899
FALSE	Medium	Master Protein	Q9QXX0	Protein jagged-1 OS=Mus musculus OX=10090 GN=Jag1 PE=1 SV=1	0.026	2.218	1	1	1	1	1218	134.1	6.25	0	1	0	1.2	1.373	1.161	1.328	86.8	89.8	104.2	119.2	12.1	12.7	15.5	17.2	High	High	High	High	1		Q9QXX0	Protein jagged-1 OS=Mus musculus OX=10090 GN=Jag1 PE=1 SV=1	15.5	17.7	12.9	13.3	0.789157	0.0886776
FALSE	High	Master Protein	Q8R5F8	Epidermal growth factor receptor kinase substrate 8-like protein 1 OS=Mus musculus OX=10090 GN=Eps8l1 PE=1 SV=1	0.003	4.304	3	1	1	1	716	80	6.28	3.49	1	0	1.058	1.478	1.052	1.47	88.1	88.6	93.2	130.2	33.4	34.1	37.7	51.1	High	High	High	High	1		Q8R5F8	Epidermal growth factor receptor kinase substrate 8-like protein 1 OS=Mus musculus OX=10090 GN=Eps8l1 PE=1 SV=1	37.7	52.7	35.6	35.8	0.789823	0.332853
FALSE	High	Master Protein	P27790	Major centromere autoantigen B OS=Mus musculus OX=10090 GN=Cenpb PE=2 SV=2	0	11.23	9	4	4	4	599	65.3	4.53	6.44	4	0	1.417	1.219	1.307	1.125	84.8	91.9	120.1	103.3	408.3	449.3	617.4	515.2	High	High	High	High	1		P27790	Major centromere autoantigen B OS=Mus musculus OX=10090 GN=Cenpb PE=2 SV=2	617.4	531.2	435.8	472.3	0.790615	0.123951
FALSE	High	Master Protein	Q99JT5	Lysine-rich coiled-coil protein 1 OS=Mus musculus OX=10090 GN=Krcc1 PE=2 SV=1	0.006	3.608	8	2	2	2	256	30.7	9.19	1.88	2	0	1.112	1.479	1.055	1.403	86.1	90.8	95.8	127.4	182.1	194.9	216.1	278.8	High	High	High	High	1		Q99JT5	Lysine-rich coiled-coil protein 1 OS=Mus musculus OX=10090 GN=Krcc1 PE=2 SV=1	216.1	287.4	194.3	204.9	0.79285	0.284854
FALSE	Low	Master Protein	Q8BJ83	TM2 domain-containing protein 3 OS=Mus musculus OX=10090 GN=Tm2d3 PE=2 SV=1	0.054	1.601	3	1	1	1	261	28.9	7.43	0	1	0	1.003	1.249	1.273	1.585	99	78	99.3	123.7	35.5	28.4	38	45.9	High	High	High	High	1		Q8BJ83	TM2 domain-containing protein 3 OS=Mus musculus OX=10090 GN=Tm2d3 PE=2 SV=1	38	47.3	37.9	29.9	0.794842	0.289831
FALSE	High	Master Protein	Q9D8B6	Protein FAM210B, mitochondrial OS=Mus musculus OX=10090 GN=Fam210b PE=1 SV=3	0.001	5.712	9	1	1	1	190	20.3	10.51	2.71	1	0	1.154	1.353	1.158	1.358	88.8	88.5	102.5	120.2	93.1	94.2	114.7	130.4	High	High	High	High	1		Q9D8B6	Protein FAM210B, mitochondrial OS=Mus musculus OX=10090 GN=Fam210b PE=1 SV=3	114.7	134.4	99.4	99	0.796467	0.123644
FALSE	Low	Master Protein	Q9DB26	Phytanoyl-CoA dioxygenase domain-containing protein 1 OS=Mus musculus OX=10090 GN=Phyhd1 PE=1 SV=2	0.066	1.455	2	1	1	1	291	32.5	6.34	2.16	1	0	1.237	1.284	1.217	1.263	88.2	89.6	109	113.2	55.6	57.4	73.4	73.9	High	High	High	High	1		Q9DB26	Phytanoyl-CoA dioxygenase domain-containing protein 1 OS=Mus musculus OX=10090 GN=Phyhd1 PE=1 SV=2	73.4	76.2	59.3	60.3	0.799465	0.00967984
FALSE	High	Master Protein	Q3V1L6	Myotubularin-related protein 11 OS=Mus musculus OX=10090 GN=Mtmr11 PE=2 SV=1	0.009	3.246	1	1	1	1	700	78.3	7.33	2.24	1	0	1.412	1.24	1.253	1.1	83.7	94.3	118.2	103.8	21.5	24.6	32.4	27.6	High	High	High	High	1		Q3V1L6	Myotubularin-related protein 11 OS=Mus musculus OX=10090 GN=Mtmr11 PE=2 SV=1	32.4	28.5	22.9	25.9	0.801314	0.133123
FALSE	High	Master Protein	Q80YS6	Actin filament-associated protein 1 OS=Mus musculus OX=10090 GN=Afap1 PE=1 SV=1	0.003	4.377	2	2	2	1	731	80.6	8.68	1.68	2	0	1.211	1.222	1.274	1.286	91.2	86.8	110.5	111.5	26	25.1	33.6	32.9	High	High	High	High	1		Q80YS6	Actin filament-associated protein 1 OS=Mus musculus OX=10090 GN=Afap1 PE=1 SV=1	33.6	33.9	27.7	26.4	0.801481	0.00976811
FALSE	High	Master Protein	Q9Z248	Zinc finger protein AEBP2 OS=Mus musculus OX=10090 GN=Aebp2 PE=1 SV=2	0	17.906	14	5	5	5	504	52.9	5.33	13.61	5	0	0.986	1.504	0.99	1.51	89.2	88.8	87.9	134.1	520.4	526.2	547.6	810.3	High	High	High	High	1		Q9Z248	Zinc finger protein AEBP2 OS=Mus musculus OX=10090 GN=Aebp2 PE=1 SV=2	547.6	835.4	555.4	553.1	0.801518	0.440864
FALSE	Low	Master Protein	Q9CWY9	RPA-interacting protein OS=Mus musculus OX=10090 GN=Rpain PE=1 SV=1	0.051	1.652	6	1	1	1	219	24.9	4.97	0	1	0	1.162	1.542	0.995	1.321	82.1	95.8	95.4	126.6	14.6	17.3	18.1	23.3	High	High	High	High	1		Q9CWY9	RPA-interacting protein OS=Mus musculus OX=10090 GN=Rpain PE=1 SV=1	18.1	24	15.6	18.2	0.80285	0.326848
FALSE	High	Master Protein	Q8K358	Phosphatidylinositol glycan anchor biosynthesis class U protein OS=Mus musculus OX=10090 GN=Pigu PE=1 SV=4	0.006	3.629	4	1	1	1	434	49.8	7.72	3.25	1	0	1.251	1.484	1.042	1.236	81	97.3	101.4	120.3	16.4	20	21.9	25.2	High	High	High	High	1		Q8K358	Phosphatidylinositol glycan anchor biosynthesis class U protein OS=Mus musculus OX=10090 GN=Pigu PE=1 SV=4	21.9	26	17.5	21	0.803758	0.223326
FALSE	High	Master Protein	Q3U6N9	UPF0488 protein C8orf33 homolog OS=Mus musculus OX=10090 PE=2 SV=1	0	11.818	16	3	3	3	222	24.5	10.56	7.79	3	0	1.004	1.513	0.979	1.475	88.1	90.3	88.4	133.2	375.8	391.3	402.8	588.5	High	High	High	High	1		Q3U6N9	UPF0488 protein C8orf33 homolog OS=Mus musculus OX=10090 PE=2 SV=1	402.8	606.7	401.1	411.3	0.804755	0.436182
FALSE	Low	Master Protein	Q8BYH3	tRNA:m(4)X modification enzyme TRM13 homolog OS=Mus musculus OX=10090 GN=Trmt13 PE=2 SV=1	0.12	1.151	1	1	1	1	481	54.2	7.28	0	1	0	1.294	1.223	1.26	1.191	88	90.4	113.9	107.6	44.4	46.3	61.3	56.2	High	High	High	High	1		Q8BYH3	tRNA:m(4)X modification enzyme TRM13 homolog OS=Mus musculus OX=10090 GN=Trmt13 PE=2 SV=1	61.3	57.9	47.4	48.7	0.806208	0.0239427
FALSE	High	Master Protein	P48760	Folylpolyglutamate synthase, mitochondrial OS=Mus musculus OX=10090 GN=Fpgs PE=1 SV=3	0	33.559	13	6	7	6	587	64.9	8.16	25.22	6	0	1.214	1.308	1.174	1.265	87.8	90.8	106.6	114.8	763.2	801.2	989	1033.4	High	High	High	High	1		P48760	Folylpolyglutamate synthase, mitochondrial OS=Mus musculus OX=10090 GN=Fpgs PE=1 SV=3	989	1065.4	814.5	842.2	0.806415	0.0393097
FALSE	High	Master Protein	Q61823	Programmed cell death protein 4 OS=Mus musculus OX=10090 GN=Pdcd4 PE=1 SV=1	0	159.36	54	28	59	28	469	51.7	5.16	209.4	28	0	1.254	1.24	1.239	1.225	88.8	89.8	111.3	110.1	9608.6	9875.3	12864	12334.1	High	High	High	High	1		Q61823	Programmed cell death protein 4 OS=Mus musculus OX=10090 GN=Pdcd4 PE=1 SV=1	12864	12716.3	10254.9	10380.4	0.806687	0.0015327
FALSE	High	Master Protein	Q9JIC3	DNA cross-link repair 1A protein OS=Mus musculus OX=10090 GN=Dclre1a PE=1 SV=2	0.006	3.631	1	1	1	1	1026	113.5	8.35	2.24	1	0	1.273	1.149	1.315	1.187	91.1	88.2	116	104.7	23.7	23.3	32.2	28.2	High	High	High	High	1		Q9JIC3	DNA cross-link repair 1A protein OS=Mus musculus OX=10090 GN=Dclre1a PE=1 SV=2	32.2	29.1	25.3	24.5	0.812398	0.0695196
FALSE	Low	Master Protein	Q3UWW6	GAS2-like protein 3 OS=Mus musculus OX=10090 GN=Gas2l3 PE=1 SV=1	0.067	1.444	1	1	1	1	683	74.2	9.63	1.62	1	0	1.328	1.061	1.407	1.124	92.3	87.2	122.6	98	75	71.9	106.3	82.4	High	High	High	High	1		Q3UWW6	GAS2-like protein 3 OS=Mus musculus OX=10090 GN=Gas2l3 PE=1 SV=1	106.3	85	80	75.6	0.813382	0.24241
FALSE	Low	Master Protein	Q70IV5	Synemin OS=Mus musculus OX=10090 GN=Synm PE=1 SV=2	0.104	1.223	1	1	1	1	1561	173.1	5.12	0	1	0	0.912	1.344	1.089	1.605	97.7	81.8	89.1	131.3	60.1	51.1	58.5	83.6	High	High	High	High	1		Q70IV5	Synemin OS=Mus musculus OX=10090 GN=Synm PE=1 SV=2	58.5	86.2	64.1	53.7	0.814098	0.459236
FALSE	Medium	Master Protein	P07361	Alpha-1-acid glycoprotein 2 OS=Mus musculus OX=10090 GN=Orm2 PE=1 SV=1	0.038	1.869	4	1	1	1	207	23.8	5.45	0	1	0	1.127	1.239	1.213	1.333	93.1	86.5	105	115.3	62	58.5	74.6	79.5	High	High	High	High	1		P07361	Alpha-1-acid glycoprotein 2 OS=Mus musculus OX=10090 GN=Orm2 PE=1 SV=1	74.6	82	66.2	61.5	0.815453	0.0809916
FALSE	High	Master Protein	P59808	SAM and SH3 domain-containing protein 1 OS=Mus musculus OX=10090 GN=Sash1 PE=1 SV=1	0.003	4.644	1	1	1	1	1230	135.5	6.2	2.96	1	0	1.26	1.182	1.262	1.185	90.1	89.9	113.5	106.5	29.9	30.3	40.2	36.6	High	High	High	High	1		P59808	SAM and SH3 domain-containing protein 1 OS=Mus musculus OX=10090 GN=Sash1 PE=1 SV=1	40.2	37.7	31.9	31.8	0.817715	0.0296707
FALSE	High	Master Protein	O54754	Aldehyde oxidase 1 OS=Mus musculus OX=10090 GN=Aox1 PE=1 SV=2	0	9.296	2	3	3	3	1333	146.6	7.02	7.58	3	0	1.111	1.238	1.202	1.338	93.6	86.6	104	115.8	405.7	380.9	481.1	519.8	High	High	High	High	1		O54754	Aldehyde oxidase 1 OS=Mus musculus OX=10090 GN=Aox1 PE=1 SV=2	481.1	535.9	433	400.4	0.819469	0.102418
FALSE	High	Master Protein	Q924Z6	Exportin-6 OS=Mus musculus OX=10090 GN=Xpo6 PE=1 SV=2	0	13.676	5	3	3	3	1125	128.6	6.37	8.42	3	0	1.05	1.418	1.026	1.385	89.1	91.2	93.5	126.3	35.7	37.1	40	52.4	High	High	High	High	1		Q924Z6	Exportin-6 OS=Mus musculus OX=10090 GN=Xpo6 PE=1 SV=2	40	54	38.1	39	0.820213	0.351547
FALSE	High	Master Protein	O70250	Phosphoglycerate mutase 2 OS=Mus musculus OX=10090 GN=Pgam2 PE=1 SV=3	0	57.012	22	7	31	1	253	28.8	8.5	85.15	7	0	1.298	1.433	1.044	1.153	80.4	100	104.4	115.2	12.2	15.4	16.9	18.1	High	High	High	High	1		O70250	Phosphoglycerate mutase 2 OS=Mus musculus OX=10090 GN=Pgam2 PE=1 SV=3	16.9	18.7	13	16.2	0.820225	0.223429
FALSE	Medium	Master Protein	Q01721	Growth arrest-specific protein 1 OS=Mus musculus OX=10090 GN=Gas1 PE=1 SV=2	0.048	1.702	2	1	1	1	343	35.7	6.04	0	1	0	1.165	1.301	1.136	1.269	89.1	91.3	103.7	115.9	36.6	38.1	45.5	49.3	High	High	High	High	1		Q01721	Growth arrest-specific protein 1 OS=Mus musculus OX=10090 GN=Gas1 PE=1 SV=2	45.5	50.8	39.1	40	0.821391	0.0853651
FALSE	High	Master Protein	B9EJA2	Cortactin-binding protein 2 OS=Mus musculus OX=10090 GN=Cttnbp2 PE=1 SV=2	0	10.614	2	3	4	3	1648	178.7	8.19	7.8	3	0	1.182	1.141	1.3	1.254	94.5	86	111.7	107.8	165	152.4	208.2	194.9	High	High	High	High	1		B9EJA2	Cortactin-binding protein 2 OS=Mus musculus OX=10090 GN=Cttnbp2 PE=1 SV=2	208.2	200.9	176.1	160.2	0.822048	0.0531903
FALSE	Medium	Master Protein	Q3UR85	Myelin regulatory factor OS=Mus musculus OX=10090 GN=Myrf PE=1 SV=2	0.015	2.676	1	1	1	1	1138	123.2	7.18	2.45	1	0	1.18	1.357	1.087	1.25	86.5	93.9	102.1	117.4	95.9	105.7	120.8	134.7	High	High	High	High	1		Q3UR85	Myelin regulatory factor OS=Mus musculus OX=10090 GN=Myrf PE=1 SV=2	120.8	138.9	102.4	111.1	0.822102	0.148094
FALSE	Medium	Master Protein	Q9D3F7	DNA damage-inducible transcript 4 protein OS=Mus musculus OX=10090 GN=Ddit4 PE=1 SV=1	0.024	2.351	4	1	1	1	229	24.9	4.98	2.36	1	0	1.142	1.036	1.427	1.295	100.5	80.5	114.8	104.2	28.8	23.4	35.1	30.9	High	High	High	High	1		Q9D3F7	DNA damage-inducible transcript 4 protein OS=Mus musculus OX=10090 GN=Ddit4 PE=1 SV=1	35.1	31.9	30.7	24.6	0.825373	0.231509
FALSE	High	Master Protein	Q99LW0	Ankyrin repeat domain-containing protein 10 OS=Mus musculus OX=10090 GN=Ankrd10 PE=2 SV=2	0	9.555	10	3	3	3	415	43.9	6.3	5.25	3	0	1.135	1.279	1.143	1.288	90.8	90.1	103	116.1	306	308.5	370.7	405	High	High	High	High	1		Q99LW0	Ankyrin repeat domain-containing protein 10 OS=Mus musculus OX=10090 GN=Ankrd10 PE=2 SV=2	370.7	417.5	326.6	324.3	0.825806	0.099403
FALSE	High	Master Protein	Q9D7J6	Deoxyribonuclease-1-like 1 OS=Mus musculus OX=10090 GN=Dnase1l1 PE=2 SV=3	0	7.957	4	1	2	1	314	35.6	7.2	5.46	1	0	1.292	1.239	1.183	1.134	86.5	94.5	111.8	107.2	61.2	67.9	84.4	78.5	High	High	High	High	1		Q9D7J6	Deoxyribonuclease-1-like 1 OS=Mus musculus OX=10090 GN=Dnase1l1 PE=2 SV=3	84.4	80.9	65.3	71.4	0.826981	0.055483
FALSE	Low	Master Protein	Q8VDS7	Centrosomal protein CEP57L1 OS=Mus musculus OX=10090 GN=Cep57l1 PE=2 SV=1	0.089	1.291	2	1	1	1	400	46.8	8.38	0	1	0	1.388	1.339	1.105	1.066	80.3	100.9	111.4	107.5	32.6	41.6	48.3	45.2	High	High	High	High	1		Q8VDS7	Centrosomal protein CEP57L1 OS=Mus musculus OX=10090 GN=Cep57l1 PE=2 SV=1	48.3	46.6	34.8	43.7	0.827187	0.212012
FALSE	Low	Master Protein	E9Q349	WD repeat-containing protein 25 OS=Mus musculus OX=10090 GN=Wdr25 PE=2 SV=1	0.107	1.199	2	1	1	1	535	58.4	8.16	0	1	0	1.262	1.169	1.247	1.156	90	91.1	113.6	105.3	85.1	87.4	114.6	103	High	High	High	High	1		E9Q349	WD repeat-containing protein 25 OS=Mus musculus OX=10090 GN=Wdr25 PE=2 SV=1	114.6	106.2	90.8	91.9	0.827446	0.0460531
FALSE	High	Master Protein	Q6GQV0	Tubulin epsilon and delta complex protein 2 OS=Mus musculus OX=10090 GN=Tedc2 PE=1 SV=1	0	9.945	8	2	2	2	436	47.8	8.07	8.98	2	0	1.013	1.421	0.998	1.4	89.9	91.3	91	127.8	91.7	94.5	99.1	134.9	High	High	High	High	1		Q6GQV0	Tubulin epsilon and delta complex protein 2 OS=Mus musculus OX=10090 GN=Tedc2 PE=1 SV=1	99.1	139.1	97.9	99.3	0.827876	0.413382
FALSE	Low	Master Protein	Q8JZL7	Ras-GEF domain-containing family member 1B OS=Mus musculus OX=10090 GN=Rasgef1b PE=1 SV=1	0.107	1.204	2	1	1	1	473	55.2	7.99	0	1	0	1.297	1.406	1.046	1.134	80.9	100.3	105	113.8	88.3	111.1	122.2	128.5	High	High	High	High	1		Q8JZL7	Ras-GEF domain-containing family member 1B OS=Mus musculus OX=10090 GN=Rasgef1b PE=1 SV=1	122.2	132.5	94.2	116.8	0.828426	0.220561
FALSE	Medium	Master Protein	Q99PE2	Ankyrin repeat family A protein 2 OS=Mus musculus OX=10090 GN=Ankra2 PE=1 SV=1	0.013	2.821	8	1	1	1	312	34	5.17	3.16	1	0	1.046	1.233	1.175	1.385	95.9	85.4	100.4	118.3	43.8	39.6	48.9	55.9	High	High	High	High	1		Q99PE2	Ankyrin repeat family A protein 2 OS=Mus musculus OX=10090 GN=Ankra2 PE=1 SV=1	48.9	57.6	46.7	41.6	0.829108	0.212881
FALSE	High	Master Protein	Q9JHN8	Serine/threonine-protein kinase 19 OS=Mus musculus OX=10090 GN=Stk19 PE=2 SV=2	0.009	3.216	5	1	1	1	254	28.1	9.6	2.91	1	0	1.075	1.125	1.3	1.361	99.3	82.1	106.8	111.8	126.6	106.3	145.3	147.5	High	High	High	High	1		Q9JHN8	Serine/threonine-protein kinase 19 OS=Mus musculus OX=10090 GN=Stk19 PE=2 SV=2	145.3	152.1	135.1	111.7	0.829859	0.173481
FALSE	Low	Master Protein	F7A4A7	Otogelin-like protein OS=Mus musculus OX=10090 GN=Otogl PE=1 SV=1	0.106	1.205	1	1	1	1	2325	260.8	5.11	2.53	1	0	1.317	1.165	1.24	1.097	88	93.5	115.9	102.5	47.1	50.8	66.2	56.8	High	High	High	High	1		F7A4A7	Otogelin-like protein OS=Mus musculus OX=10090 GN=Otogl PE=1 SV=1	66.2	58.6	50.3	53.4	0.830929	0.123832
FALSE	Medium	Master Protein	Q91ZD4	Vang-like protein 2 OS=Mus musculus OX=10090 GN=Vangl2 PE=1 SV=3	0.011	2.955	3	1	1	1	521	59.7	9.22	2.46	1	0	1.064	1.201	1.203	1.357	96.4	85.3	102.6	115.7	17.7	15.9	20.1	22	High	High	High	High	1		Q91ZD4	Vang-like protein 2 OS=Mus musculus OX=10090 GN=Vangl2 PE=1 SV=3	20.1	22.7	18.9	16.7	0.831776	0.168837
FALSE	High	Master Protein	Q8BTH8	Casein kinase I isoform gamma-1 OS=Mus musculus OX=10090 GN=Csnk1g1 PE=1 SV=2	0	28.359	17	7	10	2	459	52.7	9.01	19.49	7	0	1.112	1.183	1.223	1.301	95.2	86.5	105.8	112.5	197.6	182.4	234.5	241.9	High	High	High	High	1		Q8BTH8	Casein kinase I isoform gamma-1 OS=Mus musculus OX=10090 GN=Csnk1g1 PE=1 SV=2	234.5	249.4	210.9	191.7	0.83199	0.0789266
FALSE	High	Master Protein	Q62445	Transcription factor Sp4 OS=Mus musculus OX=10090 GN=Sp4 PE=2 SV=2	0.005	3.906	2	2	2	1	782	81.9	7.09	1.82	2	0	1.337	1.484	0.993	1.102	77.4	104.2	103.5	114.9	35.4	48.4	50.5	54.4	High	High	High	High	1		Q62445	Transcription factor Sp4 OS=Mus musculus OX=10090 GN=Sp4 PE=2 SV=2	50.5	56.1	37.8	50.9	0.832083	0.335829
FALSE	High	Master Protein	A2CE44	Zinc finger X-linked protein ZXDB OS=Mus musculus OX=10090 GN=Zxdb PE=1 SV=1	0.003	4.511	2	1	1	1	873	90.3	7.66	2.67	1	0	1.023	1.283	1.115	1.399	94.7	86.9	96.9	121.5	13.1	12.2	14.3	17.4	High	High	High	High	1		A2CE44	Zinc finger X-linked protein ZXDB OS=Mus musculus OX=10090 GN=Zxdb PE=1 SV=1	14.3	17.9	14	12.8	0.832298	0.290701
FALSE	Low	Master Protein	Q9Z0E6	Guanylate-binding protein 2 OS=Mus musculus OX=10090 GN=Gbp2 PE=1 SV=1	0.102	1.232	1	1	1	1	589	66.7	5.71	2.03	1	0	1.343	1.318	1.104	1.083	82	99.8	110.2	108.1	135.1	166.9	193.7	184.3	High	High	High	High	1		Q9Z0E6	Guanylate-binding protein 2 OS=Mus musculus OX=10090 GN=Gbp2 PE=1 SV=1	193.7	190	144.2	175.4	0.832942	0.178142
FALSE	High	Master Protein	Q7TMY7	Importin-8 OS=Mus musculus OX=10090 GN=Ipo8 PE=1 SV=3	0	25.399	9	7	7	6	1010	117	5.16	18.19	7	0	1.29	1.25	1.156	1.12	85.9	95.9	110.8	107.4	658	745.4	905.6	851.2	High	High	High	High	1		Q7TMY7	Importin-8 OS=Mus musculus OX=10090 GN=Ipo8 PE=1 SV=3	905.6	877.6	702.3	783.5	0.833221	0.0742416
FALSE	Low	Master Protein	Q6NXK5	RNA/RNP complex-1-interacting phosphatase OS=Mus musculus OX=10090 GN=Dusp11 PE=2 SV=1	0.051	1.652	5	1	1	1	321	37.8	9.57	0	1	0	1.175	1.611	0.885	1.214	78.2	103.8	91.9	126.1	26.8	36.1	33.6	44.7	High	High	High	High	1		Q6NXK5	RNA/RNP complex-1-interacting phosphatase OS=Mus musculus OX=10090 GN=Dusp11 PE=2 SV=1	33.6	46.1	28.6	37.9	0.834379	0.486082
FALSE	High	Master Protein	Q9BCZ4	Selenoprotein S OS=Mus musculus OX=10090 GN=Selenos PE=1 SV=3	0	17.546	27	4	4	3	190	21.5	9.39	12.46	4	0	1.161	1.243	1.151	1.232	90.7	91.4	105.2	112.7	239.6	245.3	296.8	308.2	High	High	High	High	1		Q9BCZ4	Selenoprotein S OS=Mus musculus OX=10090 GN=Selenos PE=1 SV=3	296.8	317.7	255.7	257.8	0.835639	0.0406345
FALSE	Medium	Master Protein	Q3U381	Zinc finger protein 692 OS=Mus musculus OX=10090 GN=Znf692 PE=2 SV=1	0.014	2.737	2	1	1	1	531	59	6.95	2.26	1	0	1.115	1.053	1.371	1.293	100.5	81.8	112.1	105.7	35.7	29.5	42.5	38.9	High	High	High	High	1		Q3U381	Zinc finger protein 692 OS=Mus musculus OX=10090 GN=Znf692 PE=2 SV=1	42.5	40.1	38.1	31	0.836562	0.213453
FALSE	Low	Master Protein	Q8BQU3	Succinate dehydrogenase assembly factor 3, mitochondrial OS=Mus musculus OX=10090 GN=Sdhaf3 PE=2 SV=1	0.052	1.627	10	1	2	1	125	14.5	9.07	4.36	1	0	1.193	1.206	1.184	1.197	90.8	91.5	108.3	109.5	371.1	379.6	472.4	463.3	High	High	High	High	1		Q8BQU3	Succinate dehydrogenase assembly factor 3, mitochondrial OS=Mus musculus OX=10090 GN=Sdhaf3 PE=2 SV=1	472.4	477.7	396.1	399	0.836859	0.0015158
FALSE	High	Master Protein	O55176	E3 ubiquitin-protein ligase Praja-1 OS=Mus musculus OX=10090 GN=Pja1 PE=1 SV=3	0	23.162	14	9	12	8	578	63.9	4.97	19.45	9	1	1.196	1.286	1.108	1.191	87.7	94.7	104.9	112.8	474.6	520.1	605.7	631.7	High	High	High	High	1		O55176	E3 ubiquitin-protein ligase Praja-1 OS=Mus musculus OX=10090 GN=Pja1 PE=1 SV=3	605.7	651.3	506.5	546.7	0.837868	0.0786223
FALSE	High	Master Protein	Q6PDZ2	TATA box-binding protein-associated factor RNA polymerase I subunit C OS=Mus musculus OX=10090 GN=Taf1c PE=1 SV=1	0.005	3.834	1	1	1	1	836	92	9.04	2	1	0	1.272	1.21	1.173	1.116	87.6	95	111.4	106	46.7	51.4	63.4	58.5	High	High	High	High	1		Q6PDZ2	TATA box-binding protein-associated factor RNA polymerase I subunit C OS=Mus musculus OX=10090 GN=Taf1c PE=1 SV=1	63.4	60.3	49.8	54	0.839127	0.0624361
FALSE	High	Master Protein	Q6KAU8	Protein Atg16l2 OS=Mus musculus OX=10090 GN=Atg16l2 PE=1 SV=2	0.001	7.083	4	2	2	2	623	69.2	8.27	5.61	2	0	1.228	1.264	1.122	1.155	87.2	95.4	107.1	110.2	81.1	90.1	106.3	106.1	High	High	High	High	1		Q6KAU8	Protein Atg16l2 OS=Mus musculus OX=10090 GN=Atg16l2 PE=1 SV=2	106.3	109.4	86.6	94.7	0.840519	0.058082
FALSE	High	Master Protein	Q7TSG5	SH3 domain-containing protein 21 OS=Mus musculus OX=10090 GN=Sh3d21 PE=1 SV=1	0.007	3.456	3	2	2	2	549	60.3	8.27	2.07	2	0	1.111	1.312	1.068	1.261	89.6	93.3	99.6	117.6	44.1	46.6	52.3	59.9	High	High	High	High	1		Q7TSG5	SH3 domain-containing protein 21 OS=Mus musculus OX=10090 GN=Sh3d21 PE=1 SV=1	52.3	61.8	47.1	49	0.842244	0.204287
FALSE	High	Master Protein	Q80Z38	SH3 and multiple ankyrin repeat domains protein 2 OS=Mus musculus OX=10090 GN=Shank2 PE=1 SV=2	0.001	6.167	2	2	2	2	1476	158.9	7.18	2.9	2	0	1.091	1.289	1.083	1.28	91.2	91.8	99.4	117.5	61.6	63	71.7	82.2	High	High	High	High	1		Q80Z38	SH3 and multiple ankyrin repeat domains protein 2 OS=Mus musculus OX=10090 GN=Shank2 PE=1 SV=2	71.7	84.7	65.7	66.2	0.84335	0.200366
FALSE	High	Master Protein	A2AEV7	Coiled-coil domain-containing protein 120 OS=Mus musculus OX=10090 GN=Ccdc120 PE=1 SV=1	0.003	4.489	4	1	1	1	629	67.4	9.55	2.83	1	0	1.184	1.41	0.995	1.185	83.6	99.5	99	117.9	39.4	47.6	49.8	57.5	High	High	High	High	1		A2AEV7	Coiled-coil domain-containing protein 120 OS=Mus musculus OX=10090 GN=Ccdc120 PE=1 SV=1	49.8	59.3	42.1	50	0.84418	0.302669
FALSE	Low	Master Protein	Q8BHH8	Clarin-3 OS=Mus musculus OX=10090 GN=Clrn3 PE=1 SV=1	0.069	1.429	4	1	1	1	226	25.3	8.91	0	1	0	1.253	1.164	1.203	1.118	89.7	93.4	112.4	104.4	73.2	77.4	97.9	88.2	High	High	High	High	1		Q8BHH8	Clarin-3 OS=Mus musculus OX=10090 GN=Clrn3 PE=1 SV=1	97.9	90.9	78.1	81.4	0.844809	0.0632186
FALSE	High	Master Protein	Q9JL70	Fanconi anemia group A protein homolog OS=Mus musculus OX=10090 GN=Fanca PE=2 SV=2	0.001	6.841	2	2	3	2	1439	161.1	7.2	3.99	2	0	1.3	1.555	0.92	1.1	75.9	107.3	98.7	118.1	58.4	83.8	81	94	High	High	High	High	1		Q9JL70	Fanconi anemia group A protein homolog OS=Mus musculus OX=10090 GN=Fanca PE=2 SV=2	81	96.9	62.3	88.1	0.845419	0.459969
FALSE	High	Master Protein	Q5HZK1	Centrosomal protein of 44 kDa OS=Mus musculus OX=10090 GN=Cep44 PE=2 SV=1	0.005	3.904	3	1	1	1	386	43.2	5.5	2.02	1	0	1.895	1.438	1.042	0.79	65	118.3	123.2	93.5	13.1	24.2	26.5	19.5	High	High	High	High	1		Q5HZK1	Centrosomal protein of 44 kDa OS=Mus musculus OX=10090 GN=Cep44 PE=2 SV=1	26.5	20.1	14	25.4	0.845494	0.637122
FALSE	High	Master Protein	Q501J2	Adenine nucleotide translocase lysine N-methyltransferase OS=Mus musculus OX=10090 GN=Antkmt PE=1 SV=1	0	13.745	21	3	4	3	229	24.7	8.6	13.94	3	0	1.111	1.2	1.163	1.256	93.7	89.6	104.2	112.5	510.1	494.8	604.9	633.8	High	High	High	High	1		Q501J2	Adenine nucleotide translocase lysine N-methyltransferase OS=Mus musculus OX=10090 GN=Antkmt PE=1 SV=1	604.9	653.4	544.4	520.1	0.845983	0.0702006
FALSE	Low	Master Protein	Q7TSA6	Proline and serine-rich protein 3 OS=Mus musculus OX=10090 GN=Proser3 PE=1 SV=1	0.051	1.648	1	1	1	1	634	67.2	8.4	0	1	0	1.153	1.268	1.099	1.208	89.5	93.9	103.2	113.4	94.5	100.7	116.3	124	High	High	High	High	1		Q7TSA6	Proline and serine-rich protein 3 OS=Mus musculus OX=10090 GN=Proser3 PE=1 SV=1	116.3	127.8	100.9	105.9	0.847194	0.0968788
FALSE	High	Master Protein	Q80SU7	Interferon-induced very large GTPase 1 OS=Mus musculus OX=10090 GN=Gvin1 PE=1 SV=1	0	125.432	13	36	55	36	2427	280.6	6.57	138.21	36	0	1.196	1.185	1.171	1.161	90.9	92.8	108.7	107.7	8575.6	8889.2	10945.2	10522.3	High	High	High	High	1		Q80SU7	Interferon-induced very large GTPase 1 OS=Mus musculus OX=10090 GN=Gvin1 PE=1 SV=1	10945.2	10848.3	9152.4	9343.9	0.848707	0.00421019
FALSE	High	Master Protein	Q9CR10	Oxidoreductase-like domain-containing protein 1 OS=Mus musculus OX=10090 GN=Oxld1 PE=1 SV=1	0	12.4	19	3	4	3	201	22.2	8.05	11.16	3	0	1.204	1.2	1.156	1.152	90	93.7	108.3	108	864.5	913.9	1110.6	1073.7	High	High	High	High	1		Q9CR10	Oxidoreductase-like domain-containing protein 1 OS=Mus musculus OX=10090 GN=Oxld1 PE=1 SV=1	1110.6	1107	922.7	960.6	0.849251	0.012722
FALSE	High	Master Protein	Q9DCL4	12S rRNA N4-methylcytidine methyltransferase OS=Mus musculus OX=10090 GN=Mettl15 PE=1 SV=2	0	42.559	37	10	11	10	406	45.3	8.54	31.53	10	0	1.177	1.192	1.16	1.175	91.3	92.6	107.4	108.8	835.2	860	1049	1030.4	High	High	High	High	1		Q9DCL4	12S rRNA N4-methylcytidine methyltransferase OS=Mus musculus OX=10090 GN=Mettl15 PE=1 SV=2	1049	1062.3	891.4	904	0.850377	0.00334659
FALSE	Medium	Master Protein	A4Q9F3	Protein polyglycylase TTLL10 OS=Mus musculus OX=10090 GN=Ttll10 PE=1 SV=1	0.039	1.843	1	1	1	1	704	79.2	9.25	1.81	1	0	1.123	1.149	1.203	1.231	95.1	88.8	106.8	109.3	130.8	124	156.8	155.6	High	High	High	High	1		A4Q9F3	Protein polyglycylase TTLL10 OS=Mus musculus OX=10090 GN=Ttll10 PE=1 SV=1	156.8	160.4	139.6	130.3	0.850883	0.041691
FALSE	High	Master Protein	Q6ZQ06	Centrosomal protein of 162 kDa OS=Mus musculus OX=10090 GN=Cep162 PE=1 SV=2	0.009	3.114	1	2	3	2	1403	160.8	5.53	7.9	2	0	1.302	1.133	1.214	1.056	88.7	95.2	115.6	100.5	660	719	917.4	774	High	High	High	High	1		Q6ZQ06	Centrosomal protein of 162 kDa OS=Mus musculus OX=10090 GN=Cep162 PE=1 SV=2	917.4	798	704.4	755.8	0.85123	0.188608
FALSE	High	Master Protein	O35719	DNA repair protein RAD51 homolog 2 OS=Mus musculus OX=10090 GN=Rad51b PE=2 SV=2	0.002	4.879	5	1	1	1	350	38.1	7.39	2.99	1	0	1.061	1.15	1.202	1.302	97.7	86.3	103.7	112.4	55.1	49.4	62.4	65.6	High	High	High	High	1		O35719	DNA repair protein RAD51 homolog 2 OS=Mus musculus OX=10090 GN=Rad51b PE=2 SV=2	62.4	67.6	58.8	51.9	0.851538	0.155092
FALSE	High	Master Protein	Q4G5Y1	Kelch domain-containing protein 2 OS=Mus musculus OX=10090 GN=Klhdc2 PE=2 SV=3	0.001	5.514	5	2	2	2	406	45.9	6.61	2.78	2	0	0.929	1.155	1.2	1.491	103.7	80.3	96.3	119.7	58.9	46.3	58.4	70.4	High	High	High	High	1		Q4G5Y1	Kelch domain-containing protein 2 OS=Mus musculus OX=10090 GN=Klhdc2 PE=2 SV=3	58.4	72.6	62.9	48.7	0.851908	0.435942
FALSE	High	Master Protein	Q80ZM3	Electron transfer flavoprotein beta subunit lysine methyltransferase OS=Mus musculus OX=10090 GN=Mettl20 PE=1 SV=1	0	9.421	16	2	2	2	255	28.6	6.38	7.01	2	0	1.124	1.189	1.158	1.225	93.4	90.6	105	111	130.8	128.9	156.9	161	High	High	High	High	1		Q80ZM3	Electron transfer flavoprotein beta subunit lysine methyltransferase OS=Mus musculus OX=10090 GN=Mettl20 PE=1 SV=1	156.9	166	139.6	135.5	0.851967	0.0409415
FALSE	High	Master Protein	Q9DCC7	Isochorismatase domain-containing protein 2B OS=Mus musculus OX=10090 GN=Isoc2b PE=1 SV=1	0	18.124	21	4	4	4	210	23.1	8.18	16.42	4	0	1.13	1.101	1.254	1.222	96.8	87.2	109.4	106.6	382.4	349.8	461.2	435.7	High	High	High	High	1		Q9DCC7	Isochorismatase domain-containing protein 2B OS=Mus musculus OX=10090 GN=Isoc2b PE=1 SV=1	461.2	449.2	408.1	367.7	0.852153	0.0856324
FALSE	High	Master Protein	Q9CXK4	Sugar transporter SWEET1 OS=Mus musculus OX=10090 GN=Slc50a1 PE=2 SV=1	0.005	3.799	9	1	1	1	221	24.6	8.68	2.76	1	0	1.146	1.309	1.046	1.195	87.9	96.3	100.7	115.1	40.8	45.4	49.9	55.3	High	High	High	High	1		Q9CXK4	Sugar transporter SWEET1 OS=Mus musculus OX=10090 GN=Slc50a1 PE=2 SV=1	49.9	57	43.5	47.7	0.853134	0.197338
FALSE	High	Master Protein	Q9CY62	E3 ubiquitin-protein ligase RNF181 OS=Mus musculus OX=10090 GN=Rnf181 PE=1 SV=1	0	29.266	48	8	11	8	165	19.1	6.04	28.22	8	0	1.178	1.183	1.159	1.165	91.4	92.9	107.6	108.1	1851.4	1910.1	2326.8	2268	High	High	High	High	1		Q9CY62	E3 ubiquitin-protein ligase RNF181 OS=Mus musculus OX=10090 GN=Rnf181 PE=1 SV=1	2326.8	2338.3	1975.9	2007.8	0.853937	0.00246735
FALSE	High	Master Protein	Q64163	Transcription factor Dp-2 OS=Mus musculus OX=10090 GN=Tfdp2 PE=1 SV=2	0.003	4.708	3	1	2	1	446	49.1	6.15	6.06	1	0	1.198	1.309	1.05	1.147	86.1	98.2	103.1	112.7	112.3	130.1	143.6	152.2	High	High	High	High	1		Q64163	Transcription factor Dp-2 OS=Mus musculus OX=10090 GN=Tfdp2 PE=1 SV=2	143.6	156.9	119.9	136.8	0.854243	0.178605
FALSE	Low	Master Protein	Q8R1T4	UDP-N-acetylglucosamine transporter OS=Mus musculus OX=10090 GN=Slc35a3 PE=2 SV=1	0.097	1.252	4	1	2	1	326	36	9.06	0	1	0	1.034	1.344	1.003	1.303	90.7	93.5	93.8	121.9	70.3	73.6	77.6	97.8	High	High	High	High	1		Q8R1T4	UDP-N-acetylglucosamine transporter OS=Mus musculus OX=10090 GN=Slc35a3 PE=2 SV=1	77.6	100.8	75	77.4	0.85426	0.380952
FALSE	High	Master Protein	P19182	Interferon-related developmental regulator 1 OS=Mus musculus OX=10090 GN=Ifrd1 PE=1 SV=2	0	20.154	16	5	8	5	449	49.9	7.18	22.29	5	0	1.157	1.221	1.118	1.18	90.6	93.8	104.9	110.7	417.7	438.9	515.8	527.9	High	High	High	High	1		P19182	Interferon-related developmental regulator 1 OS=Mus musculus OX=10090 GN=Ifrd1 PE=1 SV=2	515.8	544.3	445.8	461.3	0.855674	0.0421397
FALSE	High	Master Protein	Q8K009	Mitochondrial 10-formyltetrahydrofolate dehydrogenase OS=Mus musculus OX=10090 GN=Aldh1l2 PE=1 SV=2	0	225.025	61	47	75	40	923	101.5	6.29	234.41	47	0	1.142	1.166	1.17	1.195	93.4	91.1	106.6	108.9	10533.9	10438.1	12834.1	12719.9	High	High	High	High	1		Q8K009	Mitochondrial 10-formyltetrahydrofolate dehydrogenase OS=Mus musculus OX=10090 GN=Aldh1l2 PE=1 SV=2	12834.1	13114	11242.5	10972	0.856113	0.0106951
FALSE	High	Master Protein	Q07139	Protein ECT2 OS=Mus musculus OX=10090 GN=Ect2 PE=1 SV=2	0	46.239	14	12	15	12	913	103.1	7.44	46.29	12	0	1.204	1.178	1.159	1.134	90.5	94	108.9	106.6	1970.6	2078.6	2531.4	2402.8	High	High	High	High	1		Q07139	Protein ECT2 OS=Mus musculus OX=10090 GN=Ect2 PE=1 SV=2	2531.4	2477.3	2103.2	2184.9	0.85613	0.0179934
FALSE	High	Master Protein	Q9D6N1	Carbonic anhydrase 13 OS=Mus musculus OX=10090 GN=Ca13 PE=1 SV=1	0	33.735	47	8	12	8	262	29.5	6.65	30.97	8	0	1.152	1.239	1.1	1.182	90.1	94.4	103.8	111.7	1861.1	1980.1	2288.6	2387.2	High	High	High	High	1		Q9D6N1	Carbonic anhydrase 13 OS=Mus musculus OX=10090 GN=Ca13 PE=1 SV=1	2288.6	2461.2	1986.3	2081.4	0.856394	0.0742875
FALSE	High	Master Protein	Q9ERE8	Talin rod domain-containing protein 1 OS=Mus musculus OX=10090 GN=Tlnrd1 PE=1 SV=1	0.002	4.954	6	1	1	1	362	37.8	8.15	5.24	1	0	1.174	1.418	0.964	1.165	83.2	101.2	97.6	117.9	29.3	36.2	36.7	43	High	High	High	High	1		Q9ERE8	Talin rod domain-containing protein 1 OS=Mus musculus OX=10090 GN=Tlnrd1 PE=1 SV=1	36.7	44.3	31.3	38.1	0.85679	0.373257
FALSE	High	Master Protein	Q8BWY4	Metallo-beta-lactamase domain-containing protein 1 OS=Mus musculus OX=10090 GN=Mblac1 PE=1 SV=1	0	11.461	20	4	4	4	260	26.9	4.88	10.29	4	0	1.217	1.314	1.041	1.124	85.1	99.5	103.6	111.8	182.8	216.9	237.4	248.6	High	High	High	High	1		Q8BWY4	Metallo-beta-lactamase domain-containing protein 1 OS=Mus musculus OX=10090 GN=Mblac1 PE=1 SV=1	237.4	256.3	195.1	228	0.856998	0.203852
FALSE	Medium	Master Protein	Q8C0D9	Centrosomal protein of 68 kDa OS=Mus musculus OX=10090 GN=Cep68 PE=1 SV=2	0.023	2.364	1	1	1	1	733	78.7	5.48	1.61	1	0	1.11	1.123	1.208	1.222	96.3	88.5	107	108.2	13.5	12.6	16	15.7	High	High	High	High	1		Q8C0D9	Centrosomal protein of 68 kDa OS=Mus musculus OX=10090 GN=Cep68 PE=1 SV=2	16	16.2	14.4	13.2	0.857143	0.0633676
FALSE	High	Master Protein	Q6P3Z3	Peroxynitrite isomerase THAP4 OS=Mus musculus OX=10090 GN=Thap4 PE=1 SV=1	0	40.234	17	10	13	10	569	62.5	9.1	32.14	10	0	1.18	1.116	1.218	1.152	93.8	90.9	110.7	104.7	1686.7	1658.8	2124.3	1948.2	High	High	High	High	1		Q6P3Z3	Peroxynitrite isomerase THAP4 OS=Mus musculus OX=10090 GN=Thap4 PE=1 SV=1	2124.3	2008.6	1800.2	1743.6	0.857461	0.0446288
FALSE	Low	Master Protein	Q9JJR5	A-kinase-interacting protein 1 OS=Mus musculus OX=10090 GN=Akip1 PE=2 SV=1	0.141	1.066	3	1	1	1	212	24	7.5	0	1	0	1.268	1.136	1.192	1.069	89.5	95.2	113.5	101.8	23.8	25.7	32.2	28	High	High	High	High	1		Q9JJR5	A-kinase-interacting protein 1 OS=Mus musculus OX=10090 GN=Akip1 PE=2 SV=1	32.2	28.9	25.4	27	0.85761	0.141052
FALSE	High	Master Protein	Q9CZE3	Ras-related protein Rab-32 OS=Mus musculus OX=10090 GN=Rab32 PE=1 SV=3	0.005	4.03	4	1	1	1	223	25.1	6.68	2.24	1	0	1.167	1.175	1.154	1.162	91.9	92.9	107.2	108	138.2	141.9	172.1	168.1	High	High	High	High	1		Q9CZE3	Ras-related protein Rab-32 OS=Mus musculus OX=10090 GN=Rab32 PE=1 SV=3	172.1	173.3	147.5	149.2	0.859004	0.00182072
FALSE	High	Master Protein	Q91YI4	Beta-arrestin-2 OS=Mus musculus OX=10090 GN=Arrb2 PE=1 SV=1	0	7.366	5	3	3	1	410	46.3	7.66	5.56	3	0	1.07	1.236	1.092	1.261	93.3	91.5	99.9	115.3	38.7	38.5	44.2	49.5	High	High	High	High	1		Q91YI4	Beta-arrestin-2 OS=Mus musculus OX=10090 GN=Arrb2 PE=1 SV=1	44.2	51	41.3	40.5	0.859244	0.18947
FALSE	High	Master Protein	Q3UYK3	TBC1 domain family member 9 OS=Mus musculus OX=10090 GN=Tbc1d9 PE=2 SV=2	0	8.895	3	4	4	2	1264	142.9	5.34	4.77	4	0	1.11	1.339	1.004	1.211	87.8	97.1	97.5	117.6	36.8	41.3	43.6	51	High	High	High	High	1		Q3UYK3	TBC1 domain family member 9 OS=Mus musculus OX=10090 GN=Tbc1d9 PE=2 SV=2	43.6	52.6	39.3	43.4	0.859667	0.305515
FALSE	High	Master Protein	P28650	Adenylosuccinate synthetase isozyme 1 OS=Mus musculus OX=10090 GN=Adss1 PE=1 SV=2	0	31.585	12	6	16	2	457	50.2	8.43	39.09	6	0	1.189	1.303	1.04	1.14	86.3	98.6	102.6	112.5	73.7	85.5	93.5	99.4	High	High	High	High	1		P28650	Adenylosuccinate synthetase isozyme 1 OS=Mus musculus OX=10090 GN=Adss1 PE=1 SV=2	93.5	102.5	78.7	89.9	0.860204	0.196768
FALSE	Medium	Master Protein	Q9D0L1	Zinc finger BED domain-containing protein 3 OS=Mus musculus OX=10090 GN=Zbed3 PE=1 SV=1	0.032	2.018	3	1	1	1	228	25.6	6.54	0	1	0	1.204	1.01	1.33	1.116	97.1	87.9	116.9	98.1	41.8	38.4	53.7	43.7	High	High	High	High	1		Q9D0L1	Zinc finger BED domain-containing protein 3 OS=Mus musculus OX=10090 GN=Zbed3 PE=1 SV=1	53.7	45.1	44.6	40.4	0.860324	0.286075
FALSE	High	Master Protein	Q8C827	Zinc finger protein 62 OS=Mus musculus OX=10090 GN=Zfp62 PE=1 SV=1	0	8.378	5	3	5	1	914	104.7	8.85	7.85	3	0	1.277	1.236	1.099	1.063	85.6	99.4	109.3	105.7	69.4	81.9	94.6	88.8	High	High	High	High	1		Q8C827	Zinc finger protein 62 OS=Mus musculus OX=10090 GN=Zfp62 PE=1 SV=1	94.6	91.6	74.1	86.1	0.860365	0.170307
FALSE	High	Master Protein	B2RX88	Centrosome and spindle pole associated protein 1 OS=Mus musculus OX=10090 GN=Cspp1 PE=1 SV=2	0.002	5.059	2	2	2	2	1205	138.2	7.37	1.6	2	0	1.265	1.281	1.062	1.075	84.4	100.6	106.8	108.2	102	123.4	137.7	135.3	High	High	High	High	1		B2RX88	Centrosome and spindle pole associated protein 1 OS=Mus musculus OX=10090 GN=Cspp1 PE=1 SV=2	137.7	139.5	108.9	129.7	0.86075	0.205721
FALSE	High	Master Protein	Q8BQ33	Treslin OS=Mus musculus OX=10090 GN=Ticrr PE=1 SV=2	0	10.008	2	3	4	3	1889	208.2	7.94	11.59	3	0	1.218	1.361	0.998	1.115	83.3	101.7	101.5	113.4	33	40.9	42.9	46.5	High	High	High	High	1		Q8BQ33	Treslin OS=Mus musculus OX=10090 GN=Ticrr PE=1 SV=2	42.9	47.9	35.2	43	0.861233	0.306855
FALSE	Low	Master Protein	O70174	Neuronal acetylcholine receptor subunit alpha-4 OS=Mus musculus OX=10090 GN=Chrna4 PE=1 SV=2	0.113	1.175	1	1	1	1	629	70.3	7.25	0	1	0	1.121	1.286	1.042	1.196	89.2	96	100	114.8	16.3	17.8	19.5	21.7	High	High	High	High	1		O70174	Neuronal acetylcholine receptor subunit alpha-4 OS=Mus musculus OX=10090 GN=Chrna4 PE=1 SV=2	19.5	22.4	17.4	18.7	0.861575	0.209548
FALSE	High	Master Protein	Q8BMG8	Mitochondrial folate transporter/carrier OS=Mus musculus OX=10090 GN=Slc25a32 PE=1 SV=1	0.002	4.863	8	1	1	1	316	35	9.47	3.12	1	0	1.146	1.263	1.064	1.172	89.2	96.1	102.2	112.6	30.9	33.8	37.8	40.4	High	High	High	High	1		Q8BMG8	Mitochondrial folate transporter/carrier OS=Mus musculus OX=10090 GN=Slc25a32 PE=1 SV=1	37.8	41.7	33	35.5	0.861635	0.140835
FALSE	Low	Master Protein	Q8BYF6	Sodium-coupled monocarboxylate transporter 1 OS=Mus musculus OX=10090 GN=Slc5a8 PE=1 SV=1	0.124	1.138	3	1	1	1	611	66.7	8.22	0	1	0	1.117	1.039	1.302	1.211	99.6	85.5	111.3	103.6	166	144.6	197.9	178.6	High	High	High	High	1		Q8BYF6	Sodium-coupled monocarboxylate transporter 1 OS=Mus musculus OX=10090 GN=Slc5a8 PE=1 SV=1	197.9	184.1	177.2	152	0.86178	0.207497
FALSE	High	Master Protein	O89109	Intermediate conductance calcium-activated potassium channel protein 4 OS=Mus musculus OX=10090 GN=Kcnn4 PE=2 SV=1	0.002	4.975	6	1	1	1	425	47.8	9.77	4.03	1	0	0.983	1.867	0.676	1.283	75.4	109.7	74.1	140.7	22.2	32.8	23.3	42.9	High	High	High	High	1		O89109	Intermediate conductance calcium-activated potassium channel protein 4 OS=Mus musculus OX=10090 GN=Kcnn4 PE=2 SV=1	23.3	44.2	23.7	34.5	0.862222	0.73079
FALSE	High	Master Protein	Q9CXC3	Mitochondrial genome maintenance exonuclease 1 OS=Mus musculus OX=10090 GN=Mgme1 PE=2 SV=1	0	41.055	33	9	15	9	338	38.4	7.27	31.35	9	0	1.151	1.132	1.186	1.167	94	91.3	108.2	106.5	1934.4	1906.7	2376.1	2267.7	High	High	High	High	1		Q9CXC3	Mitochondrial genome maintenance exonuclease 1 OS=Mus musculus OX=10090 GN=Mgme1 PE=2 SV=1	2376.1	2338	2064.5	2004.2	0.863092	0.0119948
FALSE	High	Master Protein	Q6PFX9	Poly [ADP-ribose] polymerase tankyrase-1 OS=Mus musculus OX=10090 GN=Tnks PE=1 SV=1	0	7.458	2	3	3	3	1320	140.9	7.05	2.83	3	0	1.142	1.229	1.092	1.175	90.6	94.7	103.4	111.3	87.5	92.9	106.6	111.3	High	High	High	High	1		Q6PFX9	Poly [ADP-ribose] polymerase tankyrase-1 OS=Mus musculus OX=10090 GN=Tnks PE=1 SV=1	106.6	114.7	93.4	97.7	0.863534	0.0811454
FALSE	High	Master Protein	P56393	Cytochrome c oxidase subunit 7B, mitochondrial OS=Mus musculus OX=10090 GN=Cox7b PE=1 SV=1	0.001	5.881	10	2	4	2	80	9	10.27	8.54	2	0	1.61	1.148	1.166	0.831	77.8	107.5	125.3	89.3	497.3	697.4	854.4	590.9	High	High	High	High	1		P56393	Cytochrome c oxidase subunit 7B, mitochondrial OS=Mus musculus OX=10090 GN=Cox7b PE=1 SV=1	854.4	609.2	530.8	733.1	0.863556	0.594033
FALSE	High	Master Protein	Q9D2X0	Ankyrin repeat domain-containing protein 39 OS=Mus musculus OX=10090 GN=Ankrd39 PE=1 SV=1	0.001	6.395	19	2	2	2	183	19.6	6.73	3.11	2	0	1.057	1.293	1.027	1.256	91.3	94	96.6	118.1	180.9	189.1	204.1	242.1	High	High	High	High	1		Q9D2X0	Ankyrin repeat domain-containing protein 39 OS=Mus musculus OX=10090 GN=Ankrd39 PE=1 SV=1	204.1	249.6	193.1	198.8	0.863787	0.31012
FALSE	Low	Master Protein	P15539	Cytochrome P450 11B2, mitochondrial OS=Mus musculus OX=10090 GN=Cyp11b2 PE=2 SV=3	0.133	1.1	2	1	1	1	500	57.3	9.88	0	1	0	1.111	1.379	0.966	1.199	86.2	99.1	95.8	118.9	102	119.1	120.9	145.6	High	High	High	High	1		P15539	Cytochrome P450 11B2, mitochondrial OS=Mus musculus OX=10090 GN=Cyp11b2 PE=2 SV=3	120.9	150.1	108.9	125.2	0.863838	0.384852
FALSE	High	Master Protein	Q06180	Tyrosine-protein phosphatase non-receptor type 2 OS=Mus musculus OX=10090 GN=Ptpn2 PE=1 SV=2	0	95.507	59	25	40	25	406	47.3	8.37	100.88	25	0	1.148	1.17	1.144	1.166	92.6	92.9	106.3	108.3	5119.2	5215.3	6272.2	6200.5	High	High	High	High	1		Q06180	Tyrosine-protein phosphatase non-receptor type 2 OS=Mus musculus OX=10090 GN=Ptpn2 PE=1 SV=2	6272.2	6392.6	5463.5	5482.1	0.864254	0.0049841
FALSE	High	Master Protein	Q8K4L0	ATP-dependent RNA helicase DDX54 OS=Mus musculus OX=10090 GN=Ddx54 PE=1 SV=1	0	16.845	10	6	6	6	874	97.7	10.01	11.31	6	0	1.112	1.309	1.017	1.197	88.6	96.9	98.5	116	312.4	346.8	370.8	423.2	High	High	High	High	1		Q8K4L0	ATP-dependent RNA helicase DDX54 OS=Mus musculus OX=10090 GN=Ddx54 PE=1 SV=1	370.8	436.3	333.4	364.5	0.864701	0.27102
FALSE	High	Master Protein	Q9D7J9	Enoyl-CoA hydratase domain-containing protein 3, mitochondrial OS=Mus musculus OX=10090 GN=Echdc3 PE=1 SV=1	0	14.993	17	4	6	4	300	32.4	8.34	18.75	4	0	1.178	1.16	1.152	1.135	91.7	93.8	108.1	106.4	645.7	670.1	811.7	775.3	High	High	High	High	1		Q9D7J9	Enoyl-CoA hydratase domain-containing protein 3, mitochondrial OS=Mus musculus OX=10090 GN=Echdc3 PE=1 SV=1	811.7	799.3	689.1	704.4	0.864991	0.00809924
FALSE	High	Master Protein	Q8CDD9	Ligand-dependent nuclear receptor-interacting factor 1 OS=Mus musculus OX=10090 GN=Lrif1 PE=1 SV=2	0.004	4.166	3	2	2	2	755	82.9	9.5	4.77	2	0	0.996	1.326	0.986	1.313	92.4	93.2	92	122.4	23.9	24.5	25.4	32.8	High	High	High	High	1		Q8CDD9	Ligand-dependent nuclear receptor-interacting factor 1 OS=Mus musculus OX=10090 GN=Lrif1 PE=1 SV=2	25.4	33.8	25.5	25.8	0.866554	0.446496
FALSE	Medium	Master Protein	Q9JLM9	Growth factor receptor-bound protein 14 OS=Mus musculus OX=10090 GN=Grb14 PE=1 SV=1	0.011	2.973	4	1	1	1	538	60.5	8.44	2.18	1	0	1.088	1.095	1.222	1.229	98.2	87.4	106.8	107.5	32.3	29.2	37.5	36.6	High	High	High	High	1		Q9JLM9	Growth factor receptor-bound protein 14 OS=Mus musculus OX=10090 GN=Grb14 PE=1 SV=1	37.5	37.7	34.5	30.7	0.867021	0.119413
FALSE	High	Master Protein	Q4QQM5	Mitoguardin 1 OS=Mus musculus OX=10090 GN=Miga1 PE=1 SV=1	0.003	4.484	2	1	1	1	600	67.5	5.48	2.39	1	0	1.177	1.153	1.153	1.128	91.9	93.9	108.2	105.9	37.8	39.2	47.5	45.1	High	High	High	High	1		Q4QQM5	Mitoguardin 1 OS=Mus musculus OX=10090 GN=Miga1 PE=1 SV=1	47.5	46.5	40.3	41.2	0.867021	0.0113865
FALSE	High	Master Protein	Q91V16	Electron transfer flavoprotein regulatory factor 1 OS=Mus musculus OX=10090 GN=Etfrf1 PE=1 SV=1	0.005	3.922	12	1	1	1	86	10.4	9.73	2.45	1	0	1.153	1.114	1.193	1.153	94.5	91.3	108.9	105.3	101.5	99.6	124.9	117.1	High	High	High	High	1		Q91V16	Electron transfer flavoprotein regulatory factor 1 OS=Mus musculus OX=10090 GN=Etfrf1 PE=1 SV=1	124.9	120.7	108.3	104.7	0.867264	0.0276062
FALSE	High	Master Protein	Q9Z2D6	Methyl-CpG-binding protein 2 OS=Mus musculus OX=10090 GN=Mecp2 PE=1 SV=1	0	10.916	10	3	3	3	484	52.3	9.96	5.81	3	0	1.164	1.224	1.087	1.142	89.7	96.1	104.5	109.8	383.4	417	476.5	485.7	High	High	High	High	1		Q9Z2D6	Methyl-CpG-binding protein 2 OS=Mus musculus OX=10090 GN=Mecp2 PE=1 SV=1	476.5	500.7	409.2	438.3	0.867274	0.0756205
FALSE	Low	Master Protein	Q14B71	Cell division cycle-associated protein 2 OS=Mus musculus OX=10090 GN=Cdca2 PE=1 SV=2	0.054	1.59	1	1	1	1	982	106.3	8.65	0	1	0	1.094	1.213	1.093	1.211	92.9	93	101.6	112.6	199.8	203.1	233.3	250.8	High	High	High	High	1		Q14B71	Cell division cycle-associated protein 2 OS=Mus musculus OX=10090 GN=Cdca2 PE=1 SV=2	233.3	258.6	213.2	213.5	0.867453	0.123342
FALSE	High	Master Protein	Q64267	DNA repair protein complementing XP-A cells homolog OS=Mus musculus OX=10090 GN=Xpa PE=1 SV=2	0	7.399	7	1	1	1	272	31.4	7.43	5.12	1	0	1.127	1.228	1.08	1.178	90.9	94.9	102.5	111.7	170.4	180.5	204.9	216.7	High	High	High	High	1		Q64267	DNA repair protein complementing XP-A cells homolog OS=Mus musculus OX=10090 GN=Xpa PE=1 SV=2	204.9	223.4	181.9	189.7	0.867616	0.105846
FALSE	High	Master Protein	Q8CEG5	Coiled-coil domain-containing protein 28B OS=Mus musculus OX=10090 GN=Ccdc28b PE=1 SV=3	0.001	5.319	9	1	1	1	200	22	5.36	4.11	1	0	1.329	1.243	1.078	1.008	83.3	102.6	110.6	103.5	34.2	42.8	48.5	44	High	High	High	High	1		Q8CEG5	Coiled-coil domain-containing protein 28B OS=Mus musculus OX=10090 GN=Ccdc28b PE=1 SV=3	48.5	45.4	36.5	45	0.867945	0.304073
FALSE	High	Master Protein	Q8BVP5	Casein kinase I isoform gamma-2 OS=Mus musculus OX=10090 GN=Csnk1g2 PE=1 SV=1	0	37.467	24	11	14	1	415	47.6	9.06	24.67	11	0	1.083	1.313	1.003	1.216	89.4	96.5	96.8	117.3	40.4	44.3	46.7	54.9	High	High	High	High	1		Q8BVP5	Casein kinase I isoform gamma-2 OS=Mus musculus OX=10090 GN=Csnk1g2 PE=1 SV=1	46.7	56.6	43.1	46.6	0.868345	0.324611
FALSE	High	Master Protein	Q9EQR6	Fanconi anemia group G protein homolog OS=Mus musculus OX=10090 GN=Fancg PE=2 SV=1	0	16.03	11	4	5	4	623	68.5	5.38	10.84	4	0	1.156	1.202	1.102	1.145	90.8	95.3	104.9	109.1	178.3	190	220	221.8	High	High	High	High	1		Q9EQR6	Fanconi anemia group G protein homolog OS=Mus musculus OX=10090 GN=Fancg PE=2 SV=1	220	228.7	190.3	199.7	0.869178	0.0444592
FALSE	High	Master Protein	O08734	Bcl-2 homologous antagonist/killer OS=Mus musculus OX=10090 GN=Bak1 PE=1 SV=3	0.001	6.018	11	1	3	1	209	23.3	6.18	12.97	1	0	1.092	1.484	0.879	1.195	83	103.1	90.6	123.2	109.1	137.6	127.1	167.6	High	High	High	High	1		O08734	Bcl-2 homologous antagonist/killer OS=Mus musculus OX=10090 GN=Bak1 PE=1 SV=3	127.1	172.8	116.4	144.6	0.87029	0.544106
FALSE	High	Master Protein	Q8R3P2	Probable E3 ubiquitin-protein ligase DTX2 OS=Mus musculus OX=10090 GN=Dtx2 PE=1 SV=2	0	8.602	5	2	2	2	619	67.2	8.62	7.18	2	0	1.117	1.124	1.175	1.183	95.4	90.7	106.6	107.3	120.4	116.2	143.5	140.1	High	High	High	High	1		Q8R3P2	Probable E3 ubiquitin-protein ligase DTX2 OS=Mus musculus OX=10090 GN=Dtx2 PE=1 SV=2	143.5	144.4	128.5	122.1	0.870441	0.0287348
FALSE	High	Master Protein	Q3TVW5	Trichoplein keratin filament-binding protein OS=Mus musculus OX=10090 GN=Tchp PE=1 SV=2	0.008	3.348	3	2	2	1	497	60.6	6.8	2.73	2	0	1.158	1.188	1.111	1.14	91.2	95	105.5	108.3	68.8	72.8	85	84.6	High	High	High	High	1		Q3TVW5	Trichoplein keratin filament-binding protein OS=Mus musculus OX=10090 GN=Tchp PE=1 SV=2	85	87.2	73.4	76.5	0.870499	0.0278494
FALSE	Medium	Master Protein	Q8R3W5	tRNA-splicing endonuclease subunit Sen15 OS=Mus musculus OX=10090 GN=Tsen15 PE=1 SV=1	0.049	1.673	10	1	1	1	168	18.5	4.65	0	1	0	1.085	1.387	0.941	1.203	86.5	99.7	93.8	120	53.9	63.1	62.4	77.4	High	High	High	High	1		Q8R3W5	tRNA-splicing endonuclease subunit Sen15 OS=Mus musculus OX=10090 GN=Tsen15 PE=1 SV=1	62.4	79.8	57.5	66.3	0.870605	0.444957
FALSE	High	Master Protein	Q3UUI3	Acyl-coenzyme A thioesterase THEM4 OS=Mus musculus OX=10090 GN=Them4 PE=1 SV=1	0	11.94	14	3	5	3	230	26	9.64	15.81	3	0	1.115	1.127	1.171	1.183	95.3	90.8	106.3	107.5	550.6	532.6	655.3	642.6	High	High	High	High	1		Q3UUI3	Acyl-coenzyme A thioesterase THEM4 OS=Mus musculus OX=10090 GN=Them4 PE=1 SV=1	655.3	662.5	587.6	559.8	0.870694	0.0272464
FALSE	High	Master Protein	Q920Q8	Influenza virus NS1A-binding protein homolog OS=Mus musculus OX=10090 GN=Ivns1abp PE=1 SV=2	0	145.668	53	28	54	28	642	71.5	5.47	152.8	28	0	1.148	1.156	1.139	1.147	92.8	93.5	106.5	107.2	10274	10515.9	12585.1	12294.9	High	High	High	High	1		Q920Q8	Influenza virus NS1A-binding protein homolog OS=Mus musculus OX=10090 GN=Ivns1abp PE=1 SV=2	12585.1	12675.9	10965.1	11053.8	0.871656	0.00152936
FALSE	High	Master Protein	Q8BGJ9	Splicing factor U2AF 26 kDa subunit OS=Mus musculus OX=10090 GN=U2af1l4 PE=1 SV=1	0	22.678	20	5	7	2	220	25.8	8.1	22.57	5	0	1.088	1.204	1.089	1.205	93.2	93.1	101.4	112.2	322.9	327.6	374.9	402.4	High	High	High	High	1		Q8BGJ9	Splicing factor U2AF 26 kDa subunit OS=Mus musculus OX=10090 GN=U2af1l4 PE=1 SV=1	374.9	414.9	344.6	344.4	0.872373	0.127942
FALSE	High	Master Protein	Q91VY9	Zinc finger protein 622 OS=Mus musculus OX=10090 GN=Znf622 PE=1 SV=1	0	58.255	34	16	23	16	476	53.4	6.1	62.13	16	0	1.139	1.153	1.139	1.153	93.2	93.2	106.2	107.5	3768.7	3828.1	4582.4	4499.1	High	High	High	High	1		Q91VY9	Zinc finger protein 622 OS=Mus musculus OX=10090 GN=Znf622 PE=1 SV=1	4582.4	4638.5	4022.2	4023.9	0.872594	0.00227464
FALSE	High	Master Protein	Q8C159	Tetratricopeptide repeat protein 22 OS=Mus musculus OX=10090 GN=Ttc22 PE=2 SV=1	0.001	5.786	3	1	1	1	568	63.1	5.1	3.86	1	0	0.97	1.46	0.863	1.299	87.8	98.7	85.2	128.2	22.7	25.9	23.5	34.3	High	High	High	High	1		Q8C159	Tetratricopeptide repeat protein 22 OS=Mus musculus OX=10090 GN=Ttc22 PE=2 SV=1	23.5	35.4	24.2	27.2	0.872666	0.603319
FALSE	Medium	Master Protein	P61793	Lysophosphatidic acid receptor 1 OS=Mus musculus OX=10090 GN=Lpar1 PE=1 SV=1	0.03	2.1	4	1	2	1	364	41.1	8.53	1.77	1	0	1.544	0.946	1.322	0.81	85.9	100.3	132.6	81.2	14.5	17.2	23.9	14.2	High	High	High	High	1		P61793	Lysophosphatidic acid receptor 1 OS=Mus musculus OX=10090 GN=Lpar1 PE=1 SV=1	23.9	14.6	15.5	18.1	0.872727	0.662278
FALSE	Medium	Master Protein	Q9WV35	C->U-editing enzyme APOBEC-2 OS=Mus musculus OX=10090 GN=Apobec2 PE=1 SV=1	0.025	2.276	4	1	1	1	224	25.6	4.79	0	1	0	1.115	1.127	1.166	1.179	95.3	91.1	106.2	107.4	34.2	33.2	40.7	39.9	High	High	High	High	1		Q9WV35	C->U-editing enzyme APOBEC-2 OS=Mus musculus OX=10090 GN=Apobec2 PE=1 SV=1	40.7	41.1	36.5	34.9	0.872861	0.0242374
FALSE	High	Master Protein	P04104	Keratin, type II cytoskeletal 1 OS=Mus musculus OX=10090 GN=Krt1 PE=1 SV=4	0	46.279	7	8	31	5	637	65.6	8.15	80.07	8	0	0.961	1.023	1.31	1.394	107.6	79	103.4	110.1	3520.9	2623.8	3613	3728.9	High	High	High	High	1		P04104	Keratin, type II cytoskeletal 1 OS=Mus musculus OX=10090 GN=Krt1 PE=1 SV=4	3613	3844.4	3757.7	2758	0.873723	0.455646
FALSE	High	Master Protein	P52431	DNA polymerase delta catalytic subunit OS=Mus musculus OX=10090 GN=Pold1 PE=1 SV=2	0	274.084	61	65	87	65	1105	123.7	7.61	265.85	65	0	1.159	1.16	1.128	1.13	92	94.5	106.6	106.8	13858.7	14450.7	17136.2	16647	High	High	High	High	1		P52431	DNA polymerase delta catalytic subunit OS=Mus musculus OX=10090 GN=Pold1 PE=1 SV=2	17136.2	17162.8	14790.9	15189.8	0.874098	0.00846232
FALSE	Medium	Master Protein	A2A690	Protein TANC2 OS=Mus musculus OX=10090 GN=Tanc2 PE=1 SV=1	0.017	2.59	1	2	3	1	1994	220.1	7.97	0	2	0	1.111	1.209	1.08	1.176	92	94.6	102.2	111.2	31.8	33.2	37.7	39.8	High	High	High	High	1		A2A690	Protein TANC2 OS=Mus musculus OX=10090 GN=Tanc2 PE=1 SV=1	37.7	41	33.9	34.9	0.874206	0.102924
FALSE	High	Master Protein	Q7TQK5	Coiled-coil domain-containing protein 93 OS=Mus musculus OX=10090 GN=Ccdc93 PE=1 SV=1	0	97.195	37	23	31	23	629	72.6	8.29	88.22	23	0	1.131	1.137	1.15	1.156	94.1	92.5	106.4	107	4481.1	4476	5411.3	5276.4	High	High	High	High	1		Q7TQK5	Coiled-coil domain-containing protein 93 OS=Mus musculus OX=10090 GN=Ccdc93 PE=1 SV=1	5411.3	5439.9	4782.5	4704.9	0.874318	0.00365721
FALSE	High	Master Protein	O55003	BCL2/adenovirus E1B 19 kDa protein-interacting protein 3 OS=Mus musculus OX=10090 GN=Bnip3 PE=1 SV=1	0.003	4.69	11	2	3	2	187	21	7.14	1.83	2	0	1.227	1.322	0.999	1.077	83.7	102.8	102.7	110.7	59.1	73.7	77.4	80.9	High	High	High	High	1		O55003	BCL2/adenovirus E1B 19 kDa protein-interacting protein 3 OS=Mus musculus OX=10090 GN=Bnip3 PE=1 SV=1	77.4	83.4	63.1	77.5	0.874378	0.324698
FALSE	High	Master Protein	Q9D6T1	Tubulin epsilon chain OS=Mus musculus OX=10090 GN=Tube1 PE=1 SV=1	0	7.613	7	2	2	2	475	52.6	6.76	5.79	2	0	1.08	1.21	1.077	1.206	93.2	93.5	100.6	112.7	191.5	195.1	220.8	239.9	High	High	High	High	1		Q9D6T1	Tubulin epsilon chain OS=Mus musculus OX=10090 GN=Tube1 PE=1 SV=1	220.8	247.3	204.4	205.1	0.874813	0.157635
FALSE	High	Master Protein	Q922U2	Keratin, type II cytoskeletal 5 OS=Mus musculus OX=10090 GN=Krt5 PE=1 SV=1	0	89.126	22	20	72	7	580	61.7	7.75	159.09	20	2	0.896	1.069	1.245	1.485	108.5	78.1	97.3	116.1	3905.5	2854.8	3735.9	4323.7	High	High	High	High	1		Q922U2	Keratin, type II cytoskeletal 5 OS=Mus musculus OX=10090 GN=Krt5 PE=1 SV=1	3735.9	4457.7	4168.2	3000.8	0.874951	0.533184
FALSE	High	Master Protein	Q07243	Metal regulatory transcription factor 1 OS=Mus musculus OX=10090 GN=Mtf1 PE=1 SV=2	0.001	5.566	3	2	2	2	675	72.6	5.4	2.53	2	0	1.087	1.11	1.179	1.204	97.1	89.5	105.5	107.8	154.7	144.8	179.4	177.7	High	High	High	High	1		Q07243	Metal regulatory transcription factor 1 OS=Mus musculus OX=10090 GN=Mtf1 PE=1 SV=2	179.4	183.2	165.1	152.2	0.875069	0.0779628
FALSE	High	Master Protein	Q9DBV3	Probable ATP-dependent RNA helicase DHX34 OS=Mus musculus OX=10090 GN=Dhx34 PE=1 SV=2	0	8.141	3	3	3	3	1145	128.4	8.16	4.23	3	0	1.134	1.25	1.043	1.15	89.5	97.3	101.4	111.9	81.9	90.4	99.1	106	High	High	High	High	1		Q9DBV3	Probable ATP-dependent RNA helicase DHX34 OS=Mus musculus OX=10090 GN=Dhx34 PE=1 SV=2	99.1	109.3	87.4	95	0.87524	0.177643
FALSE	High	Master Protein	Q9D3R3	Centrosomal protein of 72 kDa OS=Mus musculus OX=10090 GN=Cep72 PE=1 SV=3	0	22.939	13	8	8	8	646	72.4	6.74	21.86	8	0	1.19	1.164	1.12	1.096	90.6	96.2	107.8	105.4	1367.9	1475.4	1737.4	1648.3	High	High	High	High	1		Q9D3R3	Centrosomal protein of 72 kDa OS=Mus musculus OX=10090 GN=Cep72 PE=1 SV=3	1737.4	1699.4	1459.9	1550.9	0.876047	0.0496326
FALSE	High	Master Protein	Q9D818	Suppressor APC domain-containing protein 2 OS=Mus musculus OX=10090 GN=Sapcd2 PE=1 SV=1	0	18.026	13	5	5	5	391	42.8	8.63	11.21	5	0	1.095	1.229	1.057	1.186	91.7	95	100.4	112.8	458.8	482.6	536.1	583.8	High	High	High	High	1		Q9D818	Suppressor APC domain-containing protein 2 OS=Mus musculus OX=10090 GN=Sapcd2 PE=1 SV=1	536.1	601.9	489.7	507.3	0.876098	0.174291
FALSE	Medium	Master Protein	Q5U431	G-protein coupled receptor 39 OS=Mus musculus OX=10090 GN=Gpr39 PE=2 SV=1	0.017	2.587	2	1	1	1	456	51.6	9.58	2.21	1	0	1.148	1.16	1.122	1.134	92.3	94.5	106	107.1	171.6	178.3	210.3	206.1	High	High	High	High	1		Q5U431	G-protein coupled receptor 39 OS=Mus musculus OX=10090 GN=Gpr39 PE=2 SV=1	210.3	212.5	183.1	187.4	0.876301	0.00842167
FALSE	Medium	Master Protein	Q80W88	Homeobox and leucine zipper protein Homez OS=Mus musculus OX=10090 GN=Homez PE=1 SV=2	0.047	1.719	2	1	1	1	542	60.9	5.01	0	1	0	0.974	1.052	1.256	1.357	105.2	81.6	102.5	110.7	48.4	38.1	50.3	52.7	High	High	High	High	1		Q80W88	Homeobox and leucine zipper protein Homez OS=Mus musculus OX=10090 GN=Homez PE=1 SV=2	50.3	54.3	51.7	40	0.876673	0.406349
FALSE	Medium	Master Protein	P27812	Killer cell lectin-like receptor subfamily B member 1B allele A OS=Mus musculus OX=10090 GN=Klrb1b PE=1 SV=1	0.027	2.201	7	1	1	1	223	25.1	5.63	0	1	0	1.135	1.165	1.116	1.146	92.7	94.2	105.2	108	37.4	38.6	45.3	45.1	High	High	High	High	1		P27812	Killer cell lectin-like receptor subfamily B member 1B allele A OS=Mus musculus OX=10090 GN=Klrb1b PE=1 SV=1	45.3	46.5	39.9	40.6	0.876906	0.0147805
FALSE	High	Master Protein	D3Z7P3	Glutaminase kidney isoform, mitochondrial OS=Mus musculus OX=10090 GN=Gls PE=1 SV=1	0	253.285	62	37	74	37	674	73.9	7.99	254.61	37	0	1.153	1.152	1.128	1.127	92.4	94.5	106.6	106.5	11084.6	11502.6	13640.8	13216.7	High	High	High	High	1		D3Z7P3	Glutaminase kidney isoform, mitochondrial OS=Mus musculus OX=10090 GN=Gls PE=1 SV=1	13640.8	13626.2	11830.2	12090.9	0.877291	0.00603491
FALSE	High	Master Protein	Q3UNX5	Acyl-coenzyme A synthetase ACSM3, mitochondrial OS=Mus musculus OX=10090 GN=Acsm3 PE=1 SV=2	0	31.461	19	10	11	10	580	65.6	7.46	24.93	10	0	1.154	1.226	1.059	1.125	89.5	97.5	103.2	109.8	1076.1	1190.6	1324.8	1366.2	High	High	High	High	1		Q3UNX5	Acyl-coenzyme A synthetase ACSM3, mitochondrial OS=Mus musculus OX=10090 GN=Acsm3 PE=1 SV=2	1324.8	1408.5	1148.5	1251.5	0.878059	0.128663
FALSE	High	Master Protein	P54103	DnaJ homolog subfamily C member 2 OS=Mus musculus OX=10090 GN=Dnajc2 PE=1 SV=2	0	120.285	44	24	35	24	621	71.7	8.7	114.78	24	0	1.111	1.148	1.129	1.167	94.3	92.7	104.7	108.2	6064.2	6056.4	7188.5	7206.6	High	High	High	High	1		P54103	DnaJ homolog subfamily C member 2 OS=Mus musculus OX=10090 GN=Dnajc2 PE=1 SV=2	7188.5	7429.9	6472.1	6366.2	0.878229	0.0212334
FALSE	High	Master Protein	Q99LH9	SH3 domain-binding protein 5-like OS=Mus musculus OX=10090 GN=Sh3bp5l PE=1 SV=1	0.006	3.688	6	3	3	3	392	43.3	6	3.88	3	0	1.133	1.236	1.047	1.143	89.9	97.2	101.8	111.1	153.3	168.4	185.4	196.2	High	High	High	High	1		Q99LH9	SH3 domain-binding protein 5-like OS=Mus musculus OX=10090 GN=Sh3bp5l PE=1 SV=1	185.4	202.3	163.6	177	0.878514	0.160633
FALSE	High	Master Protein	Q9DBB5	Eukaryotic translation initiation factor 4E type 3 OS=Mus musculus OX=10090 GN=Eif4e3 PE=1 SV=1	0.004	4.271	5	1	1	1	207	22.8	6.52	3.09	1	0	1.144	1.108	1.169	1.133	94.6	92.5	108.1	104.8	194.1	192.8	236.9	222.7	High	High	High	High	1		Q9DBB5	Eukaryotic translation initiation factor 4E type 3 OS=Mus musculus OX=10090 GN=Eif4e3 PE=1 SV=1	236.9	229.6	207.2	202.7	0.878671	0.0221943
FALSE	Medium	Master Protein	Q9DB28	Ribonuclease P/MRP protein subunit POP5 OS=Mus musculus OX=10090 GN=Pop5 PE=1 SV=1	0.02	2.505	8	1	1	1	169	19.3	7.9	0	1	0	1.022	1.235	1.038	1.254	94.3	92.9	96.4	116.5	29.8	29.8	32.5	38.1	High	High	High	High	1		Q9DB28	Ribonuclease P/MRP protein subunit POP5 OS=Mus musculus OX=10090 GN=Pop5 PE=1 SV=1	32.5	39.3	31.8	31.3	0.87883	0.330115
FALSE	High	Master Protein	Q08376	Zinc finger and BTB domain-containing protein 14 OS=Mus musculus OX=10090 GN=Zbtb14 PE=2 SV=1	0	20.557	17	7	8	7	449	50.9	6.04	13.53	7	0	1.15	1.187	1.091	1.126	91.1	96	104.8	108.1	485.6	519.7	596.1	596.6	High	High	High	High	1		Q08376	Zinc finger and BTB domain-containing protein 14 OS=Mus musculus OX=10090 GN=Zbtb14 PE=2 SV=1	596.1	615.1	518.3	546.3	0.878963	0.049365
FALSE	High	Master Protein	Q3TFD2	Lysophosphatidylcholine acyltransferase 1 OS=Mus musculus OX=10090 GN=Lpcat1 PE=1 SV=1	0.006	3.725	3	2	2	2	534	59.7	6.34	0	2	0	1.264	1.594	0.837	1.055	74.5	112.5	94.2	118.8	10.3	15.8	13.9	17	High	High	High	High	1		Q3TFD2	Lysophosphatidylcholine acyltransferase 1 OS=Mus musculus OX=10090 GN=Lpcat1 PE=1 SV=1	13.9	17.5	11	16.6	0.878981	0.62572
FALSE	Medium	Master Protein	Q8CDJ8	Stonin-1 OS=Mus musculus OX=10090 GN=Ston1 PE=1 SV=2	0.034	1.943	1	1	1	1	730	81.7	6.35	0	1	0	1.176	1.115	1.161	1.1	93	94.2	109.3	103.6	102.1	105	128.1	117.8	High	High	High	High	1		Q8CDJ8	Stonin-1 OS=Mus musculus OX=10090 GN=Ston1 PE=1 SV=2	128.1	121.5	109	110.4	0.879006	0.0464595
FALSE	High	Master Protein	Q63836	Selenium-binding protein 2 OS=Mus musculus OX=10090 GN=Selenbp2 PE=1 SV=2	0	200.332	73	34	81	2	472	52.6	6.18	272.6	34	0	1.138	1.158	1.117	1.138	92.7	94.4	105.5	107.4	458.3	473.8	556.4	549.5	High	High	High	High	1		Q63836	Selenium-binding protein 2 OS=Mus musculus OX=10090 GN=Selenbp2 PE=1 SV=2	556.4	566.5	489.1	498	0.879063	0.00968416
FALSE	High	Master Protein	Q9JJX7	Tyrosyl-DNA phosphodiesterase 2 OS=Mus musculus OX=10090 GN=Tdp2 PE=1 SV=1	0	81.144	60	15	27	15	370	41	5.5	82.55	15	0	1.185	1.16	1.116	1.091	90.8	96.4	107.6	105.2	2991.8	3227.6	3785.1	3591.4	High	High	High	High	1		Q9JJX7	Tyrosyl-DNA phosphodiesterase 2 OS=Mus musculus OX=10090 GN=Tdp2 PE=1 SV=1	3785.1	3702.7	3193	3392.7	0.879524	0.0528444
FALSE	High	Master Protein	Q8VCR7	Protein ABHD14B OS=Mus musculus OX=10090 GN=Abhd14b PE=1 SV=1	0	59.801	51	9	23	9	210	22.4	6.27	85.18	9	0	1.126	1.119	1.155	1.148	94.8	92.4	106.8	106.1	4310.6	4266.3	5181.3	4992.8	High	High	High	High	1		Q8VCR7	Protein ABHD14B OS=Mus musculus OX=10090 GN=Abhd14b PE=1 SV=1	5181.3	5147.5	4600.6	4484.5	0.879589	0.00932094
FALSE	High	Master Protein	Q9CZN7	Serine hydroxymethyltransferase, mitochondrial OS=Mus musculus OX=10090 GN=Shmt2 PE=1 SV=1	0	354.425	82	47	131	46	504	55.7	8.47	477.35	47	2	1.127	1.14	1.134	1.146	93.9	93.3	105.8	107	21732.5	21944.7	26151.6	25645.7	High	High	High	High	1		Q9CZN7	Serine hydroxymethyltransferase, mitochondrial OS=Mus musculus OX=10090 GN=Shmt2 PE=1 SV=1	26151.6	26440.3	23194.3	23067.1	0.87963	0.0024743
FALSE	High	Master Protein	Q8CHD8	Rab11 family-interacting protein 3 OS=Mus musculus OX=10090 GN=Rab11fip3 PE=1 SV=2	0	11.185	3	3	3	3	1047	118.5	4.39	9.02	3	0	1.036	1.088	1.192	1.252	100.1	87.1	103.8	109	180.1	159	199.2	202.9	High	High	High	High	1		Q8CHD8	Rab11 family-interacting protein 3 OS=Mus musculus OX=10090 GN=Rab11fip3 PE=1 SV=2	199.2	209.2	192.2	167.1	0.879775	0.210814
FALSE	High	Master Protein	Q8VCM2	NADPH oxidase organizer 1 OS=Mus musculus OX=10090 GN=Noxo1 PE=2 SV=2	0.001	5.987	8	2	2	2	349	38.8	8.15	5.59	2	0	1.209	1.174	1.101	1.07	89.3	98	107.9	104.8	140.4	156.5	181.1	170.7	High	High	High	High	1		Q8VCM2	NADPH oxidase organizer 1 OS=Mus musculus OX=10090 GN=Noxo1 PE=2 SV=2	181.1	176	149.8	164.5	0.880146	0.110654
FALSE	High	Master Protein	Q61136	Serine/threonine-protein kinase PRP4 homolog OS=Mus musculus OX=10090 GN=Prpf4b PE=1 SV=3	0	157.884	32	35	59	35	1007	116.9	10.23	158.12	35	0	1.163	1.137	1.134	1.109	92.5	94.8	107.5	105.2	9376.7	9763.7	11638	11037.7	High	High	High	High	1		Q61136	Serine/threonine-protein kinase PRP4 homolog OS=Mus musculus OX=10090 GN=Prpf4b PE=1 SV=3	11638	11379.7	10007.4	10263.1	0.880648	0.017057
FALSE	Medium	Master Protein	Q920Q2	DNA repair protein REV1 OS=Mus musculus OX=10090 GN=Rev1 PE=1 SV=1	0.03	2.102	1	1	1	1	1249	137.3	8.54	2.65	1	0	1.214	1.177	1.097	1.064	88.9	98.4	107.9	104.7	563.6	633.1	730	686.7	High	High	High	High	1		Q920Q2	DNA repair protein REV1 OS=Mus musculus OX=10090 GN=Rev1 PE=1 SV=1	730	708	601.5	665.5	0.881085	0.127381
FALSE	High	Master Protein	Q8CGK3	Lon protease homolog, mitochondrial OS=Mus musculus OX=10090 GN=Lonp1 PE=1 SV=2	0	414.929	64	64	142	64	949	105.8	6.57	518.65	64	0	1.128	1.124	1.145	1.141	94.4	93	106.5	106.1	25287.5	25294.4	30446	29427.3	High	High	High	High	1		Q8CGK3	Lon protease homolog, mitochondrial OS=Mus musculus OX=10090 GN=Lonp1 PE=1 SV=2	30446	30339.1	26988.5	26588.2	0.881412	0.0032875
FALSE	High	Master Protein	Q8BX13	E3 ubiquitin-protein ligase E3D OS=Mus musculus OX=10090 GN=Ube3d PE=2 SV=1	0.004	4.081	6	2	2	2	368	40.7	7.66	1.98	2	0	1.199	1.157	1.113	1.074	90.2	97.2	108.2	104.4	279.4	305.5	357.5	334.6	High	High	High	High	1		Q8BX13	E3 ubiquitin-protein ligase E3D OS=Mus musculus OX=10090 GN=Ube3d PE=2 SV=1	357.5	345	298.2	321.1	0.881566	0.0858556
FALSE	High	Master Protein	Q6PE54	Probable ATP-dependent RNA helicase DHX40 OS=Mus musculus OX=10090 GN=Dhx40 PE=1 SV=1	0.007	3.52	2	1	1	1	779	88.5	8.63	2.64	1	0	1.105	1.303	0.983	1.16	88.3	99.2	97.5	115	41.8	47.7	49.3	56.4	High	High	High	High	1		Q6PE54	Probable ATP-dependent RNA helicase DHX40 OS=Mus musculus OX=10090 GN=Dhx40 PE=1 SV=1	49.3	58.1	44.6	50.1	0.88175	0.34563
FALSE	Medium	Master Protein	Q9CXV1	Succinate dehydrogenase [ubiquinone] cytochrome b small subunit, mitochondrial OS=Mus musculus OX=10090 GN=Sdhd PE=1 SV=2	0.015	2.679	5	1	1	1	159	17	9.1	3.01	1	0	1.221	1.035	1.234	1.046	94.2	93.2	115	97.5	253.1	254.2	329.7	271.1	High	High	High	High	1		Q9CXV1	Succinate dehydrogenase [ubiquinone] cytochrome b small subunit, mitochondrial OS=Mus musculus OX=10090 GN=Sdhd PE=1 SV=2	329.7	279.5	270.1	267.2	0.881976	0.289007
FALSE	High	Master Protein	Q8BPE4	Transmembrane protein 177 OS=Mus musculus OX=10090 GN=Tmem177 PE=1 SV=1	0.009	3.13	4	1	1	1	311	34	9.77	2.77	1	0	1.093	1.14	1.127	1.176	95.2	92.3	104	108.5	158.3	155.8	184.6	186.8	High	High	High	High	1		Q8BPE4	Transmembrane protein 177 OS=Mus musculus OX=10090 GN=Tmem177 PE=1 SV=1	184.6	192.6	168.9	163.8	0.882025	0.0425723
FALSE	High	Master Protein	Q8R040	Ribonuclease P protein subunit p21 OS=Mus musculus OX=10090 GN=Rpp21 PE=1 SV=2	0.001	6.111	20	2	2	2	150	17.2	9.19	3.24	2	0	1.083	1.199	1.068	1.184	93.1	94.4	100.8	111.7	163.5	168.2	188.9	203	High	High	High	High	1		Q8R040	Ribonuclease P protein subunit p21 OS=Mus musculus OX=10090 GN=Rpp21 PE=1 SV=2	188.9	209.3	174.5	176.8	0.88222	0.14973
FALSE	High	Master Protein	Q8K177	Keratinocyte-associated protein 3 OS=Mus musculus OX=10090 GN=Krtcap3 PE=2 SV=2	0	10.172	13	2	4	2	240	25.7	8.05	14.53	2	0	1.063	1.124	1.144	1.209	97.2	90.3	103.3	109.2	268.8	253.7	305	312.8	High	High	High	High	1		Q8K177	Keratinocyte-associated protein 3 OS=Mus musculus OX=10090 GN=Krtcap3 PE=2 SV=2	305	322.5	286.9	266.7	0.882231	0.10969
FALSE	High	Master Protein	Q91WD7	Kinesin-like protein KIF18A OS=Mus musculus OX=10090 GN=Kif18a PE=2 SV=1	0.001	5.229	2	1	1	1	886	100.9	9.04	4.65	1	0	1.054	1.285	0.991	1.207	90.8	96.7	95.8	116.7	67	72.4	75.4	89.1	High	High	High	High	1		Q91WD7	Kinesin-like protein KIF18A OS=Mus musculus OX=10090 GN=Kif18a PE=2 SV=1	75.4	91.9	71.5	76.1	0.882247	0.369066
FALSE	High	Master Protein	Q9D187	Cytosolic iron-sulfur assembly component 2B OS=Mus musculus OX=10090 GN=Ciao2b PE=1 SV=1	0	15.743	31	3	4	3	163	17.7	4.98	15	3	0	1.122	1.133	1.133	1.145	94.2	93.3	105.7	106.8	543.8	546.4	651	637.7	High	High	High	High	1		Q9D187	Cytosolic iron-sulfur assembly component 2B OS=Mus musculus OX=10090 GN=Ciao2b PE=1 SV=1	651	657.5	580.4	574.3	0.882461	0.00334237
FALSE	High	Master Protein	Q8BGC1	UPF0489 protein C5orf22 homolog OS=Mus musculus OX=10090 PE=1 SV=1	0	72.101	45	14	19	14	442	49.4	4.81	52.78	14	0	1.109	1.222	1.049	1.156	91.2	96.4	101.1	111.4	1774.3	1904.3	2099.3	2245.1	High	High	High	High	1		Q8BGC1	UPF0489 protein C5orf22 homolog OS=Mus musculus OX=10090 PE=1 SV=1	2099.3	2314.7	1893.6	2001.7	0.882488	0.164273
FALSE	Low	Master Protein	Q8CG73	Protein fantom OS=Mus musculus OX=10090 GN=Rpgrip1l PE=1 SV=2	0.101	1.239	1	1	1	1	1264	144.9	5.43	0	1	0	1.125	1.263	1.013	1.137	88.9	98.7	100	112.3	68.3	77	82	89.3	High	High	High	High	1		Q8CG73	Protein fantom OS=Mus musculus OX=10090 GN=Rpgrip1l PE=1 SV=2	82	92.1	72.9	80.9	0.8834	0.255821
FALSE	High	Master Protein	Q9DD03	Ras-related protein Rab-13 OS=Mus musculus OX=10090 GN=Rab13 PE=1 SV=1	0	11.37	15	3	7	1	202	22.8	9.5	17.52	3	0	1.027	1.161	1.101	1.244	97.1	90.6	99.7	112.7	172.3	163.2	188.9	207	High	High	High	High	1		Q9DD03	Ras-related protein Rab-13 OS=Mus musculus OX=10090 GN=Rab13 PE=1 SV=1	188.9	213.4	183.9	171.5	0.88342	0.229763
FALSE	High	Master Protein	P11627	Neural cell adhesion molecule L1 OS=Mus musculus OX=10090 GN=L1cam PE=1 SV=1	0	87.931	23	22	28	21	1260	140.9	5.97	81.76	22	1	1.137	1.115	1.149	1.127	94.3	93.3	107.2	105.1	4191.7	4210.2	5086.4	4836.8	High	High	High	High	1		P11627	Neural cell adhesion molecule L1 OS=Mus musculus OX=10090 GN=L1cam PE=1 SV=1	5086.4	4986.7	4473.7	4425.5	0.883462	0.00878205
FALSE	Low	Master Protein	Q6PEB4	Probable tRNA N6-adenosine threonylcarbamoyltransferase, mitochondrial OS=Mus musculus OX=10090 GN=Osgepl1 PE=1 SV=2	0.054	1.601	2	1	1	1	414	44.9	8.85	2.07	1	0	1.193	1.255	1.025	1.078	86.7	101	103.5	108.8	173.1	204.6	220.4	224.8	High	High	High	High	1		Q6PEB4	Probable tRNA N6-adenosine threonylcarbamoyltransferase, mitochondrial OS=Mus musculus OX=10090 GN=Osgepl1 PE=1 SV=2	220.4	231.8	184.7	215.1	0.884122	0.24789
FALSE	High	Master Protein	Q9ESK4	Inhibitor of growth protein 2 OS=Mus musculus OX=10090 GN=Ing2 PE=1 SV=3	0	9.234	13	3	3	3	281	33	7.91	7.82	3	0	1.211	1.151	1.112	1.057	89.9	97.9	108.8	103.5	189.2	209.2	244.5	225.5	High	High	High	High	1		Q9ESK4	Inhibitor of growth protein 2 OS=Mus musculus OX=10090 GN=Ing2 PE=1 SV=3	244.5	232.5	201.9	219.9	0.884277	0.125355
FALSE	High	Master Protein	Q9DB42	Zinc finger protein 593 OS=Mus musculus OX=10090 GN=Znf593 PE=1 SV=2	0	24.036	66	7	8	7	134	15.1	9.55	21.94	7	0	1.161	1.155	1.107	1.101	91.6	96.1	106.4	105.8	1140.2	1214.4	1412.9	1363.1	High	High	High	High	1		Q9DB42	Zinc finger protein 593 OS=Mus musculus OX=10090 GN=Znf593 PE=1 SV=2	1412.9	1405.3	1216.9	1276.5	0.884749	0.032557
FALSE	High	Master Protein	Q3U3E2	Protein FAM117B OS=Mus musculus OX=10090 GN=Fam117b PE=1 SV=1	0	35.215	24	10	13	8	584	61.3	9.95	32.97	10	2	1.107	1.137	1.123	1.154	94.6	93.2	104.7	107.5	960.8	961.6	1134.8	1131.1	High	High	High	High	1		Q3U3E2	Protein FAM117B OS=Mus musculus OX=10090 GN=Fam117b PE=1 SV=1	1134.8	1166.1	1025.4	1010.8	0.884958	0.0166019
FALSE	High	Master Protein	Q8C3W1	Uncharacterized protein C1orf198 homolog OS=Mus musculus OX=10090 PE=1 SV=1	0	27.02	33	6	8	6	322	35.3	5.24	19.45	6	0	1.156	1.19	1.074	1.105	90.4	97.4	104.6	107.6	692.5	756.9	854.7	853.1	High	High	High	High	1		Q8C3W1	Uncharacterized protein C1orf198 homolog OS=Mus musculus OX=10090 PE=1 SV=1	854.7	879.5	739.1	795.6	0.884961	0.0838095
FALSE	High	Master Protein	Q8R0C0	DNA-directed RNA polymerase III subunit RPC7-like OS=Mus musculus OX=10090 GN=Polr3gl PE=2 SV=2	0	8.648	16	2	2	2	218	25.1	4.53	7.39	2	0	1.13	1.16	1.101	1.131	92.7	95.1	104.7	107.5	84	87.5	101.3	100.9	High	High	High	High	1		Q8R0C0	DNA-directed RNA polymerase III subunit RPC7-like OS=Mus musculus OX=10090 GN=Polr3gl PE=2 SV=2	101.3	104	89.7	92	0.885046	0.0218494
FALSE	High	Master Protein	Q9EPL2	Calsyntenin-1 OS=Mus musculus OX=10090 GN=Clstn1 PE=1 SV=1	0	7.996	4	2	2	2	979	108.8	4.92	6.6	2	0	1	1.257	1.001	1.259	94	93.9	94	118.2	106.8	108.3	114	139	High	High	High	High	1		Q9EPL2	Calsyntenin-1 OS=Mus musculus OX=10090 GN=Clstn1 PE=1 SV=1	114	143.3	114	113.8	0.885348	0.42004
FALSE	High	Master Protein	Q8BJ03	Cytochrome c oxidase assembly protein COX15 homolog OS=Mus musculus OX=10090 GN=Cox15 PE=1 SV=1	0	9.091	12	3	3	3	413	45.8	9.79	6.4	3	0	1.157	1.306	0.98	1.106	86.1	101.7	99.7	112.5	176.2	211.3	217.6	238.2	High	High	High	High	1		Q8BJ03	Cytochrome c oxidase assembly protein COX15 homolog OS=Mus musculus OX=10090 GN=Cox15 PE=1 SV=1	217.6	245.6	188.1	222.1	0.885579	0.35197
FALSE	Low	Master Protein	Q8C1Z7	Bardet-Biedl syndrome 4 protein homolog OS=Mus musculus OX=10090 GN=Bbs4 PE=1 SV=1	0.13	1.113	4	1	1	1	520	58.2	8.1	0	1	0	1.346	1.244	1.04	0.962	81.9	105.9	110.2	101.9	142.4	187	204.5	183.4	High	High	High	High	1		Q8C1Z7	Bardet-Biedl syndrome 4 protein homolog OS=Mus musculus OX=10090 GN=Bbs4 PE=1 SV=1	204.5	189.1	152	196.6	0.885671	0.440881
FALSE	High	Master Protein	A2AP18	1-phosphatidylinositol 4,5-bisphosphate phosphodiesterase eta-2 OS=Mus musculus OX=10090 GN=Plch2 PE=1 SV=2	0	30.066	6	9	10	9	1501	164.2	7.49	22.8	9	0	1.124	1.166	1.093	1.134	92.6	95.3	104.1	108	896.1	935.8	1075.3	1081.6	High	High	High	High	1		A2AP18	1-phosphatidylinositol 4,5-bisphosphate phosphodiesterase eta-2 OS=Mus musculus OX=10090 GN=Plch2 PE=1 SV=2	1075.3	1115.1	956.4	983.7	0.885729	0.0352271
FALSE	High	Master Protein	Q6PFQ7	Ras GTPase-activating protein 4 OS=Mus musculus OX=10090 GN=Rasa4 PE=1 SV=1	0	18.22	10	8	8	8	802	90	8	14.37	8	0	1.143	1.186	1.075	1.115	91.1	96.8	104.1	108	892.7	963.7	1089.1	1096	High	High	High	High	1		Q6PFQ7	Ras GTPase-activating protein 4 OS=Mus musculus OX=10090 GN=Rasa4 PE=1 SV=1	1089.1	1130	952.7	1013	0.88581	0.0736596
FALSE	High	Master Protein	P24452	Macrophage-capping protein OS=Mus musculus OX=10090 GN=Capg PE=1 SV=2	0	56.42	44	14	26	14	352	39.2	7.2	76.86	14	0	1.103	1.16	1.097	1.155	93.7	94.2	103.4	108.8	5599.8	5712.3	6589.9	6725.9	High	High	High	High	1	Acetyl [N-Term]	P24452	Macrophage-capping protein OS=Mus musculus OX=10090 GN=Capg PE=1 SV=2	6589.9	6934.3	5976.5	6004.5	0.885893	0.0466546
FALSE	High	Master Protein	P19258	Protein Mpv17 OS=Mus musculus OX=10090 GN=Mpv17 PE=1 SV=1	0.005	3.875	10	2	2	2	176	19.7	9.44	2.25	2	0	1.186	1.137	1.121	1.075	91.3	96.6	108.3	103.8	35	37.6	44.3	41.2	High	High	High	High	1		P19258	Protein Mpv17 OS=Mus musculus OX=10090 GN=Mpv17 PE=1 SV=1	44.3	42.5	37.4	39.5	0.885945	0.0699612
FALSE	High	Master Protein	P97474	Pituitary homeobox 2 OS=Mus musculus OX=10090 GN=Pitx2 PE=1 SV=2	0.005	3.841	3	1	1	1	317	35.3	9.58	2	1	0	1.14	1.208	1.055	1.118	90.3	97.6	103	109.1	80.2	88	97.6	100.3	High	High	High	High	1		P97474	Pituitary homeobox 2 OS=Mus musculus OX=10090 GN=Pitx2 PE=1 SV=2	97.6	103.4	85.6	92.5	0.88607	0.126253
FALSE	High	Master Protein	P60824	Cold-inducible RNA-binding protein OS=Mus musculus OX=10090 GN=Cirbp PE=1 SV=1	0	25.552	42	9	12	9	172	18.6	9.61	30.58	9	0	1.133	1.09	1.168	1.123	95.4	92.5	108.1	104	1466.2	1444.3	1773.5	1654.3	High	High	High	High	1		P60824	Cold-inducible RNA-binding protein OS=Mus musculus OX=10090 GN=Cirbp PE=1 SV=1	1773.5	1705.6	1564.8	1518.2	0.886149	0.0406111
FALSE	High	Master Protein	P56213	FAD-linked sulfhydryl oxidase ALR OS=Mus musculus OX=10090 GN=Gfer PE=1 SV=2	0	62.106	54	14	26	14	198	22.9	7.93	57.44	14	0	1.138	1.162	1.096	1.119	92.2	95.8	104.9	107.1	3457.3	3646.4	4200	4160	High	High	High	High	1		P56213	FAD-linked sulfhydryl oxidase ALR OS=Mus musculus OX=10090 GN=Gfer PE=1 SV=2	4200	4288.9	3689.9	3832.9	0.886193	0.0290593
FALSE	Medium	Master Protein	Q9CQ25	Mitotic-spindle organizing protein 2 OS=Mus musculus OX=10090 GN=Mzt2 PE=1 SV=1	0.023	2.385	4	1	1	1	159	16.5	10.18	1.73	1	0	1.15	1.159	1.1	1.108	91.9	96	105.6	106.5	47.1	50	57.8	56.5	High	High	High	High	1		Q9CQ25	Mitotic-spindle organizing protein 2 OS=Mus musculus OX=10090 GN=Mzt2 PE=1 SV=1	57.8	58.3	50.3	52.6	0.886305	0.0303549
FALSE	High	Master Protein	Q6NSQ7	Protein LTV1 homolog OS=Mus musculus OX=10090 GN=Ltv1 PE=1 SV=2	0	63.9	33	18	31	18	470	54	4.92	60.87	18	0	1.137	1.083	1.175	1.119	95.5	92.4	108.6	103.4	5811.3	5707.1	7051.3	6512.5	High	High	High	High	1		Q6NSQ7	Protein LTV1 homolog OS=Mus musculus OX=10090 GN=Ltv1 PE=1 SV=2	7051.3	6714.3	6202.2	5999	0.886354	0.0578409
FALSE	High	Master Protein	P50171	(3R)-3-hydroxyacyl-CoA dehydrogenase OS=Mus musculus OX=10090 GN=Hsd17b8 PE=1 SV=2	0	69.441	59	12	20	12	259	26.6	6.54	63.63	12	0	1.093	1.123	1.133	1.164	95.7	92.3	104.6	107.4	2071.7	2029.2	2417.6	2408.4	High	High	High	High	1		P50171	(3R)-3-hydroxyacyl-CoA dehydrogenase OS=Mus musculus OX=10090 GN=Hsd17b8 PE=1 SV=2	2417.6	2483	2211.1	2133	0.886442	0.0319115
FALSE	High	Master Protein	P56528	ADP-ribosyl cyclase/cyclic ADP-ribose hydrolase 1 OS=Mus musculus OX=10090 GN=Cd38 PE=1 SV=2	0	40.206	33	10	16	10	304	34.4	8.29	33.21	10	0	1.16	1.086	1.17	1.096	94.4	93.6	109.5	102.6	2574.1	2589.9	3185.6	2894.6	High	High	High	High	1		P56528	ADP-ribosyl cyclase/cyclic ADP-ribose hydrolase 1 OS=Mus musculus OX=10090 GN=Cd38 PE=1 SV=2	3185.6	2984.3	2747.2	2722.4	0.886497	0.0746139
FALSE	High	Master Protein	O54962	Barrier-to-autointegration factor OS=Mus musculus OX=10090 GN=Banf1 PE=1 SV=1	0	92.234	73	12	34	11	89	10.1	6.09	117.46	12	1	1.108	1.109	1.147	1.148	95.6	92.3	106	106.1	7624.3	7474.1	9014	8751.2	High	High	High	High	1		O54962	Barrier-to-autointegration factor OS=Mus musculus OX=10090 GN=Banf1 PE=1 SV=1	9014	9022.4	8137.2	7856.4	0.88674	0.0183916
FALSE	High	Master Protein	Q8BVL9	Janus kinase and microtubule-interacting protein 1 OS=Mus musculus OX=10090 GN=Jakmip1 PE=1 SV=2	0	53.478	23	16	20	16	626	73.1	6.09	41.26	16	0	1.105	1.158	1.097	1.15	93.7	94.3	103.5	108.5	3084.4	3153.3	3636.8	3697.8	High	High	High	High	1		Q8BVL9	Janus kinase and microtubule-interacting protein 1 OS=Mus musculus OX=10090 GN=Jakmip1 PE=1 SV=2	3636.8	3812.4	3291.9	3314.6	0.886874	0.0414232
FALSE	High	Master Protein	Q8R527	Rho-related GTP-binding protein RhoQ OS=Mus musculus OX=10090 GN=Rhoq PE=1 SV=2	0	9.333	12	2	2	1	205	22.6	6.32	6.34	2	0	1.269	1.144	1.108	0.999	87.7	100.5	111.4	100.4	14.1	16.4	19.1	16.7	High	High	High	High	1		Q8R527	Rho-related GTP-binding protein RhoQ OS=Mus musculus OX=10090 GN=Rhoq PE=1 SV=2	19.1	17.2	15	17.2	0.887052	0.293838
FALSE	High	Master Protein	Q80Z37	E3 ubiquitin-protein ligase Topors OS=Mus musculus OX=10090 GN=Topors PE=1 SV=1	0	8.922	3	3	3	3	1033	117	9.52	6.94	3	0	1.082	1.15	1.104	1.173	94.9	93.1	102.8	109.2	265.3	264.2	306.5	315.9	High	High	High	High	1		Q80Z37	E3 ubiquitin-protein ligase Topors OS=Mus musculus OX=10090 GN=Topors PE=1 SV=1	306.5	325.7	283.1	277.7	0.887061	0.0699434
FALSE	High	Master Protein	Q8R0P4	Mth938 domain-containing protein OS=Mus musculus OX=10090 GN=Aamdc PE=1 SV=1	0	39.333	64	10	14	10	122	13.2	7.99	48.11	10	0	1.116	1.097	1.159	1.139	95.8	92.3	106.9	105	3205.8	3135.1	3819.4	3639.2	High	High	High	High	1		Q8R0P4	Mth938 domain-containing protein OS=Mus musculus OX=10090 GN=Aamdc PE=1 SV=1	3819.4	3752	3421.4	3295.5	0.887141	0.0268117
FALSE	High	Master Protein	Q9JIW4	DNA-directed DNA/RNA polymerase mu OS=Mus musculus OX=10090 GN=Polm PE=1 SV=2	0.001	6.879	4	2	2	2	496	55.5	8.75	4.05	2	0	1.131	1.176	1.08	1.123	91.8	96.2	103.9	108	182.4	194	220.2	222.1	High	High	High	High	1		Q9JIW4	DNA-directed DNA/RNA polymerase mu OS=Mus musculus OX=10090 GN=Polm PE=1 SV=2	220.2	229	194.7	203.9	0.887355	0.0578637
FALSE	High	Master Protein	Q8BHE8	m-AAA protease-interacting protein 1, mitochondrial OS=Mus musculus OX=10090 GN=Maip1 PE=1 SV=1	0.003	4.632	5	1	1	1	291	33	9.14	3.98	1	0	1.123	1.065	1.193	1.131	96.9	91.2	108.8	103.1	405.4	387.6	486.1	446.8	High	High	High	High	1		Q8BHE8	m-AAA protease-interacting protein 1, mitochondrial OS=Mus musculus OX=10090 GN=Maip1 PE=1 SV=1	486.1	460.6	432.7	407.4	0.887398	0.097266
FALSE	High	Master Protein	O70494	Transcription factor Sp3 OS=Mus musculus OX=10090 GN=Sp3 PE=1 SV=2	0	23.878	7	7	7	6	783	82.3	5.26	13.88	7	0	1.06	1.143	1.11	1.197	96.2	91.9	102	110	803.6	779.4	909.1	951.1	High	High	High	High	1		O70494	Transcription factor Sp3 OS=Mus musculus OX=10090 GN=Sp3 PE=1 SV=2	909.1	980.6	857.7	819.3	0.887442	0.119953
FALSE	High	Master Protein	O08529	Calpain-2 catalytic subunit OS=Mus musculus OX=10090 GN=Capn2 PE=1 SV=4	0	34.717	12	7	9	7	700	79.8	4.96	33.02	7	0	1.078	1.021	1.248	1.181	100.9	87.2	108.8	103	1269	1113.4	1460.6	1341.1	High	High	High	High	1		O08529	Calpain-2 catalytic subunit OS=Mus musculus OX=10090 GN=Capn2 PE=1 SV=4	1460.6	1382.7	1354.4	1170.3	0.887947	0.252015
FALSE	Medium	Master Protein	Q5SUV1	Radical S-adenosyl methionine domain-containing protein 1, mitochondrial OS=Mus musculus OX=10090 GN=Rsad1 PE=2 SV=1	0.021	2.442	2	1	1	1	442	48.6	6.8	2.72	1	0	1.073	1.275	0.989	1.175	90.2	97.9	96.8	115	87.3	96.2	100	115.2	High	High	High	High	1		Q5SUV1	Radical S-adenosyl methionine domain-containing protein 1, mitochondrial OS=Mus musculus OX=10090 GN=Rsad1 PE=2 SV=1	100	118.8	93.2	101.1	0.888026	0.352556
FALSE	High	Master Protein	O54983	Ketimine reductase mu-crystallin OS=Mus musculus OX=10090 GN=Crym PE=1 SV=1	0	10.945	13	3	3	3	313	33.5	5.67	9.41	3	0	1.157	1.206	1.052	1.096	89.6	98.6	103.7	108.1	232.5	259.7	287.1	290.3	High	High	High	High	1		O54983	Ketimine reductase mu-crystallin OS=Mus musculus OX=10090 GN=Crym PE=1 SV=1	287.1	299.3	248.1	273	0.888643	0.142701
FALSE	High	Master Protein	Q3U898	COP9 signalosome complex subunit 9 OS=Mus musculus OX=10090 GN=Cops9 PE=1 SV=1	0	8.415	35	1	4	1	57	6.2	3.83	7.86	1	0	1.048	1.145	1.105	1.207	96.6	91.6	101.2	110.6	125.7	121.1	140.6	149	High	High	High	High	1		Q3U898	COP9 signalosome complex subunit 9 OS=Mus musculus OX=10090 GN=Cops9 PE=1 SV=1	140.6	153.6	134.2	127.3	0.888851	0.156395
FALSE	High	Master Protein	Q07231	Zinc finger and SCAN domain-containing protein 21 OS=Mus musculus OX=10090 GN=Zscan21 PE=2 SV=2	0	9.723	7	3	4	1	555	63	7.17	7.78	3	0	1.153	1.157	1.095	1.1	91.7	96.5	105.7	106.1	43.9	46.9	54	52.6	High	High	High	High	1		Q07231	Zinc finger and SCAN domain-containing protein 21 OS=Mus musculus OX=10090 GN=Zscan21 PE=2 SV=2	54	54.2	46.9	49.3	0.889094	0.0379969
FALSE	High	Master Protein	Q5SSI6	U3 small nucleolar RNA-associated protein 18 homolog OS=Mus musculus OX=10090 GN=Utp18 PE=1 SV=1	0	114.865	56	23	33	23	552	61.2	8.78	107.31	23	0	1.12	1.115	1.135	1.13	94.7	93.5	106.1	105.6	4934.4	4945.1	5897.4	5694.9	High	High	High	High	1		Q5SSI6	U3 small nucleolar RNA-associated protein 18 homolog OS=Mus musculus OX=10090 GN=Utp18 PE=1 SV=1	5897.4	5871.4	5266.3	5198	0.889156	0.00312383
FALSE	High	Master Protein	E1U8D0	Protein SOGA1 OS=Mus musculus OX=10090 GN=Soga1 PE=1 SV=3	0.003	4.679	1	1	1	1	1418	159.1	6.46	2.84	1	0	1.113	1.208	1.045	1.135	91.2	97.1	101.5	110.2	77.7	84	92.3	97.2	High	High	High	High	1		E1U8D0	Protein SOGA1 OS=Mus musculus OX=10090 GN=Soga1 PE=1 SV=3	92.3	100.2	82.9	88.3	0.889351	0.155951
FALSE	Low	Master Protein	O09039	SH2B adapter protein 3 OS=Mus musculus OX=10090 GN=Sh2b3 PE=1 SV=2	0.096	1.26	1	1	1	1	548	60.5	7.18	0	1	0	1.036	1.02	1.251	1.232	103	85.3	106.7	105	57.7	48.5	63.8	60.9	High	High	High	High	1		O09039	SH2B adapter protein 3 OS=Mus musculus OX=10090 GN=Sh2b3 PE=1 SV=2	63.8	62.8	61.6	51	0.889415	0.319071
FALSE	High	Master Protein	Q9D0R2	Threonine--tRNA ligase 1, cytoplasmic OS=Mus musculus OX=10090 GN=Tars1 PE=1 SV=2	0	276.696	67	56	112	53	722	83.3	7.36	323.56	56	3	1.127	1.124	1.125	1.121	94	94.3	106	105.7	22893.9	23296.1	27540.6	26636.5	High	High	High	High	1		Q9D0R2	Threonine--tRNA ligase 1, cytoplasmic OS=Mus musculus OX=10090 GN=Tars1 PE=1 SV=2	27540.6	27461.8	24433.9	24487.7	0.889445	0.000246119
FALSE	High	Master Protein	Q6P8X1	Sorting nexin-6 OS=Mus musculus OX=10090 GN=Snx6 PE=1 SV=2	0	158.105	58	30	65	26	406	46.6	6.16	211.13	30	0	1.12	1.088	1.161	1.128	95.8	92.5	107.4	104.3	12523.2	12270	14974.9	14107.7	High	High	High	High	1		Q6P8X1	Sorting nexin-6 OS=Mus musculus OX=10090 GN=Snx6 PE=1 SV=2	14974.9	14544.8	13365.6	12897.6	0.889684	0.0360495
FALSE	High	Master Protein	O70566	Protein diaphanous homolog 2 OS=Mus musculus OX=10090 GN=Diaph2 PE=1 SV=2	0	11.859	4	4	5	4	1098	124.8	6.92	10.31	4	0	1.076	1.212	1.038	1.17	92.5	95.8	99.5	112.1	423.4	445.5	486.3	531.4	High	High	High	High	1		O70566	Protein diaphanous homolog 2 OS=Mus musculus OX=10090 GN=Diaph2 PE=1 SV=2	486.3	547.9	451.9	468.3	0.88977	0.21562
FALSE	High	Master Protein	Q8BH04	Phosphoenolpyruvate carboxykinase [GTP], mitochondrial OS=Mus musculus OX=10090 GN=Pck2 PE=1 SV=1	0	296.578	72	41	121	41	640	70.5	7.28	416.2	41	0	1.088	1.099	1.149	1.161	96.7	91.6	105.3	106.3	16990.1	16336.4	19735	19334.3	High	High	High	High	1		Q8BH04	Phosphoenolpyruvate carboxykinase [GTP], mitochondrial OS=Mus musculus OX=10090 GN=Pck2 PE=1 SV=1	19735	19933.4	18132.9	17172	0.890001	0.0470235
FALSE	Medium	Master Protein	Q6ZPG2	WD repeat-containing protein 90 OS=Mus musculus OX=10090 GN=Wdr90 PE=1 SV=2	0.012	2.885	1	1	1	1	1874	202.8	6.65	0	1	0	1.146	1.319	0.959	1.103	85.9	102.6	98.4	113.2	21.1	25.6	25.8	28.8	High	High	High	High	1		Q6ZPG2	WD repeat-containing protein 90 OS=Mus musculus OX=10090 GN=Wdr90 PE=1 SV=2	25.8	29.7	22.5	26.9	0.89009	0.408491
FALSE	High	Master Protein	Q8R4N0	Citramalyl-CoA lyase, mitochondrial OS=Mus musculus OX=10090 GN=Clybl PE=1 SV=2	0	133.493	72	24	45	24	338	37.5	8.54	151.14	24	0	1.115	1.134	1.113	1.132	94.1	94.3	104.9	106.7	7133.4	7259.2	8490.2	8374.8	High	High	High	High	1		Q8R4N0	Citramalyl-CoA lyase, mitochondrial OS=Mus musculus OX=10090 GN=Clybl PE=1 SV=2	8490.2	8634.3	7613.2	7630.5	0.890169	0.005902
FALSE	High	Master Protein	P56974	Pro-neuregulin-2, membrane-bound isoform OS=Mus musculus OX=10090 GN=Nrg2 PE=1 SV=1	0.009	3.299	2	2	2	2	756	82.2	9.07	2	2	0	1.027	1.154	1.09	1.225	97	91.4	99.6	111.9	50.9	48.7	55.8	60.8	High	High	High	High	1		P56974	Pro-neuregulin-2, membrane-bound isoform OS=Mus musculus OX=10090 GN=Nrg2 PE=1 SV=1	55.8	62.7	54.3	51.2	0.890295	0.22783
FALSE	High	Master Protein	Q8BIP0	Aspartate--tRNA ligase, mitochondrial OS=Mus musculus OX=10090 GN=Dars2 PE=1 SV=1	0	66.95	31	19	23	19	653	74.1	6.98	56	19	0	1.113	1.1	1.147	1.134	95.6	92.8	106.4	105.2	4036.9	3975.7	4795	4595.7	High	High	High	High	1		Q8BIP0	Aspartate--tRNA ligase, mitochondrial OS=Mus musculus OX=10090 GN=Dars2 PE=1 SV=1	4795	4738.1	4308.4	4179.1	0.890319	0.0177684
FALSE	High	Master Protein	D3Z6Q9	Bridging integrator 2 OS=Mus musculus OX=10090 GN=Bin2 PE=1 SV=1	0	13.156	8	4	5	2	489	52.5	5.34	12.69	4	0	1.081	1.474	0.847	1.155	82.8	105.6	89.5	122	96.8	125.4	111.7	147.7	High	High	High	High	1		D3Z6Q9	Bridging integrator 2 OS=Mus musculus OX=10090 GN=Bin2 PE=1 SV=1	111.7	152.3	103.3	131.8	0.89053	0.619091
FALSE	High	Master Protein	Q6VYH9	Hematopoietic SH2 domain-containing protein OS=Mus musculus OX=10090 GN=Hsh2d PE=2 SV=1	0	12.384	11	3	4	3	334	37.2	6.98	7.9	3	0	1.119	1.145	1.1	1.126	93.4	95	104.5	107	45.8	47.3	54.7	54.3	High	High	High	High	1		Q6VYH9	Hematopoietic SH2 domain-containing protein OS=Mus musculus OX=10090 GN=Hsh2d PE=2 SV=1	54.7	56	48.9	49.7	0.890696	0.0155441
FALSE	High	Master Protein	P17879	Heat shock 70 kDa protein 1B OS=Mus musculus OX=10090 GN=Hspa1b PE=1 SV=3	0	148.062	64	34	65	1	642	70.1	5.72	195.88	34	0	1.1	1.194	1.055	1.145	92.2	96.2	101.5	110.1	69.6	73.7	81.7	86	High	High	High	High	1		P17879	Heat shock 70 kDa protein 1B OS=Mus musculus OX=10090 GN=Hspa1b PE=1 SV=3	81.7	88.7	74.3	77.5	0.890845	0.136926
FALSE	High	Master Protein	Q9QYR9	Acyl-coenzyme A thioesterase 2, mitochondrial OS=Mus musculus OX=10090 GN=Acot2 PE=1 SV=2	0	114.125	49	20	36	8	453	49.6	7.36	135.25	20	0	1.12	1.13	1.115	1.125	94	94.4	105.3	106.2	1170.7	1193.6	1399.4	1369.1	High	High	High	High	1		Q9QYR9	Acyl-coenzyme A thioesterase 2, mitochondrial OS=Mus musculus OX=10090 GN=Acot2 PE=1 SV=2	1399.4	1411.5	1249.4	1254.7	0.890853	0.00184875
FALSE	High	Master Protein	P84228	Histone H3.2 OS=Mus musculus OX=10090 GN=H3c2 PE=1 SV=2	0	99.86	79	17	56	2	136	15.4	11.27	137.22	17	0	0.934	1.086	1.168	1.358	104.7	83.8	97.8	113.7	405.6	329.5	404.5	456.1	High	High	High	High	1		P84228	Histone H3.2 OS=Mus musculus OX=10090 GN=H3c2 PE=1 SV=2	404.5	470.2	432.9	346.4	0.890934	0.472426
FALSE	High	Master Protein	P21614	Vitamin D-binding protein OS=Mus musculus OX=10090 GN=Gc PE=1 SV=2	0.001	6.345	5	1	1	1	476	53.6	5.5	4	1	0	0.957	1.182	1.056	1.305	98.9	89.6	94.6	116.9	23.7	21.8	24.2	29	High	High	High	High	1		P21614	Vitamin D-binding protein OS=Mus musculus OX=10090 GN=Gc PE=1 SV=2	24.2	29.9	25.3	22.9	0.890943	0.440777
FALSE	High	Master Protein	Q9ESX4	Nucleolar protein of 40 kDa OS=Mus musculus OX=10090 GN=Zcchc17 PE=1 SV=1	0	12.956	22	3	4	3	241	27.5	9.63	9.89	3	0	1.056	1.144	1.099	1.192	96.1	92.3	101.5	110	225.3	219.7	253.9	266.9	High	High	High	High	1		Q9ESX4	Nucleolar protein of 40 kDa OS=Mus musculus OX=10090 GN=Zcchc17 PE=1 SV=1	253.9	275.2	240.5	230.9	0.890947	0.132207
FALSE	Medium	Master Protein	P97391	Phospholipase A2 group V OS=Mus musculus OX=10090 GN=Pla2g5 PE=1 SV=2	0.012	2.868	14	2	2	2	137	15.8	8.03	1.84	2	0	1.125	1.149	1.096	1.119	93	95.5	104.6	106.9	222.1	231.4	266.6	264.1	High	High	High	High	1		P97391	Phospholipase A2 group V OS=Mus musculus OX=10090 GN=Pla2g5 PE=1 SV=2	266.6	272.3	237	243.2	0.891074	0.0199706
FALSE	Medium	Master Protein	Q3U1D0	Protein Lines homolog 1 OS=Mus musculus OX=10090 GN=Lins1 PE=1 SV=2	0.042	1.802	1	1	1	1	764	85.6	6.18	0	1	0	1.084	1.14	1.105	1.161	95.1	93.3	103.1	108.4	26.7	26.6	30.9	31.5	High	High	High	High	1		Q3U1D0	Protein Lines homolog 1 OS=Mus musculus OX=10090 GN=Lins1 PE=1 SV=2	30.9	32.5	28.5	28	0.891167	0.054262
FALSE	High	Master Protein	Q60775	ETS-related transcription factor Elf-1 OS=Mus musculus OX=10090 GN=Elf1 PE=1 SV=1	0	48.335	33	11	13	11	612	66.2	4.97	43.6	11	0	1.149	1.168	1.079	1.097	91.3	97.2	104.9	106.6	1210.1	1308.2	1483.7	1463	High	High	High	High	1		Q60775	ETS-related transcription factor Elf-1 OS=Mus musculus OX=10090 GN=Elf1 PE=1 SV=1	1483.7	1508.3	1291.5	1375.1	0.891243	0.0648244
FALSE	High	Master Protein	D3YXK1	Sterile alpha motif domain-containing protein 1 OS=Mus musculus OX=10090 GN=Samd1 PE=1 SV=1	0	11.3	8	5	5	5	519	54.5	7.47	6.81	5	0	1.138	1.129	1.114	1.106	93.3	95.3	106.2	105.3	314.4	326.1	382	367.6	High	High	High	High	1		D3YXK1	Sterile alpha motif domain-containing protein 1 OS=Mus musculus OX=10090 GN=Samd1 PE=1 SV=1	382	379	335.5	342.8	0.891327	0.00898511
FALSE	High	Master Protein	Q60936	Atypical kinase COQ8A, mitochondrial OS=Mus musculus OX=10090 GN=Coq8a PE=1 SV=2	0	65.116	32	16	17	16	645	71.7	6.54	49.29	16	0	1.106	1.116	1.128	1.138	95.2	93.3	105.3	106.2	2278.3	2266.9	2688.3	2631.3	High	High	High	High	1		Q60936	Atypical kinase COQ8A, mitochondrial OS=Mus musculus OX=10090 GN=Coq8a PE=1 SV=2	2688.3	2712.8	2431.6	2382.8	0.891374	0.00855129
FALSE	Medium	Master Protein	A8VU90	Ankyrin repeat and LEM domain-containing protein 1 OS=Mus musculus OX=10090 GN=Ankle1 PE=2 SV=1	0.017	2.562	4	1	3	1	534	58.4	6.42	4.33	1	0	1.04	1.104	1.142	1.211	98.6	89.9	102.6	108.9	355.2	328.6	394.3	405.8	High	High	High	High	1		A8VU90	Ankyrin repeat and LEM domain-containing protein 1 OS=Mus musculus OX=10090 GN=Ankle1 PE=2 SV=1	394.3	418.4	379.1	345.4	0.891473	0.167043
FALSE	Medium	Master Protein	Q6PB75	Terminal nucleotidyltransferase 4A OS=Mus musculus OX=10090 GN=Tent4a PE=2 SV=2	0.036	1.913	2	1	1	1	542	60	9.39	1.76	1	0	1.008	1.409	0.873	1.221	87.5	101	88.2	123.3	91.1	106.8	98	132.9	High	High	High	High	1		Q6PB75	Terminal nucleotidyltransferase 4A OS=Mus musculus OX=10090 GN=Tent4a PE=2 SV=2	98	137	97.2	112.3	0.891489	0.604081
FALSE	High	Master Protein	Q9D7T1	Rab15 effector protein OS=Mus musculus OX=10090 GN=Rep15 PE=2 SV=1	0.001	5.454	10	3	3	2	230	25.8	7.2	3.97	3	0	1.183	1.217	1.037	1.068	88.1	100.4	104.2	107.2	175.6	203.3	221.7	221.3	High	High	High	High	1		Q9D7T1	Rab15 effector protein OS=Mus musculus OX=10090 GN=Rep15 PE=2 SV=1	221.7	228.2	187.4	213.7	0.891531	0.213447
FALSE	High	Master Protein	Q9R0M6	Ras-related protein Rab-9A OS=Mus musculus OX=10090 GN=Rab9a PE=1 SV=1	0	51.021	72	11	13	11	201	22.9	5.66	47.81	11	0	1.063	1.18	1.063	1.18	94.3	94.3	100.2	111.2	1255.7	1275.4	1425.2	1533.9	High	High	High	High	1		Q9R0M6	Ras-related protein Rab-9A OS=Mus musculus OX=10090 GN=Rab9a PE=1 SV=1	1425.2	1581.4	1340.2	1340.6	0.891638	0.172315
FALSE	High	Master Protein	Q5RL51	Glutathione S-transferase C-terminal domain-containing protein OS=Mus musculus OX=10090 GN=Gstcd PE=2 SV=1	0.001	6.421	3	2	2	2	634	70.6	7.61	4.19	2	0	1.175	1.121	1.123	1.071	92.1	96.4	108.2	103.2	115	122.2	144.2	133.4	High	High	High	High	1		Q5RL51	Glutathione S-transferase C-terminal domain-containing protein OS=Mus musculus OX=10090 GN=Gstcd PE=2 SV=1	144.2	137.5	122.7	128.5	0.891729	0.0750396
FALSE	Medium	Master Protein	P70392	Ras-specific guanine nucleotide-releasing factor 2 OS=Mus musculus OX=10090 GN=Rasgrf2 PE=1 SV=2	0.013	2.761	1	1	1	1	1189	135.6	7.85	0	1	0	1.171	1.056	1.189	1.072	95	93.5	111.2	100.3	28	28	35	30.6	High	High	High	High	1		P70392	Ras-specific guanine nucleotide-releasing factor 2 OS=Mus musculus OX=10090 GN=Rasgrf2 PE=1 SV=2	35	31.5	29.9	29.4	0.891729	0.17863
FALSE	High	Master Protein	P11103	Poly [ADP-ribose] polymerase 1 OS=Mus musculus OX=10090 GN=Parp1 PE=1 SV=3	0	210.163	45	49	86	49	1013	113	8.95	241.05	49	0	1.118	1.144	1.099	1.124	93.5	95.1	104.5	106.9	18286.7	18895.6	21823.9	21656.3	High	High	High	High	1		P11103	Poly [ADP-ribose] polymerase 1 OS=Mus musculus OX=10090 GN=Parp1 PE=1 SV=3	21823.9	22327.3	19516.8	19862.1	0.89191	0.0159711
FALSE	High	Master Protein	Q80V62	Fanconi anemia group D2 protein homolog OS=Mus musculus OX=10090 GN=Fancd2 PE=1 SV=2	0	18.208	5	6	6	6	1450	163.5	6.32	12	6	0	1.166	1.138	1.105	1.079	91.8	96.8	107	104.4	288.2	308.7	358.7	339.5	High	High	High	High	1		Q80V62	Fanconi anemia group D2 protein homolog OS=Mus musculus OX=10090 GN=Fancd2 PE=1 SV=2	358.7	350	307.6	324.5	0.891915	0.0564155
FALSE	High	Master Protein	Q8CE08	Prostatic acid phosphatase OS=Mus musculus OX=10090 GN=Acp3 PE=1 SV=1	0	19.47	20	6	6	6	381	43.7	6.24	14.63	6	0	1.184	1.149	1.095	1.062	90.6	98	107.3	104.1	681.5	748.7	861.4	810.8	High	High	High	High	1		Q8CE08	Prostatic acid phosphatase OS=Mus musculus OX=10090 GN=Acp3 PE=1 SV=1	861.4	835.9	727.3	787	0.892182	0.106175
FALSE	High	Master Protein	Q62395	Trefoil factor 3 OS=Mus musculus OX=10090 GN=Tff3 PE=1 SV=2	0	16.445	51	2	8	2	81	8.8	4.55	25.87	2	0	1.697	1.026	1.187	0.717	77.6	111	131.7	79.6	616.2	894.4	1115.8	654.2	High	High	High	High	1		Q62395	Trefoil factor 3 OS=Mus musculus OX=10090 GN=Tff3 PE=1 SV=2	1115.8	674.5	657.6	940.1	0.89242	0.748444
FALSE	High	Master Protein	P43241	Homeobox protein CDX-2 OS=Mus musculus OX=10090 GN=Cdx2 PE=1 SV=1	0	49.864	32	9	18	8	311	33.5	9.66	54.82	9	1	1.12	1.131	1.109	1.12	93.9	94.8	105.2	106.2	1862.8	1909.7	2227	2181.2	High	High	High	High	1		P43241	Homeobox protein CDX-2 OS=Mus musculus OX=10090 GN=Cdx2 PE=1 SV=1	2227	2248.8	1988.1	2007.4	0.89269	0.00365466
FALSE	High	Master Protein	P40630	Transcription factor A, mitochondrial OS=Mus musculus OX=10090 GN=Tfam PE=1 SV=2	0	76.141	61	19	37	19	243	28	9.69	97.37	19	0	1.104	1.078	1.164	1.137	96.8	91.8	106.9	104.4	9815.9	9450.8	11563.9	10958.9	High	High	High	High	1		P40630	Transcription factor A, mitochondrial OS=Mus musculus OX=10090 GN=Tfam PE=1 SV=2	11563.9	11298.5	10476.2	9934.2	0.89275	0.0555744
FALSE	High	Master Protein	Q711T7	Glutamine-dependent NAD(+) synthetase OS=Mus musculus OX=10090 GN=Nadsyn1 PE=1 SV=1	0	47.043	24	14	14	14	725	81.6	6.49	38.92	14	0	1.109	1.159	1.082	1.131	93.2	95.5	103.3	108	1761.1	1832.5	2083.9	2112.6	High	High	High	High	1		Q711T7	Glutamine-dependent NAD(+) synthetase OS=Mus musculus OX=10090 GN=Nadsyn1 PE=1 SV=1	2083.9	2178.1	1879.6	1926.2	0.892961	0.0491888
FALSE	Medium	Master Protein	Q6P1Y8	Type II inositol 3,4-bisphosphate 4-phosphatase OS=Mus musculus OX=10090 GN=Inpp4b PE=2 SV=1	0.036	1.916	2	1	1	1	924	104.5	6.05	0	1	0	1.033	1.288	0.965	1.203	91.1	97.5	94.1	117.3	26.4	28.7	29.1	35.2	High	High	High	High	1		Q6P1Y8	Type II inositol 3,4-bisphosphate 4-phosphatase OS=Mus musculus OX=10090 GN=Inpp4b PE=2 SV=1	29.1	36.3	28.2	30.2	0.892966	0.447774
FALSE	High	Master Protein	P70284	Homeobox protein TGIF1 OS=Mus musculus OX=10090 GN=Tgif1 PE=1 SV=2	0	8.106	13	3	3	3	272	29.6	7.75	5.01	3	0	1.128	1.238	1.013	1.112	89.3	99.4	100.7	110.6	321.3	363.2	386.8	411.9	High	High	High	High	1		P70284	Homeobox protein TGIF1 OS=Mus musculus OX=10090 GN=Tgif1 PE=1 SV=2	386.8	424.7	342.9	381.8	0.893038	0.251097
FALSE	Low	Master Protein	Q9CQU8	Mitochondrial inner membrane protease subunit 1 OS=Mus musculus OX=10090 GN=Immp1l PE=1 SV=1	0.136	1.089	4	1	1	1	166	18.5	8.16	0	1	0	1.25	1.233	1.026	1.012	85.1	103.7	106.3	104.9	43.4	53.7	57.9	55.4	High	High	High	High	1		Q9CQU8	Mitochondrial inner membrane protease subunit 1 OS=Mus musculus OX=10090 GN=Immp1l PE=1 SV=1	57.9	57.1	46.3	56.4	0.893043	0.348641
FALSE	High	Master Protein	Q8VE94	Protein FAM110C OS=Mus musculus OX=10090 GN=Fam110c PE=1 SV=1	0.002	4.961	8	2	2	2	421	45.3	9.67	4.66	2	0	1.112	1.161	1.08	1.127	93	95.8	103.4	107.9	308.7	322.9	366.5	370.9	High	High	High	High	1		Q8VE94	Protein FAM110C OS=Mus musculus OX=10090 GN=Fam110c PE=1 SV=1	366.5	382.4	329.5	339.4	0.893177	0.0506843
FALSE	High	Master Protein	Q922B1	ADP-ribose glycohydrolase MACROD1 OS=Mus musculus OX=10090 GN=Macrod1 PE=1 SV=2	0	46.878	51	11	18	11	323	35.3	8.85	54.51	11	0	1.048	1.081	1.161	1.198	99.2	89.5	104	107.2	2639.6	2418.5	2951.9	2953.3	High	High	High	High	1		Q922B1	ADP-ribose glycohydrolase MACROD1 OS=Mus musculus OX=10090 GN=Macrod1 PE=1 SV=2	2951.9	3044.8	2817.2	2542.2	0.893725	0.159307
FALSE	High	Master Protein	Q91YJ3	Thymocyte nuclear protein 1 OS=Mus musculus OX=10090 GN=Thyn1 PE=1 SV=1	0	54.035	51	15	29	15	226	26.2	9.11	76.48	15	0	1.155	1.128	1.11	1.084	92.5	96.3	106.8	104.4	5496.9	5806.5	6774.5	6418.7	High	High	High	High	1		Q91YJ3	Thymocyte nuclear protein 1 OS=Mus musculus OX=10090 GN=Thyn1 PE=1 SV=1	6774.5	6617.6	5866.7	6103.5	0.893825	0.0376702
FALSE	High	Master Protein	Q6PFH3	DDB1- and CUL4-associated factor 15 OS=Mus musculus OX=10090 GN=Dcaf15 PE=2 SV=1	0	13.021	7	4	4	4	600	66.6	6.58	7.93	4	0	1.133	1.141	1.097	1.105	92.9	95.9	105.2	106	188.4	197.5	227.8	222.5	High	High	High	High	1		Q6PFH3	DDB1- and CUL4-associated factor 15 OS=Mus musculus OX=10090 GN=Dcaf15 PE=2 SV=1	227.8	229.4	201.1	207.6	0.89392	0.0185222
FALSE	Low	Master Protein	O35640	Annexin A8 OS=Mus musculus OX=10090 GN=Anxa8 PE=1 SV=2	0.1	1.245	3	1	1	1	327	36.7	5.94	0	1	0	0.984	1.163	1.07	1.264	98.3	90.5	96.8	114.4	83.3	77.8	87.5	100.3	High	High	High	High	1		O35640	Annexin A8 OS=Mus musculus OX=10090 GN=Anxa8 PE=1 SV=2	87.5	103.4	88.9	81.8	0.894185	0.365795
FALSE	High	Master Protein	P11859	Angiotensinogen OS=Mus musculus OX=10090 GN=Agt PE=1 SV=1	0.005	3.789	3	1	2	1	477	52	5.44	6.31	1	0	1.295	1.324	0.964	0.987	80.6	108.2	104.4	106.8	37.2	50.7	51.4	51	High	High	High	High	1		P11859	Angiotensinogen OS=Mus musculus OX=10090 GN=Agt PE=1 SV=1	51.4	52.6	39.7	53.3	0.894231	0.504986
FALSE	High	Master Protein	Q3TC33	Coiled-coil domain-containing protein 127 OS=Mus musculus OX=10090 GN=Ccdc127 PE=1 SV=2	0	29.935	37	9	10	9	260	30.5	9.13	23.29	9	0	1.03	1.205	1.031	1.206	94.5	94.4	97.3	113.8	1067.6	1082.8	1173.8	1331.6	High	High	High	High	1		Q3TC33	Coiled-coil domain-containing protein 127 OS=Mus musculus OX=10090 GN=Ccdc127 PE=1 SV=2	1173.8	1372.9	1139.4	1138.2	0.894334	0.309089
FALSE	High	Master Protein	Q99MY8	Histone-lysine N-methyltransferase ASH1L OS=Mus musculus OX=10090 GN=Ash1l PE=1 SV=3	0.005	3.887	0	1	1	1	2958	331.1	9.35	2.82	1	0	1.333	1.226	1.035	0.951	82.5	106.3	110	101.1	20.1	26.3	28.6	25.5	High	High	High	High	1		Q99MY8	Histone-lysine N-methyltransferase ASH1L OS=Mus musculus OX=10090 GN=Ash1l PE=1 SV=3	28.6	26.3	21.5	27.6	0.894353	0.467509
FALSE	High	Master Protein	Q6AXC6	ATP-dependent DNA helicase DDX11 OS=Mus musculus OX=10090 GN=Ddx11 PE=1 SV=2	0	12.855	6	4	4	4	906	101.9	7.56	7.21	4	0	1.096	1.217	1.026	1.139	91.3	97.5	100	111.1	122.7	133.1	143.5	154.6	High	High	High	High	1		Q6AXC6	ATP-dependent DNA helicase DDX11 OS=Mus musculus OX=10090 GN=Ddx11 PE=1 SV=2	143.5	159.4	131	139.9	0.894355	0.221141
FALSE	High	Master Protein	Q04841	DNA-3-methyladenine glycosylase OS=Mus musculus OX=10090 GN=Mpg PE=2 SV=3	0.001	5.761	11	2	2	2	333	36.4	9.45	4.44	2	0	0.994	1.157	1.076	1.252	98.2	90.7	97.6	113.5	153.5	144	162.9	183.8	High	High	High	High	1		Q04841	DNA-3-methyladenine glycosylase OS=Mus musculus OX=10090 GN=Mpg PE=2 SV=3	162.9	189.5	163.8	151.4	0.894438	0.332565
FALSE	High	Master Protein	Q9JJG9	Nitric oxide-associated protein 1 OS=Mus musculus OX=10090 GN=Noa1 PE=1 SV=1	0	52.965	26	14	17	14	693	77.3	8.12	49.66	14	0	1.048	1.179	1.056	1.188	94.8	94.1	99.4	111.8	1838.2	1852.3	2056.8	2243.8	High	High	High	High	1		Q9JJG9	Nitric oxide-associated protein 1 OS=Mus musculus OX=10090 GN=Noa1 PE=1 SV=1	2056.8	2313.3	1961.8	1947	0.894442	0.214426
FALSE	High	Master Protein	Q9CQR5	Zinc finger matrin-type protein 5 OS=Mus musculus OX=10090 GN=Zmat5 PE=2 SV=1	0.003	4.311	12	1	1	1	170	19.9	8.34	3.66	1	0	1.024	1.282	0.962	1.206	91.5	97.4	93.7	117.4	40	43.2	43.7	53.1	High	High	High	High	1		Q9CQR5	Zinc finger matrin-type protein 5 OS=Mus musculus OX=10090 GN=Zmat5 PE=2 SV=1	43.7	54.7	42.7	45.4	0.895325	0.459144
FALSE	High	Master Protein	Q922M5	Cell division cycle-associated 7-like protein OS=Mus musculus OX=10090 GN=Cdca7l PE=1 SV=1	0	13.617	11	5	5	5	438	50.2	7.65	7.25	5	0	1.065	1.099	1.136	1.173	97.5	91.4	103.9	107.2	573.5	545.7	651.7	652.4	High	High	High	High	1		Q922M5	Cell division cycle-associated 7-like protein OS=Mus musculus OX=10090 GN=Cdca7l PE=1 SV=1	651.7	672.6	612.1	573.6	0.895341	0.0870524
FALSE	High	Master Protein	Q811D2	Ankyrin repeat domain-containing protein 26 OS=Mus musculus OX=10090 GN=Ankrd26 PE=1 SV=2	0.003	4.759	2	3	3	3	1581	180.5	5.87	2.19	3	0	1.047	1.356	0.909	1.178	87.8	101.1	92	119.1	186	217.4	207.8	261	High	High	High	High	1		Q811D2	Ankyrin repeat domain-containing protein 26 OS=Mus musculus OX=10090 GN=Ankrd26 PE=1 SV=2	207.8	269.1	198.5	228.5	0.895366	0.540738
FALSE	High	Master Protein	P28352	DNA-(apurinic or apyrimidinic site) endonuclease OS=Mus musculus OX=10090 GN=Apex1 PE=1 SV=2	0	143.691	67	25	47	25	317	35.5	7.91	176.23	25	0	1.122	1.094	1.14	1.112	95.3	93.7	106.9	104.2	8210.5	8202.2	9830.4	9295.6	High	High	High	High	1		P28352	DNA-(apurinic or apyrimidinic site) endonuclease OS=Mus musculus OX=10090 GN=Apex1 PE=1 SV=2	9830.4	9583.6	8762.8	8621.7	0.895462	0.0190625
FALSE	High	Master Protein	Q8C7E9	Cleavage stimulation factor subunit 2 tau variant OS=Mus musculus OX=10090 GN=Cstf2t PE=1 SV=2	0	64.817	23	12	25	2	632	65.8	7.25	76.43	12	0	1.256	1.072	1.158	0.988	90.6	98.4	113.9	97.2	381.4	420.3	511.4	423.3	High	High	High	High	1		Q8C7E9	Cleavage stimulation factor subunit 2 tau variant OS=Mus musculus OX=10090 GN=Cstf2t PE=1 SV=2	511.4	436.4	407.1	441.8	0.895653	0.354014
FALSE	Medium	Master Protein	Q60644	Oxysterols receptor LXR-beta OS=Mus musculus OX=10090 GN=Nr1h2 PE=1 SV=1	0.025	2.261	3	1	1	1	446	49.7	7.93	0	1	0	1.205	1.187	1.057	1.04	88.2	100.7	106.4	104.7	39.8	46.1	51.2	48.9	High	High	High	High	1		Q60644	Oxysterols receptor LXR-beta OS=Mus musculus OX=10090 GN=Nr1h2 PE=1 SV=1	51.2	50.4	42.5	48.5	0.895669	0.222017
FALSE	High	Master Protein	Q6P0X2	Zinc finger protein 511 OS=Mus musculus OX=10090 GN=Znf511 PE=1 SV=2	0.001	5.849	15	2	2	2	227	25.7	6.25	5.47	2	0	1.043	1.177	1.056	1.191	95.1	93.9	99.2	111.9	144.1	144.5	160.4	175.5	High	High	High	High	1		Q6P0X2	Zinc finger protein 511 OS=Mus musculus OX=10090 GN=Znf511 PE=1 SV=2	160.4	180.9	153.8	151.9	0.895693	0.225919
FALSE	High	Master Protein	B1ARW8	Uncharacterized protein C1orf122 homolog OS=Mus musculus OX=10090 PE=4 SV=1	0	7.381	39	3	4	3	110	11.3	8.21	4.3	3	0	1.048	1.17	1.06	1.184	95.1	94	99.6	111.3	358.1	359.4	400.5	433.9	High	High	High	High	1		B1ARW8	Uncharacterized protein C1orf122 homolog OS=Mus musculus OX=10090 PE=4 SV=1	400.5	447.3	382.2	377.8	0.896438	0.202741
FALSE	Low	Master Protein	Q91Z40	Guanylate-binding protein 7 OS=Mus musculus OX=10090 GN=Gbp7 PE=1 SV=2	0.132	1.106	1	1	1	1	638	72.7	6.33	0	1	0	1.178	1.448	0.869	1.069	80.3	108.8	94.6	116.3	58.3	80.2	73.3	87.4	High	High	High	High	1		Q91Z40	Guanylate-binding protein 7 OS=Mus musculus OX=10090 GN=Gbp7 PE=1 SV=2	73.3	90.1	62.2	84.3	0.896573	0.604608
FALSE	High	Master Protein	Q5SXJ3	Fanconi anemia group J protein homolog OS=Mus musculus OX=10090 GN=Brip1 PE=2 SV=1	0	8.431	4	4	4	4	1174	131.3	7.5	4.81	4	0	1.034	1.21	1.021	1.195	94	95.2	97.2	113.7	152.2	156.5	168	190.7	High	High	High	High	1		Q5SXJ3	Fanconi anemia group J protein homolog OS=Mus musculus OX=10090 GN=Brip1 PE=2 SV=1	168	196.6	162.4	164.5	0.896599	0.319147
FALSE	Low	Master Protein	Q8R5A3	Amyloid beta A4 precursor protein-binding family B member 1-interacting protein OS=Mus musculus OX=10090 GN=Apbb1ip PE=1 SV=2	0.088	1.302	1	1	1	1	670	74.3	5.35	0	1	0	1.201	1.275	0.983	1.044	85.2	104	102.3	108.6	57.5	71.3	73.7	75.9	High	High	High	High	1		Q8R5A3	Amyloid beta A4 precursor protein-binding family B member 1-interacting protein OS=Mus musculus OX=10090 GN=Apbb1ip PE=1 SV=2	73.7	78.3	61.4	74.9	0.896711	0.385757
FALSE	High	Master Protein	Q9CQT1	Methylthioribose-1-phosphate isomerase OS=Mus musculus OX=10090 GN=Mri1 PE=1 SV=1	0	154.727	76	23	50	23	369	39.4	5.91	144.86	23	0	1.105	1.13	1.1	1.125	94.4	94.8	104.3	106.6	6636.1	6765.1	7824.3	7760.8	High	High	High	High	1		Q9CQT1	Methylthioribose-1-phosphate isomerase OS=Mus musculus OX=10090 GN=Mri1 PE=1 SV=1	7824.3	8001.3	7082.5	7111.1	0.896876	0.0118556
FALSE	High	Master Protein	Q9D071	MMS19 nucleotide excision repair protein homolog OS=Mus musculus OX=10090 GN=Mms19 PE=1 SV=1	0	80.421	27	20	26	20	1031	113	6.21	79.85	20	0	1.136	1.098	1.131	1.094	94.4	94.8	107.2	103.7	1971.1	2009.8	2389.9	2241.4	High	High	High	High	1		Q9D071	MMS19 nucleotide excision repair protein homolog OS=Mus musculus OX=10090 GN=Mms19 PE=1 SV=1	2389.9	2310.9	2103.7	2112.6	0.896932	0.0258835
FALSE	High	Master Protein	Q8R0Z5	Mitoferrin-2 OS=Mus musculus OX=10090 GN=Slc25a28 PE=2 SV=1	0.001	6.528	8	2	2	2	364	39.3	8.44	4.74	2	0	1.115	1.055	1.178	1.115	97.2	92	108.3	102.5	201.1	193.3	239.3	219.7	High	High	High	High	1		Q8R0Z5	Mitoferrin-2 OS=Mus musculus OX=10090 GN=Slc25a28 PE=2 SV=1	239.3	226.5	214.6	203.2	0.896951	0.107369
FALSE	High	Master Protein	Q9R0T8	Inhibitor of nuclear factor kappa-B kinase subunit epsilon OS=Mus musculus OX=10090 GN=Ikbke PE=1 SV=2	0	13.793	6	4	4	4	717	80.9	6.81	8.69	4	0	1.072	1.141	1.088	1.158	95.3	93.9	102.1	108.7	250.7	250.9	286.9	296.2	High	High	High	High	1		Q9R0T8	Inhibitor of nuclear factor kappa-B kinase subunit epsilon OS=Mus musculus OX=10090 GN=Ikbke PE=1 SV=2	286.9	305.4	267.6	263.7	0.897012	0.0841213
FALSE	High	Master Protein	P48381	Transcription factor RFX3 OS=Mus musculus OX=10090 GN=Rfx3 PE=1 SV=2	0	14.565	8	4	6	4	749	83.5	6.07	15.41	4	0	1.029	1.241	0.991	1.195	92.8	96.4	95.6	115.2	252.7	266.4	277.6	324.6	High	High	High	High	1		P48381	Transcription factor RFX3 OS=Mus musculus OX=10090 GN=Rfx3 PE=1 SV=2	277.6	334.7	269.7	280	0.897763	0.393454
FALSE	Medium	Master Protein	Q9QWK4	CD5 antigen-like OS=Mus musculus OX=10090 GN=Cd5l PE=1 SV=3	0.024	2.335	2	1	1	1	352	38.8	5.16	2.25	1	0	1.254	1.089	1.136	0.987	89.9	99.3	112.8	98	152.2	170.6	203.7	171.6	High	High	High	High	1		Q9QWK4	CD5 antigen-like OS=Mus musculus OX=10090 GN=Cd5l PE=1 SV=3	203.7	176.9	162.4	179.3	0.897793	0.344425
FALSE	High	Master Protein	A2AJX4	MAM and LDL-receptor class A domain-containing protein 1 OS=Mus musculus OX=10090 GN=Malrd1 PE=1 SV=2	0	7.307	2	3	3	2	2123	236	5.3	4.57	3	0	1.056	1.258	0.98	1.167	91.1	98.2	96.2	114.6	102.8	112.5	115.9	133.9	High	High	High	High	1		A2AJX4	MAM and LDL-receptor class A domain-containing protein 1 OS=Mus musculus OX=10090 GN=Malrd1 PE=1 SV=2	115.9	138	109.7	118.3	0.897991	0.388775
FALSE	High	Master Protein	Q9CXL3	Uncharacterized protein C7orf50 homolog OS=Mus musculus OX=10090 PE=1 SV=3	0	32.061	42	7	11	7	195	22.2	9.39	27.64	7	0	1.018	1.131	1.095	1.216	98.1	91.2	99.8	110.9	1536.2	1450.2	1669	1798.3	High	High	High	High	1		Q9CXL3	Uncharacterized protein C7orf50 homolog OS=Mus musculus OX=10090 PE=1 SV=3	1669	1854	1639.5	1524.4	0.89807	0.241091
FALSE	High	Master Protein	Q9JJ66	Cell division cycle protein 20 homolog OS=Mus musculus OX=10090 GN=Cdc20 PE=1 SV=2	0	19.063	17	8	8	8	499	54.8	9.16	6.71	8	0	1.142	1.115	1.111	1.085	93.3	96	106.6	104.1	362.1	378	441.5	418	High	High	High	High	1		Q9JJ66	Cell division cycle protein 20 homolog OS=Mus musculus OX=10090 GN=Cdc20 PE=1 SV=2	441.5	431	386.5	397.3	0.898338	0.0276478
FALSE	High	Master Protein	O70310	Glycylpeptide N-tetradecanoyltransferase 1 OS=Mus musculus OX=10090 GN=Nmt1 PE=1 SV=1	0	150.018	47	27	70	21	496	56.9	8	202.3	27	7	1.117	1.123	1.103	1.109	94	95.3	105.1	105.6	10505.5	10804.5	12526.2	12215.5	High	High	High	High	1		O70310	Glycylpeptide N-tetradecanoyltransferase 1 OS=Mus musculus OX=10090 GN=Nmt1 PE=1 SV=1	12526.2	12594	11212.2	11357.1	0.898452	0.00391002
FALSE	High	Master Protein	Q9CWV6	PRKR-interacting protein 1 OS=Mus musculus OX=10090 GN=Prkrip1 PE=1 SV=2	0	32.607	36	8	13	8	186	21.5	9.42	38.41	8	0	1.132	1.126	1.1	1.094	93.3	96	105.6	105.1	2215.9	2314.6	2677.3	2582.7	High	High	High	High	1		Q9CWV6	PRKR-interacting protein 1 OS=Mus musculus OX=10090 GN=Prkrip1 PE=1 SV=2	2677.3	2662.7	2365	2433	0.898502	0.0160703
FALSE	High	Master Protein	Q6NS45	Coiled-coil domain-containing protein 66 OS=Mus musculus OX=10090 GN=Ccdc66 PE=1 SV=3	0.006	3.633	1	1	1	1	935	107.3	7.83	2.33	1	0	1.222	1.273	0.984	1.024	84.4	104.9	103.2	107.5	23.3	29.4	30.4	30.7	High	High	High	High	1		Q6NS45	Coiled-coil domain-containing protein 66 OS=Mus musculus OX=10090 GN=Ccdc66 PE=1 SV=3	30.4	31.7	24.9	30.9	0.898551	0.412701
FALSE	High	Master Protein	P23611	Interferon regulatory factor 8 OS=Mus musculus OX=10090 GN=Irf8 PE=1 SV=1	0	16.147	12	6	6	6	424	48.2	6.77	11.27	6	0	1.101	1.136	1.09	1.124	94.2	95.2	103.7	107	532.1	545.9	625.3	625.8	High	High	High	High	1		P23611	Interferon regulatory factor 8 OS=Mus musculus OX=10090 GN=Irf8 PE=1 SV=1	625.3	645.2	567.9	573.8	0.898623	0.0249998
FALSE	Medium	Master Protein	B2RS91	RNA polymerase I-specific transcription initiation factor RRN3 OS=Mus musculus OX=10090 GN=Rrn3 PE=1 SV=1	0.046	1.741	2	1	1	1	656	74.5	5.5	0	1	0	1.001	1.363	0.89	1.212	89.1	100.2	89.2	121.5	21.9	25	23.4	30.9	High	High	High	High	1		B2RS91	RNA polymerase I-specific transcription initiation factor RRN3 OS=Mus musculus OX=10090 GN=Rrn3 PE=1 SV=1	23.4	31.9	23.4	26.3	0.898734	0.596569
FALSE	High	Master Protein	Q8C804	Spindle and centriole-associated protein 1 OS=Mus musculus OX=10090 GN=Spice1 PE=1 SV=2	0	13.472	6	4	4	4	860	95.6	7.05	8.86	4	0	1.17	1.24	1.004	1.063	87.4	101.9	102.3	108.4	181.7	215.1	226.9	233.2	High	High	High	High	1		Q8C804	Spindle and centriole-associated protein 1 OS=Mus musculus OX=10090 GN=Spice1 PE=1 SV=2	226.9	240.4	193.9	226.1	0.89878	0.308251
FALSE	High	Master Protein	Q01063	cAMP-specific 3',5'-cyclic phosphodiesterase 4D OS=Mus musculus OX=10090 GN=Pde4d PE=1 SV=2	0	12.226	6	3	3	3	747	84.5	4.91	9.42	3	0	1.135	1.162	1.066	1.091	91.7	97.6	104.1	106.6	289.8	313.2	350.9	348.5	High	High	High	High	1		Q01063	cAMP-specific 3',5'-cyclic phosphodiesterase 4D OS=Mus musculus OX=10090 GN=Pde4d PE=1 SV=2	350.9	359.3	309.3	329.2	0.899043	0.0800151
FALSE	High	Master Protein	Q8BQX5	Transmembrane and coiled-coil domain-containing protein 6 OS=Mus musculus OX=10090 GN=Tmco6 PE=1 SV=2	0.001	6.187	4	2	2	2	494	54.9	6.11	4.75	2	0	1.086	1.284	0.96	1.136	88.9	100.5	96.5	114.1	246.1	282.6	285.3	327.2	High	High	High	High	1		Q8BQX5	Transmembrane and coiled-coil domain-containing protein 6 OS=Mus musculus OX=10090 GN=Tmco6 PE=1 SV=2	285.3	337.3	262.7	297.1	0.899133	0.419874
FALSE	High	Master Protein	P23906	Interferon regulatory factor 2 OS=Mus musculus OX=10090 GN=Irf2 PE=1 SV=1	0	23.898	22	7	8	7	349	39.4	7.49	22.57	7	0	1.131	1.123	1.102	1.093	93.4	95.9	105.7	104.9	1519.3	1583.8	1834.2	1765.7	High	High	High	High	1		P23906	Interferon regulatory factor 2 OS=Mus musculus OX=10090 GN=Irf2 PE=1 SV=1	1834.2	1820.4	1621.5	1664.8	0.899223	0.0148869
FALSE	High	Master Protein	Q9QXY1	Tight junction protein ZO-3 OS=Mus musculus OX=10090 GN=Tjp3 PE=1 SV=1	0	164.696	50	38	64	37	905	99.3	6.84	196.68	38	0	1.089	1.085	1.141	1.136	96.9	92.5	105.5	105.1	10727.8	10396.3	12465.4	12044	High	High	High	High	1		Q9QXY1	Tight junction protein ZO-3 OS=Mus musculus OX=10090 GN=Tjp3 PE=1 SV=1	12465.4	12417.2	11449.4	10928.1	0.899323	0.0410063
FALSE	High	Master Protein	P0C7L0	WAS/WASL-interacting protein family member 3 OS=Mus musculus OX=10090 GN=Wipf3 PE=1 SV=1	0	8.532	11	3	3	3	485	49.4	10.18	7.64	3	0	1.084	1.172	1.054	1.139	93.4	96	101.2	109.4	286.6	299.3	331.5	347.6	High	High	High	High	1		P0C7L0	WAS/WASL-interacting protein family member 3 OS=Mus musculus OX=10090 GN=Wipf3 PE=1 SV=1	331.5	358.4	305.9	314.6	0.899406	0.133512
FALSE	High	Master Protein	O35427	DNA-directed RNA polymerase III subunit RPC9 OS=Mus musculus OX=10090 GN=Crcp PE=2 SV=1	0	11.16	22	2	2	2	148	16.7	5	10.54	2	0	1.125	1.111	1.112	1.099	94.2	95.2	105.9	104.7	317.1	325.6	380.6	364.8	High	High	High	High	1		O35427	DNA-directed RNA polymerase III subunit RPC9 OS=Mus musculus OX=10090 GN=Crcp PE=2 SV=1	380.6	376.1	338.4	342.3	0.899564	0.00608323
FALSE	High	Master Protein	Q9D241	E3 ubiquitin-protein ligase RNF186 OS=Mus musculus OX=10090 GN=Rnf186 PE=2 SV=3	0	12.666	34	5	5	5	226	24.7	7.96	5.7	5	0	1.196	1.165	1.064	1.037	89.2	100.2	106.6	103.9	198.6	226.6	253.4	239.5	High	High	High	High	1		Q9D241	E3 ubiquitin-protein ligase RNF186 OS=Mus musculus OX=10090 GN=Rnf186 PE=2 SV=3	253.4	246.9	212	238.2	0.89986	0.204601
FALSE	High	Master Protein	O70579	Peroxisomal membrane protein PMP34 OS=Mus musculus OX=10090 GN=Slc25a17 PE=1 SV=1	0.003	4.503	7	2	2	2	307	34.4	10.11	2.38	2	0	1.364	1.42	0.905	0.943	75.6	113.9	103.1	107.4	27	41.3	39.3	39.7	High	High	High	High	1		O70579	Peroxisomal membrane protein PMP34 OS=Mus musculus OX=10090 GN=Slc25a17 PE=1 SV=1	39.3	40.9	28.8	43.4	0.900249	0.640586
FALSE	High	Master Protein	P30051	Transcriptional enhancer factor TEF-1 OS=Mus musculus OX=10090 GN=Tead1 PE=1 SV=2	0	8.828	7	3	5	1	426	47.9	8.15	6.86	3	0	1.005	1.336	0.907	1.207	89.9	99.6	90.4	120.2	19.3	21.7	20.7	26.7	High	High	High	High	1		P30051	Transcriptional enhancer factor TEF-1 OS=Mus musculus OX=10090 GN=Tead1 PE=1 SV=2	20.7	27.5	20.6	22.8	0.900415	0.571018
FALSE	Medium	Master Protein	A9JSM3	Transmembrane protein 238 OS=Mus musculus OX=10090 GN=Tmem238 PE=2 SV=1	0.027	2.153	10	1	1	1	176	18.2	11.44	0	1	0	1.005	1.136	1.083	1.224	98.3	91.2	98.8	111.7	128	120.6	137.3	150.5	High	High	High	High	1		A9JSM3	Transmembrane protein 238 OS=Mus musculus OX=10090 GN=Tmem238 PE=2 SV=1	137.3	155.2	136.6	126.8	0.900513	0.289971
FALSE	Medium	Master Protein	Q8BTZ5	Ankyrin repeat domain-containing protein 46 OS=Mus musculus OX=10090 GN=Ankrd46 PE=1 SV=1	0.039	1.845	5	1	2	1	228	25.2	5.73	4.22	1	0	1.082	1.129	1.092	1.139	95.2	94.4	103	107.4	388.6	391.1	448.9	454	High	High	High	High	1		Q8BTZ5	Ankyrin repeat domain-containing protein 46 OS=Mus musculus OX=10090 GN=Ankrd46 PE=1 SV=1	448.9	468.1	414.7	411.1	0.900545	0.0429456
FALSE	High	Master Protein	Q9CQN3	Mitochondrial import receptor subunit TOM6 homolog OS=Mus musculus OX=10090 GN=Tomm6 PE=3 SV=1	0	10.777	19	1	9	1	74	7.9	4.89	17.66	1	0	1.042	1.2	1.023	1.177	93.9	95.7	97.9	112.6	724.7	749.8	806.2	899.9	High	High	High	High	1		Q9CQN3	Mitochondrial import receptor subunit TOM6 homolog OS=Mus musculus OX=10090 GN=Tomm6 PE=3 SV=1	806.2	927.8	773.4	788.2	0.900577	0.294608
FALSE	High	Master Protein	Q8R2R6	Mitochondrial ribosome-associated GTPase 1 OS=Mus musculus OX=10090 GN=Mtg1 PE=1 SV=2	0	40.928	44	10	11	10	326	36.7	9.28	39.03	10	0	1.067	1.138	1.082	1.155	95.5	94.1	101.8	108.6	1307	1307.9	1487.9	1539.6	High	High	High	High	1		Q8R2R6	Mitochondrial ribosome-associated GTPase 1 OS=Mus musculus OX=10090 GN=Mtg1 PE=1 SV=2	1487.9	1587.3	1394.9	1374.8	0.900657	0.094786
FALSE	Low	Master Protein	P07309	Transthyretin OS=Mus musculus OX=10090 GN=Ttr PE=1 SV=1	0.098	1.248	4	1	2	1	147	15.8	6.16	3.54	1	0	1.112	1.001	1.231	1.109	99.6	89.9	110.7	99.7	785.5	720.2	932	814	High	High	High	High	1		P07309	Transthyretin OS=Mus musculus OX=10090 GN=Ttr PE=1 SV=1	932	839.2	838.3	757	0.900689	0.290032
FALSE	Medium	Master Protein	P54254	Ataxin-1 OS=Mus musculus OX=10090 GN=Atxn1 PE=1 SV=2	0.011	2.97	1	1	1	1	791	83.7	8.16	0	1	0	1.119	1.142	1.079	1.102	93.1	96.5	104.1	106.3	169.3	178.2	202.1	200.2	High	High	High	High	1		P54254	Ataxin-1 OS=Mus musculus OX=10090 GN=Atxn1 PE=1 SV=2	202.1	206.4	180.7	187.3	0.900857	0.0358099
FALSE	High	Master Protein	Q5SSK3	Transcription elongation factor, mitochondrial OS=Mus musculus OX=10090 GN=Tefm PE=1 SV=1	0	24.643	22	5	8	5	364	41.8	9.51	29.37	5	0	1.121	1.125	1.095	1.099	93.7	95.9	105	105.4	735.8	764.8	880.4	856.7	High	High	High	High	1		Q5SSK3	Transcription elongation factor, mitochondrial OS=Mus musculus OX=10090 GN=Tefm PE=1 SV=1	880.4	883.2	785.3	803.9	0.901111	0.0114332
FALSE	High	Master Protein	P07724	Albumin OS=Mus musculus OX=10090 GN=Alb PE=1 SV=3	0	31.145	13	7	14	7	608	68.6	6.07	37.78	7	0	1.156	1.114	1.105	1.064	92.7	97	107.2	103.2	1588.5	1688	1960.6	1831.5	High	High	High	High	1		P07724	Albumin OS=Mus musculus OX=10090 GN=Alb PE=1 SV=3	1960.6	1888.2	1695.4	1774.3	0.901502	0.0713541
FALSE	High	Master Protein	Q8BZI0	Actin filament-associated protein 1-like 1 OS=Mus musculus OX=10090 GN=Afap1l1 PE=1 SV=1	0	66.161	28	19	26	18	768	86.6	6.77	54.21	19	1	1.115	1.153	1.067	1.104	92.7	96.9	103.4	107	3293.5	3494.1	3918.8	3931.9	High	High	High	High	1		Q8BZI0	Actin filament-associated protein 1-like 1 OS=Mus musculus OX=10090 GN=Afap1l1 PE=1 SV=1	3918.8	4053.7	3515	3672.8	0.901574	0.0634089
FALSE	High	Master Protein	Q6PD29	Zinc finger protein 513 OS=Mus musculus OX=10090 GN=Znf513 PE=1 SV=2	0	11.697	5	3	7	1	541	58	7.52	11.5	3	0	1.129	1.118	1.101	1.089	93.6	96	105.7	104.6	228.8	238.3	275.8	264.7	High	High	High	High	1		Q6PD29	Zinc finger protein 513 OS=Mus musculus OX=10090 GN=Znf513 PE=1 SV=2	275.8	272.9	244.2	250.5	0.901586	0.016098
FALSE	High	Master Protein	Q8CB96	Ras association domain-containing protein 4 OS=Mus musculus OX=10090 GN=Rassf4 PE=1 SV=1	0	21.68	21	6	7	4	322	36.9	6.7	14.54	6	2	1.075	1.171	1.049	1.142	93.6	96	100.7	109.6	538.8	561	618.3	653.1	High	High	High	High	1		Q8CB96	Ras association domain-containing protein 4 OS=Mus musculus OX=10090 GN=Rassf4 PE=1 SV=1	618.3	673.3	575	589.7	0.90175	0.155608
FALSE	High	Master Protein	Q8JZP9	GAS2-like protein 1 OS=Mus musculus OX=10090 GN=Gas2l1 PE=1 SV=1	0.006	3.623	2	1	1	1	678	72.4	10.01	2.39	1	0	1.096	1.296	0.948	1.12	87.9	101.7	96.4	113.9	64.2	75.4	75.1	86.1	High	High	High	High	1		Q8JZP9	GAS2-like protein 1 OS=Mus musculus OX=10090 GN=Gas2l1 PE=1 SV=1	75.1	88.8	68.5	79.3	0.901769	0.453489
FALSE	High	Master Protein	Q9DAJ4	WD repeat domain-containing protein 83 OS=Mus musculus OX=10090 GN=Wdr83 PE=1 SV=1	0	29.078	33	8	12	8	315	34.4	5.87	25.6	8	0	1.116	1.154	1.065	1.102	92.6	97.1	103.4	106.9	1581.3	1682.3	1883	1889.6	High	High	High	High	1		Q9DAJ4	WD repeat domain-containing protein 83 OS=Mus musculus OX=10090 GN=Wdr83 PE=1 SV=1	1883	1948.2	1687.7	1768.3	0.902067	0.0685835
FALSE	High	Master Protein	Q99PT3	INO80 complex subunit B OS=Mus musculus OX=10090 GN=Ino80b PE=1 SV=2	0.001	5.312	6	2	2	2	375	40.5	9.41	2.39	2	0	1.153	1.122	1.096	1.066	92.4	97.3	106.6	103.7	369	394.3	454.1	428.6	High	High	High	High	1		Q99PT3	INO80 complex subunit B OS=Mus musculus OX=10090 GN=Ino80b PE=1 SV=2	454.1	441.9	393.8	414.5	0.902121	0.0675461
FALSE	High	Master Protein	Q2VPU4	MLX-interacting protein OS=Mus musculus OX=10090 GN=Mlxip PE=1 SV=1	0.001	5.746	2	2	2	2	917	100.7	8.32	2.78	2	0	0.966	1.082	1.14	1.276	102.6	87	99.2	111.1	92.1	79.3	95	103.2	High	High	High	High	1		Q2VPU4	MLX-interacting protein OS=Mus musculus OX=10090 GN=Mlxip PE=1 SV=1	95	106.4	98.3	83.4	0.902185	0.403859
FALSE	High	Master Protein	Q8R1P4	Ubiquitin-like-conjugating enzyme ATG10 OS=Mus musculus OX=10090 GN=Atg10 PE=1 SV=1	0	8.718	25	2	2	2	215	24.6	5.54	7.76	2	0	1.129	1.152	1.067	1.089	92.2	97.6	104.1	106.2	132.1	142	159.2	157.6	High	High	High	High	1		Q8R1P4	Ubiquitin-like-conjugating enzyme ATG10 OS=Mus musculus OX=10090 GN=Atg10 PE=1 SV=1	159.2	162.5	141	149.3	0.902394	0.0722557
FALSE	High	Master Protein	P61025	Cyclin-dependent kinases regulatory subunit 1 OS=Mus musculus OX=10090 GN=Cks1b PE=3 SV=1	0	18.171	41	4	7	3	79	9.7	8.94	19.93	4	0	1.167	1.13	1.088	1.053	91.5	98.2	106.8	103.4	936.9	1020.7	1166.8	1095.8	High	High	High	High	1		P61025	Cyclin-dependent kinases regulatory subunit 1 OS=Mus musculus OX=10090 GN=Cks1b PE=3 SV=1	1166.8	1129.8	999.9	1072.9	0.902552	0.111754
FALSE	Low	Master Protein	Q99L00	HAUS augmin-like complex subunit 8 OS=Mus musculus OX=10090 GN=Haus8 PE=1 SV=2	0.053	1.617	2	1	1	1	373	41.6	6.24	0	1	0	1.057	1.104	1.113	1.162	97.3	92.4	102.8	107.4	112.6	108.6	127	128.7	High	High	High	High	1		Q99L00	HAUS augmin-like complex subunit 8 OS=Mus musculus OX=10090 GN=Haus8 PE=1 SV=2	127	132.7	120.2	114.2	0.90258	0.0924084
FALSE	High	Master Protein	Q9DBU5	E3 ubiquitin-protein ligase RNF6 OS=Mus musculus OX=10090 GN=Rnf6 PE=1 SV=1	0.001	5.504	4	2	3	2	667	74	9.44	4.11	2	0	1.1	1.147	1.07	1.116	93.6	96.2	102.9	107.4	219.6	229.2	257.7	260.8	High	High	High	High	1		Q9DBU5	E3 ubiquitin-protein ligase RNF6 OS=Mus musculus OX=10090 GN=Rnf6 PE=1 SV=1	257.7	268.9	234.4	240.9	0.902583	0.0582113
FALSE	Medium	Master Protein	Q8CDJ3	Beclin 1-associated autophagy-related key regulator OS=Mus musculus OX=10090 GN=Atg14 PE=1 SV=1	0.023	2.378	2	1	1	1	492	55.4	7.81	1.91	1	0	1.1	1.039	1.181	1.116	98.3	91.5	108.1	102.1	92.3	87.3	108.4	99.3	High	High	High	High	1		Q8CDJ3	Beclin 1-associated autophagy-related key regulator OS=Mus musculus OX=10090 GN=Atg14 PE=1 SV=1	108.4	102.4	98.5	91.8	0.902751	0.15027
FALSE	High	Master Protein	Q80U35	Rho guanine nucleotide exchange factor 17 OS=Mus musculus OX=10090 GN=Arhgef17 PE=1 SV=2	0.009	3.171	1	1	1	1	2057	221.5	6.3	2.41	1	0	1.072	1.376	0.888	1.14	85.9	103.7	92.1	118.2	14.6	17.9	16.7	20.8	High	High	High	High	1		Q80U35	Rho guanine nucleotide exchange factor 17 OS=Mus musculus OX=10090 GN=Arhgef17 PE=1 SV=2	16.7	21.4	15.6	18.8	0.902887	0.581994
FALSE	Medium	Master Protein	Q8BH70	F-box/LRR-repeat protein 4 OS=Mus musculus OX=10090 GN=Fbxl4 PE=1 SV=1	0.011	2.948	1	1	1	1	621	70.2	6.37	2.07	1	0	1.129	1.076	1.14	1.087	95.4	94.4	107.6	102.6	114.4	115	137.8	127.4	High	High	High	High	1		Q8BH70	F-box/LRR-repeat protein 4 OS=Mus musculus OX=10090 GN=Fbxl4 PE=1 SV=1	137.8	131.3	122.1	120.9	0.90301	0.0585589
FALSE	High	Master Protein	Q921L7	MTRF1L release factor glutamine methyltransferase OS=Mus musculus OX=10090 GN=Hemk1 PE=2 SV=2	0.001	6.049	7	2	2	2	340	38.2	6.05	5.67	2	0	1.123	1.055	1.161	1.092	96.5	93.3	108.3	101.8	113.6	111.5	136.1	124.1	High	High	High	High	1		Q921L7	MTRF1L release factor glutamine methyltransferase OS=Mus musculus OX=10090 GN=Hemk1 PE=2 SV=2	136.1	127.9	121.2	117.2	0.90303	0.107011
FALSE	High	Master Protein	Q9ER72	Cysteine--tRNA ligase, cytoplasmic OS=Mus musculus OX=10090 GN=Cars1 PE=1 SV=2	0	263.097	64	51	104	51	831	94.8	6.76	318.72	51	0	1.1	1.124	1.09	1.114	94.5	95.3	103.9	106.2	16419	16820.3	19276.1	19104.5	High	High	High	High	1		Q9ER72	Cysteine--tRNA ligase, cytoplasmic OS=Mus musculus OX=10090 GN=Cars1 PE=1 SV=2	19276.1	19696.5	17523.4	17680.6	0.903301	0.0138893
FALSE	High	Master Protein	P41778	Pre-B-cell leukemia transcription factor 1 OS=Mus musculus OX=10090 GN=Pbx1 PE=1 SV=2	0	12.72	13	4	4	2	430	46.6	7.03	7.28	4	0	1.097	1.182	1.036	1.116	92.2	97.6	101.2	109	253.2	272.2	296.5	309.7	High	High	High	High	1		P41778	Pre-B-cell leukemia transcription factor 1 OS=Mus musculus OX=10090 GN=Pbx1 PE=1 SV=2	296.5	319.3	270.2	286.1	0.903378	0.165651
FALSE	High	Master Protein	P45376	Aldo-keto reductase family 1 member B1 OS=Mus musculus OX=10090 GN=Akr1b1 PE=1 SV=3	0	101.919	63	19	46	18	316	35.7	7.18	144.52	19	0	1.14	1.099	1.115	1.075	93.9	96	107	103.2	9111.9	9462	11085.2	10366.4	High	High	High	High	1		P45376	Aldo-keto reductase family 1 member B1 OS=Mus musculus OX=10090 GN=Akr1b1 PE=1 SV=3	11085.2	10687.6	9724.8	9946	0.903458	0.0437978
FALSE	High	Master Protein	Q6DI86	FAST kinase domain-containing protein 1, mitochondrial OS=Mus musculus OX=10090 GN=Fastkd1 PE=2 SV=1	0.006	3.649	2	1	1	1	829	95.3	7.24	3.18	1	0	1.008	1.176	1.035	1.208	96.2	93.7	97	113.1	75.6	74.7	81.3	92	High	High	High	High	1		Q6DI86	FAST kinase domain-containing protein 1, mitochondrial OS=Mus musculus OX=10090 GN=Fastkd1 PE=2 SV=1	81.3	94.9	80.7	78.5	0.903519	0.342545
FALSE	High	Master Protein	Q9R0Q1	Synaptotagmin-like protein 4 OS=Mus musculus OX=10090 GN=Sytl4 PE=1 SV=1	0.002	4.948	2	2	2	2	673	76	8.84	3.76	2	0	1.045	1.196	1.02	1.168	93.8	96	98	112.2	123.2	128.1	137.4	152.5	High	High	High	High	1		Q9R0Q1	Synaptotagmin-like protein 4 OS=Mus musculus OX=10090 GN=Sytl4 PE=1 SV=1	137.4	157.2	131.5	134.7	0.903598	0.292454
FALSE	High	Master Protein	Q8VDI1	Epithelial-stromal interaction protein 1 OS=Mus musculus OX=10090 GN=Epsti1 PE=1 SV=2	0	10.096	15	4	5	4	314	36.1	10.01	9.55	4	0	1.07	1.114	1.099	1.145	96.2	93.7	102.9	107.2	412	407.2	470.3	475.2	High	High	High	High	1		Q8VDI1	Epithelial-stromal interaction protein 1 OS=Mus musculus OX=10090 GN=Epsti1 PE=1 SV=2	470.3	489.9	439.7	428	0.903666	0.0558447
FALSE	Low	Master Protein	E9Q9D5	Rab-like protein 2A OS=Mus musculus OX=10090 GN=Rabl2 PE=1 SV=1	0.083	1.332	9	1	1	1	223	25.6	5.66	0	1	0	1.014	1.121	1.092	1.206	98.4	91.4	99.8	110.3	42.4	40	45.9	49.2	High	High	High	High	1		E9Q9D5	Rab-like protein 2A OS=Mus musculus OX=10090 GN=Rabl2 PE=1 SV=1	45.9	50.7	45.3	42	0.903727	0.251435
FALSE	High	Master Protein	Q9WVC8	Chloride anion exchanger OS=Mus musculus OX=10090 GN=Slc26a3 PE=1 SV=1	0.001	6.457	4	2	2	2	757	83.5	8.22	5.64	2	0	1.084	1.146	1.067	1.129	94.2	95.7	102.1	108	112.4	115.9	130	133.4	High	High	High	High	1		Q9WVC8	Chloride anion exchanger OS=Mus musculus OX=10090 GN=Slc26a3 PE=1 SV=1	130	137.5	120	121.8	0.903925	0.0794796
FALSE	High	Master Protein	P46414	Cyclin-dependent kinase inhibitor 1B OS=Mus musculus OX=10090 GN=Cdkn1b PE=1 SV=2	0	35.915	54	10	14	10	197	22.2	7.02	29.69	10	0	1.049	1.147	1.064	1.165	95.7	94.3	100.3	109.8	1199.8	1200.2	1342.7	1425.2	High	High	High	High	1		P46414	Cyclin-dependent kinase inhibitor 1B OS=Mus musculus OX=10090 GN=Cdkn1b PE=1 SV=2	1342.7	1469.4	1280.5	1261.6	0.903986	0.169605
FALSE	Medium	Master Protein	Q8K1K4	Centromere protein I OS=Mus musculus OX=10090 GN=Cenpi PE=2 SV=1	0.019	2.518	2	1	1	1	746	85.3	8.05	2.74	1	0	0.916	1.325	0.892	1.289	93.7	96.3	85.9	124.1	18.3	19.1	17.9	25.1	High	High	High	High	1		Q8K1K4	Centromere protein I OS=Mus musculus OX=10090 GN=Cenpi PE=2 SV=1	17.9	25.9	19.5	20.1	0.90411	0.652833
FALSE	High	Master Protein	Q9D136	2-oxoglutarate and iron-dependent oxygenase domain-containing protein 3 OS=Mus musculus OX=10090 GN=Ogfod3 PE=2 SV=1	0.001	5.414	7	2	3	2	315	35.4	6.74	0	2	0	1.141	1.159	1.057	1.073	91.3	98.6	104.2	105.8	136.4	149.5	166.1	163.6	High	High	High	High	1		Q9D136	2-oxoglutarate and iron-dependent oxygenase domain-containing protein 3 OS=Mus musculus OX=10090 GN=Ogfod3 PE=2 SV=1	166.1	168.7	145.6	157.1	0.904122	0.112579
FALSE	High	Master Protein	P33175	Kinesin heavy chain isoform 5A OS=Mus musculus OX=10090 GN=Kif5a PE=1 SV=3	0	110.652	14	18	42	1	1027	116.9	5.94	122.72	18	0	1.202	1.272	0.972	1.029	84.9	105	102	108	159.6	200.4	204.7	210.2	High	High	High	High	1		P33175	Kinesin heavy chain isoform 5A OS=Mus musculus OX=10090 GN=Kif5a PE=1 SV=3	204.7	216.7	170.3	210.7	0.904129	0.438915
FALSE	Low	Master Protein	Q8CFK2	Transcription factor IIIB 90 kDa subunit OS=Mus musculus OX=10090 GN=Brf1 PE=1 SV=1	0.08	1.351	2	1	1	1	676	73.8	5.3	0	1	0	1.196	1.17	1.05	1.027	88.8	101.1	106.2	103.9	49.2	56.9	62.8	59.6	High	High	High	High	1		Q8CFK2	Transcription factor IIIB 90 kDa subunit OS=Mus musculus OX=10090 GN=Brf1 PE=1 SV=1	62.8	61.4	52.5	59.8	0.904187	0.250534
FALSE	High	Master Protein	Q922W5	Pyrroline-5-carboxylate reductase 1, mitochondrial OS=Mus musculus OX=10090 GN=Pycr1 PE=1 SV=1	0	71.85	47	14	19	11	309	32.4	6.86	69.11	14	0	1.048	1.095	1.118	1.168	98	91.9	102.7	107.3	2055.7	1956.5	2299.3	2329.3	High	High	High	High	1		Q922W5	Pyrroline-5-carboxylate reductase 1, mitochondrial OS=Mus musculus OX=10090 GN=Pycr1 PE=1 SV=1	2299.3	2401.5	2194	2056.6	0.904229	0.11933
FALSE	High	Master Protein	Q0KL01	UBX domain-containing protein 2B OS=Mus musculus OX=10090 GN=Ubxn2b PE=1 SV=2	0	9.858	14	4	4	4	331	37.4	5.94	9.88	4	0	1.09	1.117	1.095	1.122	95.2	94.8	103.7	106.3	525.5	531.2	611.2	607.7	High	High	High	High	1		Q0KL01	UBX domain-containing protein 2B OS=Mus musculus OX=10090 GN=Ubxn2b PE=1 SV=2	611.2	626.5	560.8	558.4	0.904258	0.0166551
FALSE	High	Master Protein	P40694	DNA-binding protein SMUBP-2 OS=Mus musculus OX=10090 GN=Ighmbp2 PE=1 SV=1	0	16.449	6	6	8	6	993	109.4	8.4	10.61	6	0	1.122	1.179	1.039	1.091	91.3	98.6	102.4	107.6	494.8	542.7	592.5	603.7	High	High	High	High	1		P40694	DNA-binding protein SMUBP-2 OS=Mus musculus OX=10090 GN=Ighmbp2 PE=1 SV=1	592.5	622.4	528.1	570.5	0.904272	0.154248
FALSE	Medium	Master Protein	Q8BJM5	Zinc transporter 6 OS=Mus musculus OX=10090 GN=Slc30a6 PE=1 SV=1	0.032	2.036	5	1	1	1	460	51	9.29	2.42	1	0	1.244	1.161	1.059	0.988	87.3	102.6	108.7	101.4	104.7	124.9	139	125.8	High	High	High	High	1		Q8BJM5	Zinc transporter 6 OS=Mus musculus OX=10090 GN=Slc30a6 PE=1 SV=1	139	129.7	111.7	131.3	0.904354	0.357859
FALSE	High	Master Protein	Q9CPS8	Small membrane A-kinase anchor protein OS=Mus musculus OX=10090 PE=1 SV=1	0.001	6.369	18	1	1	1	106	11.9	4.25	3.92	1	0	1.077	1.236	0.986	1.131	90.8	99.2	97.8	112.2	30.1	33.4	34.6	38.5	High	High	High	High	1		Q9CPS8	Small membrane A-kinase anchor protein OS=Mus musculus OX=10090 PE=1 SV=1	34.6	39.7	32.1	35.1	0.904441	0.35302
FALSE	High	Master Protein	O88573	AF4/FMR2 family member 1 OS=Mus musculus OX=10090 GN=Aff1 PE=1 SV=2	0	10.158	3	4	4	4	1216	131.5	9.33	4.79	4	0	1.138	1.094	1.117	1.073	94.1	95.9	107.1	102.9	296.2	306.4	359.9	335.3	High	High	High	High	1		O88573	AF4/FMR2 family member 1 OS=Mus musculus OX=10090 GN=Aff1 PE=1 SV=2	359.9	345.7	316.1	322.1	0.904478	0.048535
FALSE	High	Master Protein	Q8JZX9	Cdc42 effector protein 2 OS=Mus musculus OX=10090 GN=Cdc42ep2 PE=1 SV=1	0.003	4.395	8	2	2	2	214	23	5.54	2.09	2	0	1.01	1.234	0.981	1.199	93.6	96.4	94.5	115.5	134.7	140.8	145.2	172.1	High	High	High	High	1		Q8JZX9	Cdc42 effector protein 2 OS=Mus musculus OX=10090 GN=Cdc42ep2 PE=1 SV=1	145.2	177.4	143.8	148	0.904526	0.442993
FALSE	High	Master Protein	Q5HZI9	Mitochondrial nicotinamide adenine dinucleotide transporter SLC25A51 OS=Mus musculus OX=10090 GN=Slc25a51 PE=1 SV=1	0	8.974	12	2	2	2	298	33.7	9.66	7.52	2	0	1.241	1.23	1.004	0.996	85	105	105.5	104.6	77.1	96.7	102.1	98.2	High	High	High	High	1		Q5HZI9	Mitochondrial nicotinamide adenine dinucleotide transporter SLC25A51 OS=Mus musculus OX=10090 GN=Slc25a51 PE=1 SV=1	102.1	101.2	82.3	101.6	0.904575	0.421079
FALSE	Medium	Master Protein	Q8C4M7	Centromere protein U OS=Mus musculus OX=10090 GN=Cenpu PE=1 SV=2	0.015	2.714	2	1	1	1	410	46.3	9.66	2.27	1	0	1.149	1.081	1.13	1.064	94.2	95.8	108.2	101.8	90.8	93.7	111.3	101.6	High	High	High	High	1		Q8C4M7	Centromere protein U OS=Mus musculus OX=10090 GN=Cenpu PE=1 SV=2	111.3	104.7	96.9	98.5	0.90463	0.0936624
FALSE	High	Master Protein	Q9CPW9	Methionine aminopeptidase 1D, mitochondrial OS=Mus musculus OX=10090 GN=Metap1d PE=2 SV=1	0	9.162	10	3	4	3	335	37.2	6.7	8.41	3	0	1.073	1.141	1.069	1.138	94.9	95.1	101.7	108.3	252.3	256.9	288.8	298.1	High	High	High	High	1		Q9CPW9	Methionine aminopeptidase 1D, mitochondrial OS=Mus musculus OX=10090 GN=Metap1d PE=2 SV=1	288.8	307.3	269.3	270	0.904714	0.0918356
FALSE	High	Master Protein	Q9D856	Zinc transporter ZIP5 OS=Mus musculus OX=10090 GN=Slc39a5 PE=1 SV=1	0	7.642	5	2	4	2	535	56.2	6.05	16.34	2	0	1.105	1.099	1.113	1.106	95.3	94.6	105.3	104.7	210.7	212.4	248.4	239.6	High	High	High	High	1		Q9D856	Zinc transporter ZIP5 OS=Mus musculus OX=10090 GN=Slc39a5 PE=1 SV=1	248.4	247	224.9	223.3	0.904723	0.00202272
FALSE	High	Master Protein	Q80TR8	DDB1- and CUL4-associated factor 1 OS=Mus musculus OX=10090 GN=Dcaf1 PE=1 SV=4	0	146.928	33	40	57	40	1506	168.8	5.08	149.97	40	0	1.105	1.113	1.098	1.105	94.7	95.3	104.6	105.4	6843.3	6994.9	8069.6	7883.9	High	High	High	High	1		Q80TR8	DDB1- and CUL4-associated factor 1 OS=Mus musculus OX=10090 GN=Dcaf1 PE=1 SV=4	8069.6	8128.2	7303.6	7352.7	0.904833	0.00245065
FALSE	High	Master Protein	O88574	Histone deacetylase complex subunit SAP30 OS=Mus musculus OX=10090 GN=Sap30 PE=1 SV=1	0	46.909	60	8	11	8	220	23.2	9.07	40.95	8	0	1.111	1.092	1.118	1.098	95.3	94.8	105.9	104.1	2462	2485.8	2920.5	2783.1	High	High	High	High	1		O88574	Histone deacetylase complex subunit SAP30 OS=Mus musculus OX=10090 GN=Sap30 PE=1 SV=1	2920.5	2869.3	2627.6	2612.9	0.905126	0.00927357
FALSE	Low	Master Protein	Q9JIY0	Pleckstrin homology domain-containing family O member 1 OS=Mus musculus OX=10090 GN=Plekho1 PE=1 SV=1	0.103	1.225	2	1	2	1	408	46	8.97	2.46	1	0	1.196	1.223	1.005	1.028	86.8	103.3	103.8	106.2	92.3	111.5	117.8	116.9	High	High	High	High	1		Q9JIY0	Pleckstrin homology domain-containing family O member 1 OS=Mus musculus OX=10090 GN=Plekho1 PE=1 SV=1	117.8	120.5	98.5	117.2	0.905162	0.354212
FALSE	High	Master Protein	Q3UB74	Transforming growth factor beta regulator 1 OS=Mus musculus OX=10090 GN=Tbrg1 PE=1 SV=2	0	9.56	7	3	4	3	406	44.9	7.59	6.65	3	0	1.167	1.12	1.09	1.046	91.8	98.3	107.1	102.8	750.3	815.5	934.4	870	High	High	High	High	1		Q3UB74	Transforming growth factor beta regulator 1 OS=Mus musculus OX=10090 GN=Tbrg1 PE=1 SV=2	934.4	897	800.8	857.2	0.905318	0.124499
FALSE	Medium	Master Protein	Q80XJ2	E3 ubiquitin-protein ligase RNF168 OS=Mus musculus OX=10090 GN=Rnf168 PE=1 SV=3	0.021	2.451	2	1	1	1	565	64.7	5.59	0	1	0	0.904	0.972	1.291	1.387	111.8	78.4	101.1	108.7	34.3	24.4	33.1	34.5	High	High	High	High	1		Q80XJ2	E3 ubiquitin-protein ligase RNF168 OS=Mus musculus OX=10090 GN=Rnf168 PE=1 SV=3	33.1	35.6	36.6	25.6	0.905386	0.622673
FALSE	High	Master Protein	Q9CQM1	Type III endosome membrane protein TEMP OS=Mus musculus OX=10090 PE=1 SV=1	0.002	5.083	39	1	1	1	111	11.5	5.71	5.76	1	0	0.945	1.182	1.021	1.276	98.7	91.4	93.3	116.6	23.3	21.9	23.5	28.5	High	High	High	High	1		Q9CQM1	Type III endosome membrane protein TEMP OS=Mus musculus OX=10090 PE=1 SV=1	23.5	29.4	24.9	23	0.905482	0.504537
FALSE	High	Master Protein	Q75NR7	ATP-dependent DNA helicase Q4 OS=Mus musculus OX=10090 GN=Recql4 PE=2 SV=2	0.001	5.551	2	2	2	2	1216	135	8.37	3.84	2	0	1.015	1.166	1.04	1.194	96.2	93.9	97.7	112.2	46.8	46.4	50.7	56.5	High	High	High	High	1		Q75NR7	ATP-dependent DNA helicase Q4 OS=Mus musculus OX=10090 GN=Recql4 PE=2 SV=2	50.7	58.3	49.9	48.8	0.905505	0.311848
FALSE	High	Master Protein	P26638	Serine--tRNA ligase, cytoplasmic OS=Mus musculus OX=10090 GN=Sars1 PE=1 SV=3	0	281.65	73	48	129	48	512	58.4	6.3	415.93	48	0	1.117	1.1	1.108	1.092	94.7	95.4	105.8	104.2	19684.2	20145.5	23470.3	22421.3	High	High	High	High	1		P26638	Serine--tRNA ligase, cytoplasmic OS=Mus musculus OX=10090 GN=Sars1 PE=1 SV=3	23470.3	23116	21008.3	21175.9	0.905507	0.00783422
FALSE	High	Master Protein	Q3UFM5	Nucleolar MIF4G domain-containing protein 1 OS=Mus musculus OX=10090 GN=Nom1 PE=1 SV=2	0	13.343	6	5	5	5	854	95.9	8.87	9.19	5	0	1.123	1.194	1.022	1.087	90.6	99.5	101.7	108.2	427.5	476.9	512.5	528.6	High	High	High	High	1		Q3UFM5	Nucleolar MIF4G domain-containing protein 1 OS=Mus musculus OX=10090 GN=Nom1 PE=1 SV=2	512.5	545	456.3	501.3	0.905532	0.213715
FALSE	Medium	Master Protein	O88866	Hormonally up-regulated neu tumor-associated kinase OS=Mus musculus OX=10090 GN=Hunk PE=2 SV=1	0.013	2.818	3	2	2	2	714	79.6	9.09	4.34	2	0	1.136	1.109	1.099	1.073	93.5	96.6	106.2	103.7	412.6	433	500.4	473.8	High	High	High	High	1		O88866	Hormonally up-regulated neu tumor-associated kinase OS=Mus musculus OX=10090 GN=Hunk PE=2 SV=1	500.4	488.5	440.4	455.1	0.905552	0.0386428
FALSE	High	Master Protein	Q9D8H7	Metalloendopeptidase OMA1, mitochondrial OS=Mus musculus OX=10090 GN=Oma1 PE=1 SV=1	0.001	6.55	4	2	2	2	521	58.8	9.39	6.16	2	0	1.045	1.082	1.128	1.168	98.7	91.4	103.1	106.8	438.4	412.4	489.1	491	High	High	High	High	1		Q9D8H7	Metalloendopeptidase OMA1, mitochondrial OS=Mus musculus OX=10090 GN=Oma1 PE=1 SV=1	489.1	506.2	467.9	433.5	0.905657	0.134434
FALSE	High	Master Protein	Q04857	Collagen alpha-1(VI) chain OS=Mus musculus OX=10090 GN=Col6a1 PE=1 SV=1	0	11.507	5	4	5	4	1025	108.4	5.36	7.92	4	0	1.063	1.153	1.056	1.145	94.7	95.4	100.7	109.2	345.5	353.1	391.8	412.3	High	High	High	High	1		Q04857	Collagen alpha-1(VI) chain OS=Mus musculus OX=10090 GN=Col6a1 PE=1 SV=1	391.8	425.1	368.7	371.2	0.905741	0.147558
FALSE	High	Master Protein	P29594	Caspase-2 OS=Mus musculus OX=10090 GN=Casp2 PE=1 SV=5	0	50.75	32	11	14	11	452	50.6	6.52	41.85	11	0	1.122	1.15	1.061	1.087	92.4	97.7	103.6	106.2	1530.3	1643.1	1832	1821.4	High	High	High	High	1		P29594	Caspase-2 OS=Mus musculus OX=10090 GN=Casp2 PE=1 SV=5	1832	1877.8	1633.2	1727.1	0.90579	0.0789225
FALSE	High	Master Protein	Q9QYI3	DnaJ homolog subfamily C member 7 OS=Mus musculus OX=10090 GN=Dnajc7 PE=1 SV=2	0	166.322	65	39	73	39	494	56.4	6.49	182.15	39	0	1.11	1.093	1.115	1.098	95.3	94.8	105.7	104.1	12069.8	12200.2	14296.6	13656.5	High	High	High	High	1		Q9QYI3	DnaJ homolog subfamily C member 7 OS=Mus musculus OX=10090 GN=Dnajc7 PE=1 SV=2	14296.6	14079.7	12881.7	12824.2	0.905893	0.00698703
FALSE	High	Master Protein	Q80ZJ1	Ras-related protein Rap-2a OS=Mus musculus OX=10090 GN=Rap2a PE=1 SV=2	0	12.174	34	4	6	3	183	20.6	4.82	15.1	4	0	1.114	1.241	0.983	1.095	89.1	101	99.3	110.6	191.5	220.3	227.6	246	High	High	High	High	1		Q80ZJ1	Ras-related protein Rap-2a OS=Mus musculus OX=10090 GN=Rap2a PE=1 SV=2	227.6	253.6	204.4	231.6	0.906068	0.352614
FALSE	High	Master Protein	P29452	Caspase-1 OS=Mus musculus OX=10090 GN=Casp1 PE=1 SV=1	0	179.531	79	38	66	38	402	45.6	6.04	207.04	38	0	1.084	1.107	1.1	1.123	95.8	94.4	103.8	106	10587.4	10592.8	12245.8	12133	High	High	High	High	1		P29452	Caspase-1 OS=Mus musculus OX=10090 GN=Casp1 PE=1 SV=1	12245.8	12508.9	11299.6	11134.6	0.90626	0.0174439
FALSE	Low	Master Protein	Q9JLC4	VPS10 domain-containing receptor SorCS1 OS=Mus musculus OX=10090 GN=Sorcs1 PE=1 SV=1	0.106	1.209	1	1	1	1	1167	129.6	7.55	0	1	0	1.187	1.374	0.898	1.039	81.9	108.3	97.2	112.5	25.1	33.7	31.8	35.7	High	High	High	High	1		Q9JLC4	VPS10 domain-containing receptor SorCS1 OS=Mus musculus OX=10090 GN=Sorcs1 PE=1 SV=1	31.8	36.8	26.8	35.4	0.906706	0.585914
FALSE	High	Master Protein	Q9Z1M4	Ribosomal protein S6 kinase beta-2 OS=Mus musculus OX=10090 GN=Rps6kb2 PE=1 SV=1	0	15.688	9	4	4	3	485	53.5	7.18	12.89	4	0	1.027	1.185	1.021	1.178	94.8	95.4	97.4	112.4	409.3	418	448.7	502	High	High	High	High	1		Q9Z1M4	Ribosomal protein S6 kinase beta-2 OS=Mus musculus OX=10090 GN=Rps6kb2 PE=1 SV=1	448.7	517.6	436.8	439.4	0.906758	0.321346
FALSE	High	Master Protein	B2RPU2	Pleckstrin homology domain-containing family D member 1 OS=Mus musculus OX=10090 GN=Plekhd1 PE=1 SV=1	0	16.301	10	5	5	4	505	59.1	6.44	12.63	5	0	1.055	1.098	1.107	1.153	97.4	92.8	102.8	107	567.5	549	639	645.3	High	High	High	High	1		B2RPU2	Pleckstrin homology domain-containing family D member 1 OS=Mus musculus OX=10090 GN=Plekhd1 PE=1 SV=1	639	665.3	605.7	577.1	0.906847	0.0888467
FALSE	High	Master Protein	P97376	Protein FRG1 OS=Mus musculus OX=10090 GN=Frg1 PE=1 SV=2	0	53.631	50	13	20	13	258	29.1	8.92	58.64	13	0	1.116	1.092	1.113	1.089	95	95.3	106	103.7	4039.4	4113.7	4812.9	4566.5	High	High	High	High	1		P97376	Protein FRG1 OS=Mus musculus OX=10090 GN=Frg1 PE=1 SV=2	4812.9	4708	4311.1	4324.1	0.906973	0.0139456
FALSE	Low	Master Protein	Q8K4T3	STE20-related kinase adapter protein beta OS=Mus musculus OX=10090 GN=Stradb PE=2 SV=1	0.055	1.572	2	1	1	1	418	46.8	6.9	0	1	0	1.145	1.178	1.034	1.064	90.3	100	103.4	106.4	46	51.7	56.2	56.1	High	High	High	High	1		Q8K4T3	STE20-related kinase adapter protein beta OS=Mus musculus OX=10090 GN=Stradb PE=2 SV=1	56.2	57.8	49.1	54.3	0.907018	0.190722
FALSE	High	Master Protein	Q4G0F8	Ubinuclein-1 OS=Mus musculus OX=10090 GN=Ubn1 PE=2 SV=1	0	14.321	5	4	4	4	1135	122.3	9.31	9.15	4	0	1.011	1.135	1.069	1.2	97.8	92.5	98.8	110.9	115.6	111	124.7	135.8	High	High	High	High	1		Q4G0F8	Ubinuclein-1 OS=Mus musculus OX=10090 GN=Ubn1 PE=2 SV=1	124.7	140	123.4	116.7	0.907065	0.278689
FALSE	High	Master Protein	Q8R238	Serine dehydratase-like OS=Mus musculus OX=10090 GN=Sdsl PE=1 SV=1	0	125.885	63	18	38	18	329	34.7	6.43	131.43	18	0	1.089	1.127	1.078	1.116	94.6	95.6	103.1	106.7	5679.3	5826	6601.4	6626.1	High	High	High	High	1		Q8R238	Serine dehydratase-like OS=Mus musculus OX=10090 GN=Sdsl PE=1 SV=1	6601.4	6831.4	6061.3	6124	0.90713	0.0346321
FALSE	High	Master Protein	Q9Z315	U4/U6.U5 tri-snRNP-associated protein 1 OS=Mus musculus OX=10090 GN=Sart1 PE=1 SV=1	0	223.442	57	45	75	45	806	90.8	5.82	216.99	45	0	1.105	1.122	1.083	1.1	94.2	96.1	104.1	105.7	12612.6	13062	14874.1	14646.4	High	High	High	High	1		Q9Z315	U4/U6.U5 tri-snRNP-associated protein 1 OS=Mus musculus OX=10090 GN=Sart1 PE=1 SV=1	14874.1	15100.2	13461	13730.1	0.907147	0.0155763
FALSE	High	Master Protein	Q08ED0	Bcl-2-like protein 15 OS=Mus musculus OX=10090 GN=Bcl2l15 PE=2 SV=2	0	31.067	53	6	11	6	167	18.3	5.12	30.36	6	0	1.048	1.17	1.035	1.156	94.6	95.7	99.1	110.7	883.5	908	987.9	1070.2	High	High	High	High	1		Q08ED0	Bcl-2-like protein 15 OS=Mus musculus OX=10090 GN=Bcl2l15 PE=2 SV=2	987.9	1103.4	942.9	954.4	0.907235	0.236605
FALSE	High	Master Protein	Q9D832	DnaJ homolog subfamily B member 4 OS=Mus musculus OX=10090 GN=Dnajb4 PE=1 SV=1	0	43.95	30	11	16	10	337	37.8	8.59	45.49	11	0	1.105	1.114	1.089	1.098	94.5	95.9	104.4	105.3	1836.5	1892.4	2166.4	2118.8	High	High	High	High	1		Q9D832	DnaJ homolog subfamily B member 4 OS=Mus musculus OX=10090 GN=Dnajb4 PE=1 SV=1	2166.4	2184.5	1960	1989.2	0.907674	0.00723498
FALSE	High	Master Protein	Q80ZM8	Cardiolipin synthase (CMP-forming) OS=Mus musculus OX=10090 GN=Crls1 PE=1 SV=1	0.001	5.712	7	1	2	1	303	32.5	9.86	9.71	1	0	1.11	1.286	0.945	1.094	87.5	102.8	97.1	112.5	166.1	198.2	196.8	221.1	High	High	High	High	1		Q80ZM8	Cardiolipin synthase (CMP-forming) OS=Mus musculus OX=10090 GN=Crls1 PE=1 SV=1	196.8	228	177.3	208.3	0.907721	0.466828
FALSE	High	Master Protein	Q9CQ37	Ubiquitin-conjugating enzyme E2 T OS=Mus musculus OX=10090 GN=Ube2t PE=1 SV=1	0	13.361	27	5	7	4	204	23	7.97	11.1	5	0	1.067	1.083	1.121	1.139	97.5	92.8	104	105.7	415.7	401.6	473.2	466.2	High	High	High	High	1		Q9CQ37	Ubiquitin-conjugating enzyme E2 T OS=Mus musculus OX=10090 GN=Ube2t PE=1 SV=1	473.2	480.6	443.7	422.1	0.907737	0.0612039
FALSE	Medium	Master Protein	Q8BGN2	UPF0462 protein C4orf33 homolog OS=Mus musculus OX=10090 GN=D3Ertd751e PE=2 SV=1	0.023	2.356	4	1	1	1	192	22.4	5.58	2.02	1	0	1.31	1.261	0.982	0.946	81.6	108.7	106.8	102.9	24.9	33.7	34.8	32.5	High	High	High	High	1		Q8BGN2	UPF0462 protein C4orf33 homolog OS=Mus musculus OX=10090 GN=D3Ertd751e PE=2 SV=1	34.8	33.5	26.6	35.4	0.90776	0.552222
FALSE	High	Master Protein	Q8BGV0	Probable asparagine--tRNA ligase, mitochondrial OS=Mus musculus OX=10090 GN=Nars2 PE=1 SV=1	0	41.028	22	9	11	9	477	53.9	7.36	31.14	9	0	1.094	1.102	1.102	1.109	95.5	94.9	104.5	105.2	1483.4	1496.4	1732.7	1691.7	High	High	High	High	1		Q8BGV0	Probable asparagine--tRNA ligase, mitochondrial OS=Mus musculus OX=10090 GN=Nars2 PE=1 SV=1	1732.7	1744.1	1583.2	1572.9	0.90776	0.00228725
FALSE	High	Master Protein	Q9JII6	Aldo-keto reductase family 1 member A1 OS=Mus musculus OX=10090 GN=Akr1a1 PE=1 SV=3	0	201.353	87	30	90	30	325	36.6	7.39	312.33	30	0	1.094	1.085	1.118	1.109	96.2	94.1	105.2	104.4	16657.9	16547.3	19447.9	18713.2	High	High	High	High	1		Q9JII6	Aldo-keto reductase family 1 member A1 OS=Mus musculus OX=10090 GN=Akr1a1 PE=1 SV=3	19447.9	19293	17778.4	17393.7	0.90788	0.0132362
FALSE	High	Master Protein	Q3UHC0	Trinucleotide repeat-containing gene 6C protein OS=Mus musculus OX=10090 GN=Tnrc6c PE=1 SV=2	0	15.411	3	4	5	4	1690	175.7	6.86	9.59	4	0	0.988	1.14	1.059	1.223	98.5	91.9	97.3	112.3	168.3	159.4	177.5	198.7	High	High	High	High	1		Q3UHC0	Trinucleotide repeat-containing gene 6C protein OS=Mus musculus OX=10090 GN=Tnrc6c PE=1 SV=2	177.5	204.9	179.6	167.6	0.90795	0.360376
FALSE	High	Master Protein	Q8CG72	ADP-ribosylhydrolase ARH3 OS=Mus musculus OX=10090 GN=Adprs PE=1 SV=1	0	48.931	38	11	18	11	370	39.4	4.96	48.22	11	0	1.146	1.097	1.106	1.058	93.5	96.9	107.1	102.5	2098.8	2208.7	2566.8	2383.1	High	High	High	High	1		Q8CG72	ADP-ribosylhydrolase ARH3 OS=Mus musculus OX=10090 GN=Adprs PE=1 SV=1	2566.8	2456.9	2240	2321.7	0.908036	0.0777502
FALSE	High	Master Protein	P30415	NK-tumor recognition protein OS=Mus musculus OX=10090 GN=Nktr PE=1 SV=4	0	22.674	6	8	8	8	1453	163.4	10.05	9.24	8	0	1.114	1.102	1.101	1.088	94.6	95.8	105.4	104.2	1037.9	1066.8	1234.1	1183.9	High	High	High	High	1		P30415	NK-tumor recognition protein OS=Mus musculus OX=10090 GN=Nktr PE=1 SV=4	1234.1	1220.6	1107.7	1121.4	0.908095	0.00719034
FALSE	High	Master Protein	Q8VC42	Regulator of MON1-CCZ1 complex OS=Mus musculus OX=10090 GN=Rmc1 PE=2 SV=1	0	35.285	18	9	12	9	657	74.9	7.83	31.4	9	0	1.096	1.129	1.074	1.106	94.2	96.2	103.3	106.4	1137.7	1179.1	1330.8	1329.9	High	High	High	High	1		Q8VC42	Regulator of MON1-CCZ1 complex OS=Mus musculus OX=10090 GN=Rmc1 PE=2 SV=1	1330.8	1371.1	1214.2	1239.4	0.908102	0.0347443
FALSE	High	Master Protein	Q3U2U7	Methyltransferase-like protein 17, mitochondrial OS=Mus musculus OX=10090 GN=Mettl17 PE=1 SV=2	0	24.336	18	9	9	9	461	52	9.14	22.41	9	0	1.118	1.094	1.109	1.084	94.8	95.6	106	103.6	1367.1	1400.2	1631.9	1547.6	High	High	High	High	1		Q3U2U7	Methyltransferase-like protein 17, mitochondrial OS=Mus musculus OX=10090 GN=Mettl17 PE=1 SV=2	1631.9	1595.6	1459.1	1471.8	0.908102	0.0163996
FALSE	High	Master Protein	Q64511	DNA topoisomerase 2-beta OS=Mus musculus OX=10090 GN=Top2b PE=1 SV=2	0	235.669	39	60	80	41	1612	181.8	8.29	208.91	60	0	1.093	1.114	1.089	1.109	95	95.4	103.8	105.8	8024.7	8179.5	9358.9	9250.1	High	High	High	High	1		Q64511	DNA topoisomerase 2-beta OS=Mus musculus OX=10090 GN=Top2b PE=1 SV=2	9358.9	9536.7	8564.5	8597.9	0.908275	0.0107201
FALSE	High	Master Protein	Q61578	NADPH:adrenodoxin oxidoreductase, mitochondrial OS=Mus musculus OX=10090 GN=Fdxr PE=1 SV=1	0	80.13	51	19	29	19	494	54.2	8.66	94.11	19	0	1.062	1.092	1.11	1.141	97.3	93.1	103.3	106.3	5338.6	5187.6	6052.2	6036.8	High	High	High	High	1		Q61578	NADPH:adrenodoxin oxidoreductase, mitochondrial OS=Mus musculus OX=10090 GN=Fdxr PE=1 SV=1	6052.2	6223.9	5697.7	5452.9	0.908318	0.0638908
FALSE	High	Master Protein	Q91WG2	Rab GTPase-binding effector protein 2 OS=Mus musculus OX=10090 GN=Rabep2 PE=1 SV=3	0	100.743	41	23	33	23	554	62.1	4.89	74.54	23	0	1.091	1.102	1.099	1.11	95.6	94.9	104.2	105.3	4421.1	4456.5	5148	5045.6	High	High	High	High	1		Q91WG2	Rab GTPase-binding effector protein 2 OS=Mus musculus OX=10090 GN=Rabep2 PE=1 SV=3	5148	5201.9	4718.5	4684.4	0.908502	0.00450547
FALSE	High	Master Protein	P46656	Adrenodoxin, mitochondrial OS=Mus musculus OX=10090 GN=Fdx1 PE=1 SV=1	0	33.439	40	8	20	8	188	20.1	5.62	55.23	8	0	1.11	1.082	1.119	1.092	95.6	94.8	106.1	103.5	4256.2	4284.6	5039.9	4768.8	High	High	High	High	1		P46656	Adrenodoxin, mitochondrial OS=Mus musculus OX=10090 GN=Fdx1 PE=1 SV=1	5039.9	4916.6	4542.5	4503.7	0.908572	0.0195734
FALSE	High	Master Protein	Q9Z1J2	Serine/threonine-protein kinase Nek4 OS=Mus musculus OX=10090 GN=Nek4 PE=1 SV=1	0.005	3.772	3	2	2	2	792	88.9	7.33	2.09	2	0	1.034	1.144	1.055	1.168	96.2	94.2	99.5	110.1	130.5	129.8	144	154.6	High	High	High	High	1		Q9Z1J2	Serine/threonine-protein kinase Nek4 OS=Mus musculus OX=10090 GN=Nek4 PE=1 SV=1	144	159.4	139.3	136.4	0.908701	0.219154
FALSE	High	Master Protein	Q924N4	Solute carrier family 12 member 6 OS=Mus musculus OX=10090 GN=Slc12a6 PE=1 SV=2	0	8.732	3	3	3	2	1150	127.4	7.03	6.17	3	0	1.021	1.164	1.036	1.182	95.9	94.5	97.9	111.7	102	102	111.1	122.9	High	High	High	High	1		Q924N4	Solute carrier family 12 member 6 OS=Mus musculus OX=10090 GN=Slc12a6 PE=1 SV=2	111.1	126.7	108.9	107.2	0.908747	0.300869
FALSE	High	Master Protein	Q8BP74	L-seryl-tRNA(Sec) kinase OS=Mus musculus OX=10090 GN=Pstk PE=1 SV=2	0	32.651	32	10	12	10	359	40.7	7.49	24.69	10	0	1.119	1.114	1.087	1.083	93.8	96.6	105	104.6	1502	1569.8	1793.1	1732.8	High	High	High	High	1		Q8BP74	L-seryl-tRNA(Sec) kinase OS=Mus musculus OX=10090 GN=Pstk PE=1 SV=2	1793.1	1786.5	1603	1650.1	0.908789	0.0205665
FALSE	High	Master Protein	O88554	Poly [ADP-ribose] polymerase 2 OS=Mus musculus OX=10090 GN=Parp2 PE=1 SV=3	0	62.667	32	16	27	16	559	63.4	8.43	69.73	16	0	1.103	1.128	1.074	1.098	94	96.5	103.6	105.9	3562	3715.1	4192.2	4157.8	High	High	High	High	1		O88554	Poly [ADP-ribose] polymerase 2 OS=Mus musculus OX=10090 GN=Parp2 PE=1 SV=3	4192.2	4286.6	3801.6	3905.1	0.908938	0.0313768
FALSE	High	Master Protein	Q9D8X5	CCR4-NOT transcription complex subunit 8 OS=Mus musculus OX=10090 GN=Cnot8 PE=1 SV=1	0	19.307	19	5	6	5	292	33.6	4.81	14.28	5	0	1.093	1.103	1.097	1.107	95.4	95	104.3	105.2	707.6	715.6	825.5	807.7	High	High	High	High	1		Q9D8X5	CCR4-NOT transcription complex subunit 8 OS=Mus musculus OX=10090 GN=Cnot8 PE=1 SV=1	825.5	832.7	755.2	752.2	0.909058	0.0026647
FALSE	High	Master Protein	Q9CQG1	Putative glutathione-specific gamma-glutamylcyclotransferase 2 OS=Mus musculus OX=10090 GN=Chac2 PE=1 SV=1	0	7.817	20	3	3	3	178	20.1	5.68	6.21	3	0	1.1	1.042	1.161	1.1	97.8	92.7	107.6	101.9	420.9	404.7	494.1	453.8	High	High	High	High	1		Q9CQG1	Putative glutathione-specific gamma-glutamylcyclotransferase 2 OS=Mus musculus OX=10090 GN=Chac2 PE=1 SV=1	494.1	467.9	449.2	425.4	0.909148	0.132248
FALSE	High	Master Protein	Q8VE97	Serine/arginine-rich splicing factor 4 OS=Mus musculus OX=10090 GN=Srsf4 PE=2 SV=1	0	102.323	34	23	47	19	489	55.9	11.4	103.34	23	4	1.095	1.094	1.106	1.105	95.7	94.7	104.8	104.7	7189.2	7224	8400.3	8138.8	High	High	High	High	1		Q8VE97	Serine/arginine-rich splicing factor 4 OS=Mus musculus OX=10090 GN=Srsf4 PE=2 SV=1	8400.3	8391	7672.8	7593.5	0.909179	0.00272997
FALSE	High	Master Protein	Q570Y9	DEP domain-containing mTOR-interacting protein OS=Mus musculus OX=10090 GN=Deptor PE=1 SV=2	0	129.262	70	24	45	24	409	46.1	7.91	110.44	24	0	1.064	1.085	1.115	1.138	97.5	93	103.7	105.8	5778.5	5597.1	6561.5	6491.6	High	High	High	High	1		Q570Y9	DEP domain-containing mTOR-interacting protein OS=Mus musculus OX=10090 GN=Deptor PE=1 SV=2	6561.5	6692.7	6167.2	5883.4	0.909191	0.0613374
FALSE	High	Master Protein	Q8C8M1	SIN3-HDAC complex-associated factor OS=Mus musculus OX=10090 GN=Sinhcaf PE=1 SV=1	0	17.814	26	6	8	6	221	24.8	9.47	16.17	6	0	1.089	1.087	1.113	1.11	96.3	94.3	104.9	104.6	1166.2	1159.3	1356	1311.8	High	High	High	High	1		Q8C8M1	SIN3-HDAC complex-associated factor OS=Mus musculus OX=10090 GN=Sinhcaf PE=1 SV=1	1356	1352.4	1244.6	1218.6	0.909467	0.0112659
FALSE	High	Master Protein	Q9WU79	Proline dehydrogenase 1, mitochondrial OS=Mus musculus OX=10090 GN=Prodh PE=1 SV=2	0	81.812	41	18	23	18	599	68	8.24	67.69	18	0	1.078	1.109	1.09	1.121	95.8	94.8	103.2	106.2	2516.5	2527.8	2895.3	2889.2	High	High	High	High	1		Q9WU79	Proline dehydrogenase 1, mitochondrial OS=Mus musculus OX=10090 GN=Prodh PE=1 SV=2	2895.3	2978.7	2685.8	2657.1	0.909585	0.0264885
FALSE	High	Master Protein	Q7TNG5	Echinoderm microtubule-associated protein-like 2 OS=Mus musculus OX=10090 GN=Eml2 PE=1 SV=1	0	134.178	46	26	55	26	649	70.7	6.28	177.39	26	0	1.074	1.11	1.089	1.125	95.9	94.6	103	106.4	8342.3	8352.1	9561	9581.9	High	High	High	High	1		Q7TNG5	Echinoderm microtubule-associated protein-like 2 OS=Mus musculus OX=10090 GN=Eml2 PE=1 SV=1	9561	9878.8	8903.4	8779.3	0.909613	0.0356945
FALSE	High	Master Protein	Q91VT4	3-oxoacyl-[acyl-carrier-protein] reductase OS=Mus musculus OX=10090 GN=Cbr4 PE=1 SV=2	0	46.684	39	8	14	8	236	25.4	9.69	42.7	8	0	1.042	1.105	1.093	1.159	97.5	93	101.7	107.8	2295.7	2222.5	2553.6	2625.9	High	High	High	High	1		Q91VT4	3-oxoacyl-[acyl-carrier-protein] reductase OS=Mus musculus OX=10090 GN=Cbr4 PE=1 SV=2	2553.6	2707.3	2450.1	2336.2	0.909787	0.13124
FALSE	High	Master Protein	Q8K1J6	CCA tRNA nucleotidyltransferase 1, mitochondrial OS=Mus musculus OX=10090 GN=Trnt1 PE=1 SV=1	0	116.12	68	27	43	27	434	49.9	8.56	144.83	27	0	1.13	1.107	1.091	1.069	93.6	96.9	105.8	103.6	8936.2	9394.8	10776.7	10238.8	High	High	High	High	1		Q8K1J6	CCA tRNA nucleotidyltransferase 1, mitochondrial OS=Mus musculus OX=10090 GN=Trnt1 PE=1 SV=1	10776.7	10556.1	9537.3	9875.3	0.909988	0.0414545
FALSE	High	Master Protein	P81122	Insulin receptor substrate 2 OS=Mus musculus OX=10090 GN=Irs2 PE=1 SV=2	0	12.487	4	5	5	5	1321	136.7	8.69	8.82	5	0	1.055	1.129	1.069	1.144	95.9	94.7	101.2	108.3	442.7	443.7	498.4	517.3	High	High	High	High	1		P81122	Insulin receptor substrate 2 OS=Mus musculus OX=10090 GN=Irs2 PE=1 SV=2	498.4	533.3	472.5	466.4	0.910051	0.120064
FALSE	High	Master Protein	Q9CXI0	2-methoxy-6-polyprenyl-1,4-benzoquinol methylase, mitochondrial OS=Mus musculus OX=10090 GN=Coq5 PE=1 SV=2	0	75.819	48	13	22	13	327	37.3	7.49	85.77	13	0	1.1	1.118	1.08	1.098	94.4	96.2	103.8	105.6	2819.7	2916.7	3310	3264.5	High	High	High	High	1		Q9CXI0	2-methoxy-6-polyprenyl-1,4-benzoquinol methylase, mitochondrial OS=Mus musculus OX=10090 GN=Coq5 PE=1 SV=2	3310	3365.7	3009.4	3065.9	0.910062	0.0170176
FALSE	High	Master Protein	Q8R164	Valacyclovir hydrolase OS=Mus musculus OX=10090 GN=Bphl PE=1 SV=1	0	88.565	77	19	30	19	291	32.8	8.94	94.7	19	0	1.102	1.095	1.103	1.095	95.3	95.3	105.1	104.3	4210.7	4272.6	4953.5	4771.1	High	High	High	High	1		Q8R164	Valacyclovir hydrolase OS=Mus musculus OX=10090 GN=Bphl PE=1 SV=1	4953.5	4918.9	4493.9	4491.1	0.910113	0.0015267
FALSE	High	Master Protein	Q8BLY2	Threonine--tRNA ligase 2, cytoplasmic OS=Mus musculus OX=10090 GN=Tars3 PE=1 SV=1	0	39.481	12	11	15	8	790	91.3	7.53	43.22	11	0	1.08	1.145	1.054	1.117	94.1	96.5	101.7	107.7	952.5	990.9	1097.9	1128.5	High	High	High	High	1		Q8BLY2	Threonine--tRNA ligase 2, cytoplasmic OS=Mus musculus OX=10090 GN=Tars3 PE=1 SV=1	1097.9	1163.5	1016.6	1041.6	0.910144	0.101509
FALSE	High	Master Protein	Q8C310	Roundabout homolog 4 OS=Mus musculus OX=10090 GN=Robo4 PE=1 SV=2	0.001	5.795	2	3	5	1	1012	108.4	7.34	6.46	3	0	1.156	1.342	0.907	1.053	83.8	106.8	96.9	112.5	221.3	286.3	273.1	307.5	High	High	High	High	1		Q8C310	Roundabout homolog 4 OS=Mus musculus OX=10090 GN=Robo4 PE=1 SV=2	273.1	317	236.2	300.9	0.910185	0.567769
FALSE	High	Master Protein	Q8JZY2	COMM domain-containing protein 10 OS=Mus musculus OX=10090 GN=Commd10 PE=1 SV=1	0	41.777	45	8	12	8	202	22.8	6.65	52.26	8	0	1.111	1.16	1.041	1.087	92.2	98.4	102.4	107	1637.9	1774.1	1941.9	1966.5	High	High	High	High	1		Q8JZY2	COMM domain-containing protein 10 OS=Mus musculus OX=10090 GN=Commd10 PE=1 SV=1	1941.9	2027.4	1748.1	1864.8	0.910211	0.13274
FALSE	High	Master Protein	Q8R3B1	1-phosphatidylinositol 4,5-bisphosphate phosphodiesterase delta-1 OS=Mus musculus OX=10090 GN=Plcd1 PE=1 SV=2	0	63.412	29	18	22	18	756	85.8	6.21	63.5	18	0	1.086	1.103	1.094	1.111	95.7	94.9	103.9	105.5	2442.5	2460.9	2830.8	2788.5	High	High	High	High	1		Q8R3B1	1-phosphatidylinositol 4,5-bisphosphate phosphodiesterase delta-1 OS=Mus musculus OX=10090 GN=Plcd1 PE=1 SV=2	2830.8	2874.9	2606.8	2586.8	0.910248	0.00882309
FALSE	High	Master Protein	Q9D0Y8	39S ribosomal protein L52, mitochondrial OS=Mus musculus OX=10090 GN=Mrpl52 PE=1 SV=1	0	19.186	40	2	3	2	121	13.6	10.93	13.02	2	0	1.132	1.124	1.074	1.067	92.8	97.8	105.1	104.3	172.2	184.3	208.1	200.4	High	High	High	High	1		Q9D0Y8	39S ribosomal protein L52, mitochondrial OS=Mus musculus OX=10090 GN=Mrpl52 PE=1 SV=1	208.1	206.6	183.8	193.7	0.910297	0.065421
FALSE	Low	Master Protein	Q7TSU7	Kin of IRRE-like protein 2 OS=Mus musculus OX=10090 GN=Kirrel2 PE=1 SV=1	0.071	1.41	2	1	1	1	700	74.5	7.18	0	1	0	1.05	1.121	1.075	1.148	96.4	94.2	101.3	108.1	59.7	59.2	66.9	69.3	High	High	High	High	1		Q7TSU7	Kin of IRRE-like protein 2 OS=Mus musculus OX=10090 GN=Kirrel2 PE=1 SV=1	66.9	71.4	63.7	62.2	0.91034	0.120457
FALSE	High	Master Protein	Q9D7V1	SH2 domain-containing protein 4A OS=Mus musculus OX=10090 GN=Sh2d4a PE=1 SV=1	0	95.922	49	23	43	23	421	48.4	8.91	116.95	23	0	1.109	1.11	1.087	1.088	94.4	96.2	104.6	104.7	6282.6	6504.9	7434.8	7216.6	High	High	High	High	1		Q9D7V1	SH2 domain-containing protein 4A OS=Mus musculus OX=10090 GN=Sh2d4a PE=1 SV=1	7434.8	7440.2	6705.2	6837.6	0.91044	0.00974926
FALSE	Medium	Master Protein	Q08481	Platelet endothelial cell adhesion molecule OS=Mus musculus OX=10090 GN=Pecam1 PE=1 SV=1	0.024	2.317	1	1	1	1	727	81.2	6.71	2.54	1	0	1.155	1.078	1.118	1.043	93.8	96.9	108.3	101.1	383	401.8	472	427.3	High	High	High	High	1		Q08481	Platelet endothelial cell adhesion molecule OS=Mus musculus OX=10090 GN=Pecam1 PE=1 SV=1	472	440.5	408.8	422.4	0.910904	0.141309
FALSE	High	Master Protein	Q99JF8	PC4 and SFRS1-interacting protein OS=Mus musculus OX=10090 GN=Psip1 PE=1 SV=1	0	134.006	61	29	46	28	528	59.7	9.13	120.47	29	0	1.091	1.106	1.089	1.104	95.3	95.4	103.9	105.4	6478.8	6590.7	7542.8	7420.5	High	High	High	High	1		Q99JF8	PC4 and SFRS1-interacting protein OS=Mus musculus OX=10090 GN=Psip1 PE=1 SV=1	7542.8	7650.4	6914.6	6927.8	0.911092	0.00637909
FALSE	High	Master Protein	Q6P9Q4	FH1/FH2 domain-containing protein 1 OS=Mus musculus OX=10090 GN=Fhod1 PE=1 SV=3	0	21.256	8	8	8	8	1197	129.5	6.28	17.72	8	0	1.095	1.15	1.048	1.1	93.3	97.4	102.1	107.2	603.1	639.9	704.7	717.8	High	High	High	High	1		Q6P9Q4	FH1/FH2 domain-containing protein 1 OS=Mus musculus OX=10090 GN=Fhod1 PE=1 SV=3	704.7	740	643.7	672.6	0.911123	0.10646
FALSE	High	Master Protein	Q9DC40	Telomere length regulation protein TEL2 homolog OS=Mus musculus OX=10090 GN=Telo2 PE=1 SV=2	0	15.865	7	4	4	4	840	93.3	5.25	13.05	4	0	1.068	1.238	0.97	1.125	90.8	99.9	96.9	112.4	146.8	164	167.3	188.1	High	High	High	High	1		Q9DC40	Telomere length regulation protein TEL2 homolog OS=Mus musculus OX=10090 GN=Telo2 PE=1 SV=2	167.3	193.9	156.7	172.4	0.91113	0.407837
FALSE	High	Master Protein	Q99MZ7	Peroxisomal trans-2-enoyl-CoA reductase OS=Mus musculus OX=10090 GN=Pecr PE=1 SV=1	0	63.628	39	11	21	11	303	32.4	8.29	65.35	11	0	1.136	1.117	1.079	1.061	92.9	97.8	105.6	103.7	4180	4467.8	5069	4831.3	High	High	High	High	1		Q99MZ7	Peroxisomal trans-2-enoyl-CoA reductase OS=Mus musculus OX=10090 GN=Pecr PE=1 SV=1	5069	4981	4461.2	4696.3	0.911194	0.0708106
FALSE	High	Master Protein	O70445	BRCA1-associated RING domain protein 1 OS=Mus musculus OX=10090 GN=Bard1 PE=2 SV=1	0	9.643	5	4	4	4	765	84.2	8.37	7.35	4	0	0.991	1.102	1.092	1.215	100	90.7	99.1	110.2	411.9	379.3	435.5	469.9	High	High	High	High	1		O70445	BRCA1-associated RING domain protein 1 OS=Mus musculus OX=10090 GN=Bard1 PE=2 SV=1	435.5	484.5	439.6	398.7	0.911196	0.32894
FALSE	High	Master Protein	Q3URQ7	Methenyltetrahydrofolate synthase domain-containing protein OS=Mus musculus OX=10090 GN=Mthfsd PE=2 SV=1	0	9.385	11	3	3	3	372	40.8	9.69	8.09	3	0	1.047	1.082	1.114	1.152	98.3	92.4	102.9	106.4	258.3	246.3	288.5	289.2	High	High	High	High	1		Q3URQ7	Methenyltetrahydrofolate synthase domain-containing protein OS=Mus musculus OX=10090 GN=Mthfsd PE=2 SV=1	288.5	298.2	275.7	258.9	0.911198	0.115177
FALSE	High	Master Protein	Q6IQX8	Zinc finger protein 219 OS=Mus musculus OX=10090 GN=Znf219 PE=1 SV=1	0	16.621	10	6	7	6	726	77.7	9.17	9.31	6	0	1.119	1.134	1.063	1.076	92.9	97.8	104	105.3	692.7	740.7	827.5	812.9	High	High	High	High	1		Q6IQX8	Zinc finger protein 219 OS=Mus musculus OX=10090 GN=Znf219 PE=1 SV=1	827.5	838.1	739.3	778.6	0.911323	0.0682638
FALSE	High	Master Protein	Q9DBJ3	Brain-specific angiogenesis inhibitor 1-associated protein 2-like protein 1 OS=Mus musculus OX=10090 GN=Baiap2l1 PE=1 SV=1	0	109.194	55	31	45	31	514	57.2	8.75	116.74	31	0	1.127	1.095	1.1	1.068	94.2	96.6	106.2	103.1	11072.5	11526.8	13322.9	12550.2	High	High	High	High	1		Q9DBJ3	Brain-specific angiogenesis inhibitor 1-associated protein 2-like protein 1 OS=Mus musculus OX=10090 GN=Baiap2l1 PE=1 SV=1	13322.9	12939.1	11817.3	12116.4	0.911343	0.0410076
FALSE	High	Master Protein	Q8K136	Sodium channel modifier 1 OS=Mus musculus OX=10090 GN=Scnm1 PE=1 SV=1	0	16.259	24	6	7	6	229	25.8	8.66	11.27	6	0	1.09	1.032	1.167	1.105	98.6	92.1	107.5	101.8	967.5	917.3	1125.1	1033.9	High	High	High	High	1		Q8K136	Sodium channel modifier 1 OS=Mus musculus OX=10090 GN=Scnm1 PE=1 SV=1	1125.1	1065.9	1032.6	964.2	0.911365	0.164915
FALSE	High	Master Protein	Q8VE98	CD276 antigen OS=Mus musculus OX=10090 GN=Cd276 PE=1 SV=1	0.008	3.364	3	1	2	1	316	34	4.82	5.57	1	0	1.02	1.137	1.057	1.178	97	93.7	99	110.4	45.1	44.2	49.1	53.1	High	High	High	High	1		Q8VE98	CD276 antigen OS=Mus musculus OX=10090 GN=Cd276 PE=1 SV=1	49.1	54.7	48.1	46.5	0.911368	0.254957
FALSE	High	Master Protein	Q91X72	Hemopexin OS=Mus musculus OX=10090 GN=Hpx PE=1 SV=2	0	8.347	4	3	5	3	460	51.3	7.8	12.18	3	0	1.108	1.12	1.075	1.087	93.9	96.8	104	105.2	671.3	702.6	793.7	778.6	High	High	High	High	1		Q91X72	Hemopexin OS=Mus musculus OX=10090 GN=Hpx PE=1 SV=2	793.7	802.7	716.5	738.5	0.911426	0.0271145
FALSE	High	Master Protein	P23475	X-ray repair cross-complementing protein 6 OS=Mus musculus OX=10090 GN=Xrcc6 PE=1 SV=5	0	106.495	50	24	36	24	608	69.4	6.79	99.25	24	0	1.11	1.127	1.069	1.085	93.6	97.2	103.8	105.4	5701.4	6011.8	6753.4	6649.1	High	High	High	High	1		P23475	X-ray repair cross-complementing protein 6 OS=Mus musculus OX=10090 GN=Xrcc6 PE=1 SV=5	6753.4	6855.1	6084.9	6319.3	0.911504	0.0421864
FALSE	High	Master Protein	Q6ZQ03	Formin-binding protein 4 OS=Mus musculus OX=10090 GN=Fnbp4 PE=1 SV=2	0	80.342	18	15	25	15	1031	111.2	4.73	81.58	15	0	1.121	1.122	1.072	1.073	93.3	97.5	104.6	104.7	3018.4	3204.2	3611.8	3506.6	High	High	High	High	1		Q6ZQ03	Formin-binding protein 4 OS=Mus musculus OX=10090 GN=Fnbp4 PE=1 SV=2	3611.8	3615.3	3221.4	3368.1	0.911777	0.0490994
FALSE	High	Master Protein	P27784	C-C motif chemokine 6 OS=Mus musculus OX=10090 GN=Ccl6 PE=1 SV=1	0	16.304	29	4	7	4	116	13	9.33	13.5	4	0	1.176	1.213	0.997	1.029	87.6	103.2	102.9	106.3	212.9	254.8	267.1	267.4	High	High	High	High	1		P27784	C-C motif chemokine 6 OS=Mus musculus OX=10090 GN=Ccl6 PE=1 SV=1	267.1	275.7	227.2	267.8	0.911938	0.368504
FALSE	High	Master Protein	Q8K1Z0	Ubiquinone biosynthesis protein COQ9, mitochondrial OS=Mus musculus OX=10090 GN=Coq9 PE=1 SV=1	0	79.167	51	15	34	15	313	35.1	5.92	107.99	15	0	1.089	1.091	1.102	1.104	96	94.8	104.5	104.7	5447	5465.6	6331.4	6152.1	High	High	High	High	1		Q8K1Z0	Ubiquinone biosynthesis protein COQ9, mitochondrial OS=Mus musculus OX=10090 GN=Coq9 PE=1 SV=1	6331.4	6342.7	5813.4	5745.2	0.911986	0.00381855
FALSE	High	Master Protein	Q9CW46	Ribonucleoprotein PTB-binding 1 OS=Mus musculus OX=10090 GN=Raver1 PE=1 SV=2	0	199.924	70	36	59	36	748	79.3	8.72	219.53	36	0	1.105	1.121	1.073	1.088	94	96.8	103.9	105.3	6846.8	7159.7	8075.7	7942.6	High	High	High	High	1		Q9CW46	Ribonucleoprotein PTB-binding 1 OS=Mus musculus OX=10090 GN=Raver1 PE=1 SV=2	8075.7	8188.7	7307.4	7525.9	0.91201	0.0282977
FALSE	High	Master Protein	Q9QYG0	Protein NDRG2 OS=Mus musculus OX=10090 GN=Ndrg2 PE=1 SV=1	0	82.183	57	16	23	15	371	40.8	5.4	78.7	16	1	1.119	1.116	1.077	1.074	93.6	97.2	104.7	104.5	4030.5	4252	4814.5	4658.1	High	High	High	High	1		Q9QYG0	Protein NDRG2 OS=Mus musculus OX=10090 GN=Ndrg2 PE=1 SV=1	4814.5	4802.4	4301.6	4469.5	0.912051	0.0374028
FALSE	High	Master Protein	Q8VE95	UPF0598 protein C8orf82 homolog OS=Mus musculus OX=10090 PE=1 SV=1	0	22.792	23	5	7	5	218	24.3	8.7	22.54	5	0	1.123	1.196	1.007	1.072	90.2	100.6	101.3	107.9	574.2	650	688.2	710.7	High	High	High	High	1		Q8VE95	UPF0598 protein C8orf82 homolog OS=Mus musculus OX=10090 PE=1 SV=1	688.2	732.7	612.8	683.2	0.912098	0.272469
FALSE	High	Master Protein	Q8CJ00	NADPH oxidase activator 1 OS=Mus musculus OX=10090 GN=Noxa1 PE=1 SV=1	0	19.677	21	6	6	6	444	48.8	5.94	15.61	6	0	1.031	1.215	0.983	1.158	93.1	97.7	96	113.1	260.2	277.1	286.4	327.2	High	High	High	High	1		Q8CJ00	NADPH oxidase activator 1 OS=Mus musculus OX=10090 GN=Noxa1 PE=1 SV=1	286.4	337.3	277.7	291.3	0.912298	0.408212
FALSE	High	Master Protein	Q9JM14	5'(3')-deoxyribonucleotidase, cytosolic type OS=Mus musculus OX=10090 GN=Nt5c PE=1 SV=1	0	98.219	92	18	37	18	200	23.1	5.49	131.91	18	0	1.1	1.103	1.09	1.092	94.9	95.9	104.5	104.7	4882.2	5006.6	5734.1	5573.2	High	High	High	High	1		Q9JM14	5'(3')-deoxyribonucleotidase, cytosolic type OS=Mus musculus OX=10090 GN=Nt5c PE=1 SV=1	5734.1	5745.9	5210.6	5262.7	0.912308	0.00280395
FALSE	High	Master Protein	Q5EBP3	Armadillo repeat-containing protein 5 OS=Mus musculus OX=10090 GN=Armc5 PE=2 SV=1	0	7.302	4	3	3	3	926	96.7	7.39	2.54	3	0	1.185	1.142	1.055	1.016	89.9	101	106.5	102.6	36.3	41.4	45.9	42.9	High	High	High	High	1		Q5EBP3	Armadillo repeat-containing protein 5 OS=Mus musculus OX=10090 GN=Armc5 PE=2 SV=1	45.9	44.2	38.7	43.5	0.91232	0.260972
FALSE	High	Master Protein	Q99LS3	Phosphoserine phosphatase OS=Mus musculus OX=10090 GN=Psph PE=1 SV=1	0	87.723	74	15	24	15	225	25.1	6.14	89.05	15	0	1.08	1.116	1.077	1.112	95.3	95.6	102.9	106.3	4075	4151.3	4698.2	4706	High	High	High	High	1		Q99LS3	Phosphoserine phosphatase OS=Mus musculus OX=10090 GN=Psph PE=1 SV=1	4698.2	4851.8	4349.1	4363.6	0.912325	0.0323158
FALSE	High	Master Protein	Q8BGT5	Alanine aminotransferase 2 OS=Mus musculus OX=10090 GN=Gpt2 PE=1 SV=1	0	76.624	46	19	28	19	522	57.9	8	77.88	19	0	1.059	1.068	1.126	1.135	98.3	92.5	104.1	105	3382.1	3231.2	3823.6	3739.6	High	High	High	High	1		Q8BGT5	Alanine aminotransferase 2 OS=Mus musculus OX=10090 GN=Gpt2 PE=1 SV=1	3823.6	3855.5	3609.6	3396.5	0.91236	0.0890316
FALSE	High	Master Protein	Q9Z0H4	CUGBP Elav-like family member 2 OS=Mus musculus OX=10090 GN=Celf2 PE=1 SV=1	0	27.685	15	9	16	1	508	54.2	8.76	31.85	9	0	1.274	1.243	0.984	0.96	83.1	107.6	105.9	103.3	60.4	79.4	82.1	77.7	High	High	High	High	1		Q9Z0H4	CUGBP Elav-like family member 2 OS=Mus musculus OX=10090 GN=Celf2 PE=1 SV=1	82.1	80.1	64.5	83.5	0.912454	0.534774
FALSE	Low	Master Protein	Q8BN57	Protein C3orf33 homolog OS=Mus musculus OX=10090 PE=2 SV=1	0.105	1.214	6	1	1	1	294	33.6	9.89	0	1	0	1.152	1.153	1.044	1.045	90.7	100.1	104.5	104.6	96.2	107.8	118.3	114.8	High	High	High	High	1		Q8BN57	Protein C3orf33 homolog OS=Mus musculus OX=10090 PE=2 SV=1	118.3	118.4	102.7	113.3	0.912548	0.190089
FALSE	High	Master Protein	Q7TNG8	Probable D-lactate dehydrogenase, mitochondrial OS=Mus musculus OX=10090 GN=Ldhd PE=1 SV=1	0	62.883	44	15	16	15	484	51.8	6.62	56.78	15	0	1.065	1.1	1.092	1.127	96.6	94.3	102.9	106.2	2026	2007.3	2303.5	2306.6	High	High	High	High	1		Q7TNG8	Probable D-lactate dehydrogenase, mitochondrial OS=Mus musculus OX=10090 GN=Ldhd PE=1 SV=1	2303.5	2378.1	2162.3	2110	0.912573	0.0461446
FALSE	High	Master Protein	Q99KC8	von Willebrand factor A domain-containing protein 5A OS=Mus musculus OX=10090 GN=Vwa5a PE=1 SV=2	0	77.813	27	19	23	19	793	87.1	6.58	60.78	19	0	1.086	1.085	1.107	1.106	96.4	94.5	104.6	104.5	3143.2	3130.4	3642.6	3529.1	High	High	High	High	1		Q99KC8	von Willebrand factor A domain-containing protein 5A OS=Mus musculus OX=10090 GN=Vwa5a PE=1 SV=2	3642.6	3638.5	3354.6	3290.5	0.912651	0.010046
FALSE	High	Master Protein	Q99LB6	Methionine adenosyltransferase 2 subunit beta OS=Mus musculus OX=10090 GN=Mat2b PE=1 SV=1	0	120.168	80	24	39	24	334	37.4	6.95	121.65	24	0	1.084	1.102	1.089	1.107	95.6	95.2	103.7	105.4	6417.3	6490.1	7427.2	7324	High	High	High	High	1		Q99LB6	Methionine adenosyltransferase 2 subunit beta OS=Mus musculus OX=10090 GN=Mat2b PE=1 SV=1	7427.2	7550.9	6849	6822.1	0.912739	0.00925115
FALSE	High	Master Protein	P46718	Programmed cell death protein 2 OS=Mus musculus OX=10090 GN=Pdcd2 PE=2 SV=2	0	55.683	47	15	20	15	343	38.3	5.38	54.52	15	0	1.092	1.114	1.077	1.099	94.8	96.1	103.5	105.6	2137.3	2200.2	2491.9	2464.5	High	High	High	High	1		P46718	Programmed cell death protein 2 OS=Mus musculus OX=10090 GN=Pdcd2 PE=2 SV=2	2491.9	2540.9	2281.1	2312.7	0.912772	0.0171864
FALSE	Medium	Master Protein	Q7TNH6	Nephrocystin-3 OS=Mus musculus OX=10090 GN=Nphp3 PE=1 SV=2	0.011	2.99	1	1	1	1	1325	150.2	6.51	1.61	1	0	1.076	1.118	1.073	1.115	95.3	95.6	102.5	106.6	75.4	76.8	86.6	87.3	High	High	High	High	1		Q7TNH6	Nephrocystin-3 OS=Mus musculus OX=10090 GN=Nphp3 PE=1 SV=2	86.6	90	80.5	80.7	0.912797	0.0455931
FALSE	High	Master Protein	O89116	Vesicle transport through interaction with t-SNAREs homolog 1A OS=Mus musculus OX=10090 GN=Vti1a PE=1 SV=1	0	41.151	47	10	15	10	217	25	6.4	38.22	10	0	1.121	1.106	1.085	1.071	93.9	97	105.3	103.8	2265.4	2375.2	2709.6	2593	High	High	High	High	1		O89116	Vesicle transport through interaction with t-SNAREs homolog 1A OS=Mus musculus OX=10090 GN=Vti1a PE=1 SV=1	2709.6	2673.3	2417.8	2496.7	0.912984	0.0327028
FALSE	High	Master Protein	P03888	NADH-ubiquinone oxidoreductase chain 1 OS=Mus musculus OX=10090 GN=Mtnd1 PE=1 SV=3	0.001	5.551	6	2	2	2	318	36	6.93	6.44	2	0	1.091	1.227	0.978	1.1	90.2	100.7	98.4	110.7	96.2	109	112	122.2	High	High	High	High	1		P03888	NADH-ubiquinone oxidoreductase chain 1 OS=Mus musculus OX=10090 GN=Mtnd1 PE=1 SV=3	112	126	102.7	114.6	0.913025	0.376921
FALSE	High	Master Protein	P43135	COUP transcription factor 2 OS=Mus musculus OX=10090 GN=Nr2f2 PE=1 SV=2	0	10.16	8	4	4	2	414	45.5	8.28	4.92	4	0	1.11	1.144	1.049	1.081	92.7	98.2	103	106.1	250.5	269.2	296.8	296.7	High	High	High	High	1		P43135	COUP transcription factor 2 OS=Mus musculus OX=10090 GN=Nr2f2 PE=1 SV=2	296.8	305.9	267.3	283	0.913058	0.101923
FALSE	High	Master Protein	Q61696	Heat shock 70 kDa protein 1A OS=Mus musculus OX=10090 GN=Hspa1a PE=1 SV=2	0	146.394	64	34	65	1	641	70	5.72	198.72	34	27	1.109	1.116	1.075	1.082	94	96.9	104.2	104.9	5399.2	5654.2	6390.4	6235.6	High	High	High	High	1		Q61696	Heat shock 70 kDa protein 1A OS=Mus musculus OX=10090 GN=Hspa1a PE=1 SV=2	6390.4	6428.8	5762.4	5943.4	0.913146	0.0265231
FALSE	High	Master Protein	P25976	Nucleolar transcription factor 1 OS=Mus musculus OX=10090 GN=Ubtf PE=1 SV=1	0	132.45	48	43	59	42	765	89.5	5.76	137.23	43	1	1.097	1.019	1.177	1.093	98.8	92.1	108.4	100.7	11497.9	10888.4	13466.5	12129.7	High	High	High	High	1		P25976	Nucleolar transcription factor 1 OS=Mus musculus OX=10090 GN=Ubtf PE=1 SV=1	13466.5	12505.5	12271.3	11445.3	0.91316	0.217065
FALSE	Medium	Master Protein	Q9CRB5	Prolactin-7C1 OS=Mus musculus OX=10090 GN=Prl7c1 PE=2 SV=1	0.025	2.291	3	1	2	1	251	29.2	5.45	3.75	1	0	1.09	1.076	1.115	1.1	96.5	94.4	105.2	103.8	198.4	196.9	230.8	220.9	High	High	High	High	1		Q9CRB5	Prolactin-7C1 OS=Mus musculus OX=10090 GN=Prl7c1 PE=2 SV=1	230.8	227.7	211.7	207	0.913195	0.0194308
FALSE	High	Master Protein	P97465	Docking protein 1 OS=Mus musculus OX=10090 GN=Dok1 PE=1 SV=2	0	11.703	10	4	4	4	482	52.4	6.57	7.28	4	0	1.117	1.1	1.09	1.074	94.3	96.6	105.3	103.8	620.7	645.5	739.7	706.8	High	High	High	High	1		P97465	Docking protein 1 OS=Mus musculus OX=10090 GN=Dok1 PE=1 SV=2	739.7	728.7	662.5	678.5	0.913239	0.0224483
FALSE	Medium	Master Protein	Q920G9	Germ cell-less protein-like 1 OS=Mus musculus OX=10090 GN=Gmcl1 PE=1 SV=2	0.012	2.875	3	1	1	1	524	59.6	6.84	2.36	1	0	1.103	1.212	0.99	1.087	90.3	100.6	99.6	109.4	35	39.6	41.2	43.9	High	High	High	High	1		Q920G9	Germ cell-less protein-like 1 OS=Mus musculus OX=10090 GN=Gmcl1 PE=1 SV=2	41.2	45.3	37.4	41.6	0.913295	0.329582
FALSE	Low	Master Protein	Q99ML9	E3 ubiquitin-protein ligase Arkadia OS=Mus musculus OX=10090 GN=Rnf111 PE=1 SV=1	0.061	1.498	1	1	1	1	989	107.8	7.11	0	1	0	1.018	1.158	1.033	1.175	96.1	94.7	97.8	111.3	38.3	38.3	41.6	45.9	High	High	High	High	1		Q99ML9	E3 ubiquitin-protein ligase Arkadia OS=Mus musculus OX=10090 GN=Rnf111 PE=1 SV=1	41.6	47.3	40.9	40.3	0.913386	0.311264
FALSE	High	Master Protein	Q8BI72	CDKN2A-interacting protein OS=Mus musculus OX=10090 GN=Cdkn2aip PE=1 SV=1	0	110.135	51	21	39	21	563	59.7	9.16	93.16	21	0	1.095	1.114	1.075	1.095	94.6	96.3	103.6	105.5	3564.7	3683.7	4164.2	4112.5	High	High	High	High	1		Q8BI72	CDKN2A-interacting protein OS=Mus musculus OX=10090 GN=Cdkn2aip PE=1 SV=1	4164.2	4239.9	3804.5	3872.1	0.913435	0.0189114
FALSE	High	Master Protein	Q7TNE3	Sperm-associated antigen 7 OS=Mus musculus OX=10090 GN=Spag7 PE=1 SV=1	0	65.816	55	20	30	20	227	25.9	7.43	69	20	0	1.129	1.106	1.084	1.062	93.5	97.4	105.6	103.4	5484.6	5798.7	6607.7	6277.9	High	High	High	High	1		Q7TNE3	Sperm-associated antigen 7 OS=Mus musculus OX=10090 GN=Spag7 PE=1 SV=1	6607.7	6472.4	5853.5	6095.3	0.91351	0.0550776
FALSE	Low	Master Protein	D3Z1D3	Cardiac-enriched FHL2-interacting protein OS=Mus musculus OX=10090 GN=CEFIP PE=1 SV=1	0.14	1.074	0	1	1	1	1412	154.4	6.25	2.02	1	0	1.12	1.135	1.057	1.071	92.7	98.3	103.8	105.2	345.5	371.8	412.9	405.9	High	High	High	High	1		D3Z1D3	Cardiac-enriched FHL2-interacting protein OS=Mus musculus OX=10090 GN=CEFIP PE=1 SV=1	412.9	418.5	368.7	390.8	0.913519	0.0875421
FALSE	High	Master Protein	Q922S8	Kinesin-like protein KIF2C OS=Mus musculus OX=10090 GN=Kif2c PE=1 SV=1	0	78.579	35	23	29	20	721	81	7.97	65.03	23	0	1.068	1.124	1.066	1.121	95.4	95.6	101.9	107.2	2070.1	2107.1	2360	2408.3	High	High	High	High	1		Q922S8	Kinesin-like protein KIF2C OS=Mus musculus OX=10090 GN=Kif2c PE=1 SV=1	2360	2482.9	2209.3	2214.9	0.913544	0.0765546
FALSE	High	Master Protein	Q8BMJ2	Leucine--tRNA ligase, cytoplasmic OS=Mus musculus OX=10090 GN=Lars1 PE=1 SV=2	0	476.601	67	83	168	83	1178	134.1	7.05	551.47	83	0	1.096	1.124	1.066	1.094	94.2	96.8	103.2	105.8	26693	27856.1	31214.8	31056.4	High	High	High	High	1		Q8BMJ2	Leucine--tRNA ligase, cytoplasmic OS=Mus musculus OX=10090 GN=Lars1 PE=1 SV=2	31214.8	32018.7	28488.5	29280.9	0.913589	0.040125
FALSE	High	Master Protein	Q9Z207	Protein diaphanous homolog 3 OS=Mus musculus OX=10090 GN=Diaph3 PE=1 SV=1	0	9.942	4	3	4	3	1171	133.6	7.61	8.46	3	0	1.203	1.229	0.985	1.006	86	105	103.4	105.6	294.6	365.3	378.1	374.7	High	High	High	High	1		Q9Z207	Protein diaphanous homolog 3 OS=Mus musculus OX=10090 GN=Diaph3 PE=1 SV=1	378.1	386.3	314.4	384	0.913658	0.445726
FALSE	High	Master Protein	Q9Z1N9	Protein unc-13 homolog B OS=Mus musculus OX=10090 GN=Unc13b PE=1 SV=2	0	17.36	5	6	7	6	1602	181.7	5.95	12.57	6	0	1.059	1.174	1.018	1.128	93.6	97.4	99.1	109.9	534.8	565	604.6	650	High	High	High	High	1		Q9Z1N9	Protein unc-13 homolog B OS=Mus musculus OX=10090 GN=Unc13b PE=1 SV=2	604.6	670.1	570.8	593.9	0.913705	0.254091
FALSE	High	Master Protein	Q3UR97	Sorting nexin-21 OS=Mus musculus OX=10090 GN=Snx21 PE=1 SV=1	0.003	4.322	4	1	1	1	363	40.3	5.36	4.08	1	0	1.119	1.182	1.015	1.073	90.8	100.1	101.6	107.4	50.5	56.5	60.3	61.8	High	High	High	High	1		Q3UR97	Sorting nexin-21 OS=Mus musculus OX=10090 GN=Snx21 PE=1 SV=1	60.3	63.7	53.9	59.4	0.91371	0.239795
FALSE	High	Master Protein	Q8C196	Carbamoyl-phosphate synthase [ammonia], mitochondrial OS=Mus musculus OX=10090 GN=Cps1 PE=1 SV=2	0	1014.71	83	141	518	138	1500	164.5	6.92	1650.67	141	4	1.074	1.054	1.138	1.116	98.3	92.7	105.5	103.5	96759.7	92722.1	110872	105530	High	High	High	High	1		Q8C196	Carbamoyl-phosphate synthase [ammonia], mitochondrial OS=Mus musculus OX=10090 GN=Cps1 PE=1 SV=2	110872	108800	103268	97464.7	0.913785	0.0915587
FALSE	High	Master Protein	Q91W18	Tudor domain-containing protein 3 OS=Mus musculus OX=10090 GN=Tdrd3 PE=1 SV=4	0	116.619	46	25	35	25	743	82.2	9.11	105.27	25	0	1.085	1.128	1.062	1.104	94.5	96.5	102.5	106.5	3826.2	3969	4430	4466.1	High	High	High	High	1		Q91W18	Tudor domain-containing protein 3 OS=Mus musculus OX=10090 GN=Tdrd3 PE=1 SV=4	4430	4604.5	4083.6	4172	0.913786	0.0576699
FALSE	High	Master Protein	O88697	Serine/threonine-protein kinase 16 OS=Mus musculus OX=10090 GN=Stk16 PE=1 SV=3	0	18.929	22	5	7	5	305	34.4	6.46	13.56	5	0	1.065	1.139	1.05	1.123	94.8	96.2	101	108	261.9	269.9	297.8	308.9	High	High	High	High	1		O88697	Serine/threonine-protein kinase 16 OS=Mus musculus OX=10090 GN=Stk16 PE=1 SV=3	297.8	318.5	279.5	283.7	0.913841	0.128438
FALSE	High	Master Protein	Q9CR80	Protein FAM32A OS=Mus musculus OX=10090 GN=Fam32a PE=2 SV=1	0.005	3.97	15	2	2	2	112	13.2	9.94	3.11	2	0	1.195	1.119	1.072	1.004	90.3	100.7	107.9	101.1	317.5	359.2	404.8	367.8	High	High	High	High	1		Q9CR80	Protein FAM32A OS=Mus musculus OX=10090 GN=Fam32a PE=2 SV=1	404.8	379.2	338.9	377.6	0.913903	0.282983
FALSE	Medium	Master Protein	Q9DBD2	E3 ubiquitin-protein ligase MARCHF8 OS=Mus musculus OX=10090 GN=Marchf8 PE=2 SV=1	0.047	1.711	5	1	1	1	286	32.2	7.99	2.22	1	0	1.079	1.117	1.071	1.109	95.2	95.8	102.7	106.3	247.6	253.2	285.1	286.4	High	High	High	High	1		Q9DBD2	E3 ubiquitin-protein ligase MARCHF8 OS=Mus musculus OX=10090 GN=Marchf8 PE=2 SV=1	285.1	295.3	264.3	266.2	0.914025	0.040617
FALSE	High	Master Protein	Q8QZS1	3-hydroxyisobutyryl-CoA hydrolase, mitochondrial OS=Mus musculus OX=10090 GN=Hibch PE=1 SV=1	0	107.469	65	21	35	21	385	43	8.06	112.99	21	0	1.074	1.064	1.125	1.115	97.7	93.3	105	104	6477.4	6278.9	7425.4	7135.7	High	High	High	High	1		Q8QZS1	3-hydroxyisobutyryl-CoA hydrolase, mitochondrial OS=Mus musculus OX=10090 GN=Hibch PE=1 SV=1	7425.4	7356.8	6913.1	6600.1	0.914154	0.0582443
FALSE	High	Master Protein	Q9CR24	Mitochondrial coenzyme A diphosphatase NUDT8 OS=Mus musculus OX=10090 GN=Nudt8 PE=1 SV=1	0	10.766	19	3	3	3	210	23.2	6.52	9.84	3	0	1.056	1.089	1.099	1.133	97.4	93.6	102.9	106	429.6	419.2	484.4	484.1	High	High	High	High	1		Q9CR24	Mitochondrial coenzyme A diphosphatase NUDT8 OS=Mus musculus OX=10090 GN=Nudt8 PE=1 SV=1	484.4	499.1	458.5	440.6	0.914184	0.067751
FALSE	High	Master Protein	A2A8Z1	Oxysterol-binding protein-related protein 9 OS=Mus musculus OX=10090 GN=Osbpl9 PE=1 SV=1	0	57.116	23	14	19	14	736	83.1	6.07	54.47	14	0	1.079	1.122	1.066	1.109	94.9	96.1	102.4	106.5	2336.2	2401	2690.3	2713.6	High	High	High	High	1		A2A8Z1	Oxysterol-binding protein-related protein 9 OS=Mus musculus OX=10090 GN=Osbpl9 PE=1 SV=1	2690.3	2797.7	2493.3	2523.8	0.914195	0.0518774
FALSE	High	Master Protein	Q9QXP4	Protein downstream neighbor of Son OS=Mus musculus OX=10090 GN=Donson PE=1 SV=2	0.001	6.614	5	2	2	2	560	61.9	8.22	4.49	2	0	0.905	1.172	1.006	1.303	100.6	90.5	91	117.9	47.3	43.2	45.7	57.4	High	High	High	High	1		Q9QXP4	Protein downstream neighbor of Son OS=Mus musculus OX=10090 GN=Donson PE=1 SV=2	45.7	59.2	50.5	45.4	0.914204	0.596506
FALSE	High	Master Protein	Q9D0U6	Repressor of RNA polymerase III transcription MAF1 homolog OS=Mus musculus OX=10090 GN=Maf1 PE=2 SV=1	0	16.827	27	5	6	5	258	28.8	4.64	14.79	5	0	1.045	1.166	1.023	1.141	94.5	96.5	98.8	110.2	656.6	681	732.5	792.4	High	High	High	High	1		Q9D0U6	Repressor of RNA polymerase III transcription MAF1 homolog OS=Mus musculus OX=10090 GN=Maf1 PE=2 SV=1	732.5	817	700.8	715.8	0.91423	0.261586
FALSE	High	Master Protein	Q9CZL5	Pterin-4-alpha-carbinolamine dehydratase 2 OS=Mus musculus OX=10090 GN=Pcbd2 PE=1 SV=2	0	20.082	49	6	8	6	136	14.8	9.16	22.96	6	0	1.149	1.066	1.121	1.04	94.3	96.7	108.4	100.6	2356.6	2453	2890.3	2600.5	High	High	High	High	1		Q9CZL5	Pterin-4-alpha-carbinolamine dehydratase 2 OS=Mus musculus OX=10090 GN=Pcbd2 PE=1 SV=2	2890.3	2681.1	2515.1	2578.5	0.914241	0.160411
FALSE	High	Master Protein	Q9QWK5	Baculoviral IAP repeat-containing protein 1a OS=Mus musculus OX=10090 GN=Naip1 PE=2 SV=3	0	71.579	20	20	25	5	1403	158.6	6.3	67.03	20	5	1.025	1.118	1.069	1.165	97.5	93.5	100	109	1334.7	1300.1	1460.4	1544.4	High	High	High	High	1		Q9QWK5	Baculoviral IAP repeat-containing protein 1a OS=Mus musculus OX=10090 GN=Naip1 PE=2 SV=3	1460.4	1592.3	1424.5	1366.6	0.914305	0.211012
FALSE	High	Master Protein	Q8K396	Meiotic nuclear division protein 1 homolog OS=Mus musculus OX=10090 GN=Mnd1 PE=1 SV=1	0	8.81	19	3	3	3	205	23.8	8.31	4.91	3	0	1.076	1.217	0.981	1.11	91.1	99.9	98	110.9	377.7	420.5	433.7	475.9	High	High	High	High	1		Q8K396	Meiotic nuclear division protein 1 homolog OS=Mus musculus OX=10090 GN=Mnd1 PE=1 SV=1	433.7	490.6	403.1	442	0.914314	0.369405
FALSE	High	Master Protein	Q91XA5	snRNA-activating protein complex subunit 2 OS=Mus musculus OX=10090 GN=Snapc2 PE=2 SV=1	0.001	6.006	7	1	1	1	359	38.3	6.81	4.39	1	0	1.046	1.261	0.942	1.136	90.6	100.5	94.7	114.2	27.5	31	30.7	35.9	High	High	High	High	1		Q91XA5	snRNA-activating protein complex subunit 2 OS=Mus musculus OX=10090 GN=Snapc2 PE=2 SV=1	30.7	37	29.3	32.6	0.914328	0.500445
FALSE	High	Master Protein	Q5DU37	Zinc finger FYVE domain-containing protein 26 OS=Mus musculus OX=10090 GN=Zfyve26 PE=1 SV=2	0	10.775	3	6	6	6	2529	282.8	6.21	6.55	6	0	1.095	1.171	1.022	1.093	92.2	98.8	101	108	381.5	415	445.8	462.3	High	High	High	High	1		Q5DU37	Zinc finger FYVE domain-containing protein 26 OS=Mus musculus OX=10090 GN=Zfyve26 PE=1 SV=2	445.8	476.6	407.2	436.2	0.914354	0.202804
FALSE	High	Master Protein	Q9R062	Glycogenin-1 OS=Mus musculus OX=10090 GN=Gyg1 PE=1 SV=3	0	23.146	21	6	8	6	333	37.4	5.29	29.26	6	0	1.107	1.101	1.086	1.081	94.6	96.4	104.7	104.2	853.9	883.2	1008.4	973.2	High	High	High	High	1		Q9R062	Glycogenin-1 OS=Mus musculus OX=10090 GN=Gyg1 PE=1 SV=3	1008.4	1003.4	911.3	928.4	0.914455	0.0105474
FALSE	High	Master Protein	Q9D0R9	WD repeat-containing protein 89 OS=Mus musculus OX=10090 GN=Wdr89 PE=2 SV=1	0	19.688	17	5	8	5	386	42.4	5.66	21.98	5	0	1.115	1.123	1.065	1.074	93.4	97.7	104.1	104.9	1416.6	1505.1	1685	1647.4	High	High	High	High	1		Q9D0R9	WD repeat-containing protein 89 OS=Mus musculus OX=10090 GN=Wdr89 PE=2 SV=1	1685	1698.4	1511.9	1582.1	0.914465	0.0559184
FALSE	High	Master Protein	Q8K4Q7	Ceramide kinase OS=Mus musculus OX=10090 GN=Cerk PE=1 SV=2	0	7.943	6	3	4	3	531	59.8	7.62	7.14	3	0	1.052	1.179	1.012	1.134	93.7	97.4	98.5	110.4	297.3	313.8	333.8	362.7	High	High	High	High	1		Q8K4Q7	Ceramide kinase OS=Mus musculus OX=10090 GN=Cerk PE=1 SV=2	333.8	373.9	317.3	329.9	0.914512	0.286693
FALSE	High	Master Protein	Q99MJ9	ATP-dependent RNA helicase DDX50 OS=Mus musculus OX=10090 GN=Ddx50 PE=2 SV=1	0	37.191	22	13	16	12	734	82.1	9.25	29.15	13	0	1.043	1.127	1.059	1.144	96.3	94.8	100.4	108.5	1470	1470	1637	1715	High	High	High	High	1		Q99MJ9	ATP-dependent RNA helicase DDX50 OS=Mus musculus OX=10090 GN=Ddx50 PE=2 SV=1	1637	1768.1	1568.9	1545.2	0.91454	0.16058
FALSE	Medium	Master Protein	Q9Z205	DNA-binding protein RFXANK OS=Mus musculus OX=10090 GN=Rfxank PE=1 SV=1	0.01	3.039	7	1	1	1	269	29.2	4.7	2.49	1	0	0.937	1.024	1.177	1.286	106.5	84.7	99.8	109	15.1	12.2	15.1	16	High	High	High	High	1		Q9Z205	DNA-binding protein RFXANK OS=Mus musculus OX=10090 GN=Rfxank PE=1 SV=1	15.1	16.5	16.1	12.8	0.914557	0.529919
FALSE	High	Master Protein	Q62273	Sulfate transporter OS=Mus musculus OX=10090 GN=Slc26a2 PE=1 SV=1	0	20.932	7	5	6	5	739	81.6	8.13	18.47	5	0	1.071	1.067	1.121	1.117	97.7	93.4	104.6	104.3	513.5	498.2	586.8	567.4	High	High	High	High	1		Q62273	Sulfate transporter OS=Mus musculus OX=10090 GN=Slc26a2 PE=1 SV=1	586.8	585	548	523.7	0.914576	0.0544592
FALSE	High	Master Protein	Q9DBL7	Bifunctional coenzyme A synthase OS=Mus musculus OX=10090 GN=Coasy PE=1 SV=2	0	94.099	44	20	36	20	563	62	7.11	122.44	20	0	1.094	1.103	1.083	1.093	95.1	96	104	104.9	6071.2	6225.5	7088.6	6935.2	High	High	High	High	1		Q9DBL7	Bifunctional coenzyme A synthase OS=Mus musculus OX=10090 GN=Coasy PE=1 SV=2	7088.6	7150.1	6479.6	6543.9	0.914655	0.00531833
FALSE	High	Master Protein	Q9WU62	Inner centromere protein OS=Mus musculus OX=10090 GN=Incenp PE=1 SV=2	0	47.399	21	15	18	14	880	101.1	9.55	42.58	15	0	1.08	1.081	1.106	1.107	96.7	94.4	104.4	104.5	2667	2643.7	3073.4	2984.2	High	High	High	High	1		Q9WU62	Inner centromere protein OS=Mus musculus OX=10090 GN=Incenp PE=1 SV=2	3073.4	3076.7	2846.4	2778.9	0.914668	0.0161814
FALSE	High	Master Protein	Q66JZ4	T-cell activation inhibitor, mitochondrial OS=Mus musculus OX=10090 GN=TCAIM PE=1 SV=1	0.005	3.959	3	1	1	1	499	57.4	9.25	0	1	0	1.146	1.114	1.071	1.042	92.4	98.8	105.9	102.9	54.7	59.4	66.9	63.1	High	High	High	High	1		Q66JZ4	T-cell activation inhibitor, mitochondrial OS=Mus musculus OX=10090 GN=TCAIM PE=1 SV=1	66.9	65.1	58.4	62.4	0.915152	0.125214
FALSE	High	Master Protein	Q0P678	Zinc finger CCCH domain-containing protein 18 OS=Mus musculus OX=10090 GN=Zc3h18 PE=1 SV=1	0	125.868	31	32	47	31	948	105.6	7.8	105.27	32	1	1.098	1.063	1.123	1.086	96.6	94.5	106.1	102.7	7288.5	7240.1	8543.7	8020.2	High	High	High	High	1		Q0P678	Zinc finger CCCH domain-containing protein 18 OS=Mus musculus OX=10090 GN=Zc3h18 PE=1 SV=1	8543.7	8268.7	7778.8	7610.4	0.915348	0.0476944
FALSE	High	Master Protein	Q9CZ42	ATP-dependent (S)-NAD(P)H-hydrate dehydratase OS=Mus musculus OX=10090 GN=Naxd PE=1 SV=1	0	124.046	66	20	37	20	343	36.7	7.77	145.52	20	0	1.1	1.113	1.073	1.085	94.4	96.8	103.8	105	5599.3	5829.3	6572.1	6450.2	High	High	High	High	1		Q9CZ42	ATP-dependent (S)-NAD(P)H-hydrate dehydratase OS=Mus musculus OX=10090 GN=Naxd PE=1 SV=1	6572.1	6650.1	5975.9	6127.5	0.915385	0.0224426
FALSE	Medium	Master Protein	Q64151	Semaphorin-4C OS=Mus musculus OX=10090 GN=Sema4c PE=1 SV=1	0.046	1.733	1	1	1	1	834	92.5	7.24	0	1	0	1.035	1.063	1.124	1.154	99.5	91.7	103	105.8	49.6	46.4	54.8	54.6	High	High	High	High	1		Q64151	Semaphorin-4C OS=Mus musculus OX=10090 GN=Sema4c PE=1 SV=1	54.8	56.3	52.9	48.8	0.915392	0.164172
FALSE	High	Master Protein	Q80TG1	KAT8 regulatory NSL complex subunit 1 OS=Mus musculus OX=10090 GN=Kansl1 PE=1 SV=1	0	19.212	8	6	6	5	1036	113.1	8.47	12.96	6	0	1.002	1.16	1.024	1.185	96.6	94.6	96.8	112	405.8	403.3	434	487.1	High	High	High	High	1		Q80TG1	KAT8 regulatory NSL complex subunit 1 OS=Mus musculus OX=10090 GN=Kansl1 PE=1 SV=1	434	502.2	433.1	423.9	0.915403	0.368807
FALSE	High	Master Protein	P35761	Dual specificity protein kinase TTK OS=Mus musculus OX=10090 GN=Ttk PE=1 SV=1	0	79.799	30	21	28	21	856	96.2	8.19	68.31	21	0	1.101	1.111	1.074	1.084	94.4	96.8	103.9	104.9	3224.7	3357.1	3789.4	3710	High	High	High	High	1		P35761	Dual specificity protein kinase TTK OS=Mus musculus OX=10090 GN=Ttk PE=1 SV=1	3789.4	3825	3441.6	3528.8	0.915423	0.0207273
FALSE	High	Master Protein	Q8CC86	Nicotinate phosphoribosyltransferase OS=Mus musculus OX=10090 GN=Naprt PE=1 SV=1	0	130.782	62	25	40	25	538	58.2	6.46	137.96	25	0	1.08	1.103	1.081	1.104	95.6	95.5	103.3	105.5	6446.2	6539.8	7432.8	7363	High	High	High	High	1		Q8CC86	Nicotinate phosphoribosyltransferase OS=Mus musculus OX=10090 GN=Naprt PE=1 SV=1	7432.8	7591.1	6879.8	6874.3	0.915481	0.0152062
FALSE	Medium	Master Protein	Q6RI63	Constitutive coactivator of peroxisome proliferator-activated receptor gamma OS=Mus musculus OX=10090 GN=Fam120b PE=1 SV=1	0.01	3.054	3	2	2	2	786	89.3	6.52	1.8	2	0	1.127	1.125	1.062	1.059	92.7	98.5	104.5	104.3	196.8	212.2	236.8	229.1	High	High	High	High	1		Q6RI63	Constitutive coactivator of peroxisome proliferator-activated receptor gamma OS=Mus musculus OX=10090 GN=Fam120b PE=1 SV=1	236.8	236.2	210	223.1	0.915645	0.0931701
FALSE	High	Master Protein	Q8K126	Peptide chain release factor 1, mitochondrial OS=Mus musculus OX=10090 GN=Mtrf1 PE=2 SV=1	0	11.074	15	5	6	5	446	52.4	8.35	9.43	5	0	1.09	1.179	1.011	1.094	92	99.2	100.3	108.5	230.6	252.4	268.3	281.5	High	High	High	High	1		Q8K126	Peptide chain release factor 1, mitochondrial OS=Mus musculus OX=10090 GN=Mtrf1 PE=2 SV=1	268.3	290.2	246.1	265.3	0.915667	0.247234
FALSE	High	Master Protein	E9PY46	Intraflagellar transport protein 140 homolog OS=Mus musculus OX=10090 GN=Ift140 PE=1 SV=1	0	9.488	2	3	3	3	1464	165.8	5.91	5.05	3	0	1.135	1.106	1.079	1.052	93.2	98	105.7	103.1	138.9	148.3	168.2	159	High	High	High	High	1		E9PY46	Intraflagellar transport protein 140 homolog OS=Mus musculus OX=10090 GN=Ift140 PE=1 SV=1	168.2	163.9	148.2	155.9	0.915688	0.0865269
FALSE	High	Master Protein	Q9WV66	E3 ubiquitin-protein ligase MARCHF7 OS=Mus musculus OX=10090 GN=Marchf7 PE=2 SV=1	0	14.777	7	5	5	5	693	76.6	7.81	8.96	5	0	1.018	1.115	1.067	1.169	97.9	93.3	99.6	109.2	510.6	494.4	554.7	589.5	High	High	High	High	1		Q9WV66	E3 ubiquitin-protein ligase MARCHF7 OS=Mus musculus OX=10090 GN=Marchf7 PE=2 SV=1	554.7	607.8	544.9	519.7	0.915785	0.237704
FALSE	High	Master Protein	Q9EQ15	Guanine nucleotide-binding protein subunit beta-like protein 1 OS=Mus musculus OX=10090 GN=Gnb1l PE=2 SV=2	0.001	6.468	6	2	3	2	326	35.6	8.05	7.96	2	0	1.038	1.143	1.041	1.146	95.7	95.5	99.4	109.4	111.2	112.6	123.2	131.6	High	High	High	High	1		Q9EQ15	Guanine nucleotide-binding protein subunit beta-like protein 1 OS=Mus musculus OX=10090 GN=Gnb1l PE=2 SV=2	123.2	135.7	118.7	118.4	0.915798	0.223368
FALSE	High	Master Protein	P08551	Neurofilament light polypeptide OS=Mus musculus OX=10090 GN=Nefl PE=1 SV=5	0	10.278	5	3	5	2	543	61.5	4.64	14.54	3	0	1.153	1.238	0.969	1.041	87.3	103.9	100.7	108.1	58.2	70.3	71.6	74.6	High	High	High	High	1		P08551	Neurofilament light polypeptide OS=Mus musculus OX=10090 GN=Nefl PE=1 SV=5	71.6	76.9	62.1	73.9	0.915825	0.435831
FALSE	High	Master Protein	Q9CYG7	Mitochondrial import receptor subunit TOM34 OS=Mus musculus OX=10090 GN=Tomm34 PE=1 SV=1	0	123.933	78	25	42	25	309	34.3	9.14	126	25	0	1.1	1.093	1.09	1.083	95.2	96	104.7	104	6783.1	6949.6	7965.5	7674.9	High	High	High	High	1		Q9CYG7	Mitochondrial import receptor subunit TOM34 OS=Mus musculus OX=10090 GN=Tomm34 PE=1 SV=1	7965.5	7912.7	7239.4	7305.1	0.916004	0.00397022
FALSE	High	Master Protein	Q9JHJ8	ICOS ligand OS=Mus musculus OX=10090 GN=Icoslg PE=1 SV=1	0.001	6.467	6	2	2	2	322	35.9	7.91	2.97	2	0	1.091	1.139	1.046	1.092	93.6	97.7	102.1	106.6	297.3	315	346.3	350.6	High	High	High	High	1		Q9JHJ8	ICOS ligand OS=Mus musculus OX=10090 GN=Icoslg PE=1 SV=1	346.3	361.5	317.3	331.1	0.916078	0.101578
FALSE	High	Master Protein	Q80W14	Pre-mRNA-processing factor 40 homolog B OS=Mus musculus OX=10090 GN=Prpf40b PE=1 SV=2	0	14.293	3	5	6	1	870	99.2	6.96	9.94	5	0	1.097	1.113	1.07	1.086	94.4	96.8	103.6	105.1	114.7	119.4	134.3	132.2	High	High	High	High	1		Q80W14	Pre-mRNA-processing factor 40 homolog B OS=Mus musculus OX=10090 GN=Prpf40b PE=1 SV=2	134.3	136.3	122.4	125.5	0.916112	0.0254099
FALSE	High	Master Protein	O08796	Eukaryotic elongation factor 2 kinase OS=Mus musculus OX=10090 GN=Eef2k PE=1 SV=1	0	24.047	13	9	10	9	724	81.7	5.38	22.8	9	0	1.071	1.057	1.128	1.113	98.1	93.1	105	103.7	1736	1673.6	1983.7	1899.9	High	High	High	High	1		O08796	Eukaryotic elongation factor 2 kinase OS=Mus musculus OX=10090 GN=Eef2k PE=1 SV=1	1983.7	1958.8	1852.8	1759.2	0.91617	0.0761962
FALSE	High	Master Protein	Q80UN9	tRNA dimethylallyltransferase OS=Mus musculus OX=10090 GN=Trit1 PE=2 SV=2	0	38.337	23	9	15	9	467	52.4	8.21	33.43	9	0	1.058	1.142	1.041	1.124	94.9	96.4	100.4	108.4	1917.6	1978.7	2166	2267.6	High	High	High	High	1		Q80UN9	tRNA dimethylallyltransferase OS=Mus musculus OX=10090 GN=Trit1 PE=2 SV=2	2166	2337.9	2046.6	2079.9	0.916206	0.163905
FALSE	High	Master Protein	Q8CAY6	Acetyl-CoA acetyltransferase, cytosolic OS=Mus musculus OX=10090 GN=Acat2 PE=1 SV=2	0	244.391	76	29	98	29	397	41.3	7.5	375.91	29	0	1.059	1.055	1.131	1.126	98.8	92.5	104.6	104.2	13816.2	13133.9	15612.8	15082.2	High	High	High	High	1		Q8CAY6	Acetyl-CoA acetyltransferase, cytosolic OS=Mus musculus OX=10090 GN=Acat2 PE=1 SV=2	15612.8	15549.5	14745.6	13805.7	0.916213	0.10925
FALSE	High	Master Protein	P70340	Mothers against decapentaplegic homolog 1 OS=Mus musculus OX=10090 GN=Smad1 PE=1 SV=2	0	33.959	22	8	10	2	465	52.1	7.31	32.97	8	3	1.049	1.083	1.1	1.135	97.9	93.4	102.7	106	750.3	726.3	840.1	840.8	High	High	High	High	1		P70340	Mothers against decapentaplegic homolog 1 OS=Mus musculus OX=10090 GN=Smad1 PE=1 SV=2	840.1	866.9	800.8	763.4	0.916344	0.0900183
FALSE	High	Master Protein	P58137	Acyl-coenzyme A thioesterase 8 OS=Mus musculus OX=10090 GN=Acot8 PE=1 SV=1	0	64.411	36	11	18	11	320	35.8	7.64	65.43	11	0	1.086	1.107	1.075	1.096	95.2	96.1	103.4	105.4	2061.9	2114.2	2390	2363.2	High	High	High	High	1		P58137	Acyl-coenzyme A thioesterase 8 OS=Mus musculus OX=10090 GN=Acot8 PE=1 SV=1	2390	2436.4	2200.6	2222.3	0.916397	0.0157364
FALSE	High	Master Protein	Q9D6Z0	Alpha-ketoglutarate-dependent dioxygenase alkB homolog 7, mitochondrial OS=Mus musculus OX=10090 GN=Alkbh7 PE=1 SV=1	0	28.139	48	7	10	7	221	25	6.54	28.08	7	0	1.107	1.174	1.015	1.077	91.5	99.8	101.3	107.5	949.2	1051.1	1121.3	1154	High	High	High	High	1		Q9D6Z0	Alpha-ketoglutarate-dependent dioxygenase alkB homolog 7, mitochondrial OS=Mus musculus OX=10090 GN=Alkbh7 PE=1 SV=1	1121.3	1189.8	1013	1104.9	0.916403	0.233924
FALSE	High	Master Protein	Q6PGD0	All-trans retinoic acid-induced differentiation factor OS=Mus musculus OX=10090 GN=Atraid PE=2 SV=2	0.003	4.763	4	1	2	1	223	23.8	7.4	5.79	1	0	1.293	1.363	0.902	0.95	78.6	112.7	101.6	107.1	202.6	295	279.6	285.8	High	High	High	High	1		Q6PGD0	All-trans retinoic acid-induced differentiation factor OS=Mus musculus OX=10090 GN=Atraid PE=2 SV=2	279.6	294.7	216.2	310.1	0.91642	0.663887
FALSE	High	Master Protein	P58801	Receptor-interacting serine/threonine-protein kinase 2 OS=Mus musculus OX=10090 GN=Ripk2 PE=1 SV=1	0.002	4.883	5	2	2	2	539	60.4	7.2	3.01	2	0	1.07	1.05	1.135	1.114	98.5	92.8	105.4	103.4	72.5	69.4	82.8	78.8	High	High	High	High	1		P58801	Receptor-interacting serine/threonine-protein kinase 2 OS=Mus musculus OX=10090 GN=Ripk2 PE=1 SV=1	82.8	81.2	77.4	72.9	0.916463	0.10308
FALSE	High	Master Protein	Q9JJS6	Beta,beta-carotene 15,15'-dioxygenase OS=Mus musculus OX=10090 GN=Bco1 PE=1 SV=2	0	10.912	8	3	3	3	566	63.8	5.78	8.38	3	0	0.995	1.078	1.106	1.197	100.7	90.6	100.2	108.5	241.6	220.8	256.6	269.5	High	High	High	High	1		Q9JJS6	Beta,beta-carotene 15,15'-dioxygenase OS=Mus musculus OX=10090 GN=Bco1 PE=1 SV=2	256.6	277.9	257.9	232.1	0.916745	0.314891
FALSE	Medium	Master Protein	Q8BJ63	AP-5 complex subunit mu-1 OS=Mus musculus OX=10090 GN=Ap5m1 PE=1 SV=2	0.015	2.695	4	2	2	2	490	54.3	7.84	0	2	0	0.897	1.213	0.96	1.299	98.9	92.4	88.7	120	100.4	95.2	96.1	126.1	High	High	High	High	1		Q8BJ63	AP-5 complex subunit mu-1 OS=Mus musculus OX=10090 GN=Ap5m1 PE=1 SV=2	96.1	130	107.2	100.1	0.916851	0.641673
FALSE	High	Master Protein	Q8R3J4	Transcription termination factor 3, mitochondrial OS=Mus musculus OX=10090 GN=Mterf3 PE=2 SV=1	0.003	4.774	4	2	2	1	412	47.3	9.6	4.27	2	0	1.078	0.969	1.23	1.106	102	89.3	109.9	98.8	60.6	53.9	69.7	60.8	High	High	High	High	1		Q8R3J4	Transcription termination factor 3, mitochondrial OS=Mus musculus OX=10090 GN=Mterf3 PE=2 SV=1	69.7	62.7	64.7	56.7	0.916918	0.409489
FALSE	High	Master Protein	O35400	Sulfotransferase 2B1 OS=Mus musculus OX=10090 GN=Sult2b1 PE=1 SV=2	0	32.008	36	8	10	7	338	38.3	5.17	29.2	8	0	1.158	1.204	0.993	1.033	88.3	103	102.3	106.4	246.9	292.3	305.2	307.8	High	High	High	High	1		O35400	Sulfotransferase 2B1 OS=Mus musculus OX=10090 GN=Sult2b1 PE=1 SV=2	305.2	317.3	263.5	307.3	0.916948	0.373165
FALSE	High	Master Protein	Q9CTH6	rRNA-processing protein FCF1 homolog OS=Mus musculus OX=10090 GN=Fcf1 PE=2 SV=2	0	16.958	21	5	6	5	198	23.3	9.67	14.29	5	0	1.112	1.06	1.121	1.069	96.1	95.3	106.8	101.8	665.6	670.3	789.9	730.5	High	High	High	High	1		Q9CTH6	rRNA-processing protein FCF1 homolog OS=Mus musculus OX=10090 GN=Fcf1 PE=2 SV=2	789.9	753.1	710.4	704.6	0.917045	0.07527
FALSE	High	Master Protein	Q9Z1P8	Angiopoietin-related protein 4 OS=Mus musculus OX=10090 GN=Angptl4 PE=1 SV=1	0.002	4.978	7	2	2	2	410	45.5	8.13	2.08	2	0	1.099	1.064	1.117	1.081	96.5	94.9	106	102.6	122.2	122.1	143.3	134.6	High	High	High	High	1		Q9Z1P8	Angiopoietin-related protein 4 OS=Mus musculus OX=10090 GN=Angptl4 PE=1 SV=1	143.3	138.8	130.4	128.3	0.917051	0.0422055
FALSE	High	Master Protein	Q0GNC1	Inverted formin-2 OS=Mus musculus OX=10090 GN=Inf2 PE=1 SV=1	0	119.071	29	29	43	29	1273	138.5	5.21	117.24	29	0	1.108	1.153	1.032	1.074	92.3	99.1	102.3	106.4	3680.4	4011	4352.4	4391.9	High	High	High	High	1		Q0GNC1	Inverted formin-2 OS=Mus musculus OX=10090 GN=Inf2 PE=1 SV=1	4352.4	4528	3928	4216.2	0.917098	0.160902
FALSE	High	Master Protein	Q91WE3	Ribonuclease P protein subunit p25 OS=Mus musculus OX=10090 GN=Rpp25 PE=2 SV=1	0	17.313	24	5	5	5	199	21	9.16	14.79	5	0	1.093	1.103	1.078	1.088	95	96.3	103.8	104.8	743.7	765.2	867.2	848.9	High	High	High	High	1		Q91WE3	Ribonuclease P protein subunit p25 OS=Mus musculus OX=10090 GN=Rpp25 PE=2 SV=1	867.2	875.2	793.7	804.3	0.917126	0.00835215
FALSE	High	Master Protein	Q9D051	Pyruvate dehydrogenase E1 component subunit beta, mitochondrial OS=Mus musculus OX=10090 GN=Pdhb PE=1 SV=1	0	161.56	59	19	63	19	359	38.9	6.87	207.06	19	0	1.071	1.05	1.133	1.111	98.4	93	105.4	103.3	9295.6	8923.4	10628.2	10103.4	High	High	High	High	1		Q9D051	Pyruvate dehydrogenase E1 component subunit beta, mitochondrial OS=Mus musculus OX=10090 GN=Pdhb PE=1 SV=1	10628.2	10416.5	9920.9	9379.8	0.917129	0.0953827
FALSE	High	Master Protein	Q8CGB6	Tensin-2 OS=Mus musculus OX=10090 GN=Tns2 PE=1 SV=1	0.003	4.636	1	2	2	1	1400	151.9	8.48	4.7	2	0	1.064	1.125	1.054	1.116	95.3	96.1	101.4	107.2	181.9	186.3	206.5	211.9	High	High	High	High	1		Q8CGB6	Tensin-2 OS=Mus musculus OX=10090 GN=Tns2 PE=1 SV=1	206.5	218.5	194.1	195.8	0.917412	0.101414
FALSE	Low	Master Protein	Q80UZ0	FYVE, RhoGEF and PH domain-containing protein 5 OS=Mus musculus OX=10090 GN=Fgd5 PE=1 SV=2	0.121	1.148	1	1	1	1	1219	134.6	5.36	0	1	0	0.998	1.12	1.059	1.188	98.5	92.8	98.3	110.3	171.1	163.7	182.2	198.3	High	High	High	High	1		Q80UZ0	FYVE, RhoGEF and PH domain-containing protein 5 OS=Mus musculus OX=10090 GN=Fgd5 PE=1 SV=2	182.2	204.4	182.6	172.1	0.917486	0.323537
FALSE	High	Master Protein	Q8CJH3	Plexin-B1 OS=Mus musculus OX=10090 GN=Plxnb1 PE=1 SV=2	0.003	4.747	1	1	1	1	2119	231.2	5.55	3.31	1	0	1.142	1.068	1.112	1.04	94.4	97	107.8	100.8	91.1	95	111	100.7	High	High	High	High	1		Q8CJH3	Plexin-B1 OS=Mus musculus OX=10090 GN=Plxnb1 PE=1 SV=2	111	103.8	97.2	99.9	0.917598	0.147964
FALSE	High	Master Protein	Q8BP47	Asparagine--tRNA ligase, cytoplasmic OS=Mus musculus OX=10090 GN=NARS1 PE=1 SV=2	0	330.005	73	51	136	51	559	64.2	5.86	443.57	51	0	1.122	1.093	1.086	1.058	94.1	97.3	105.7	102.9	24908	26132.2	29839.2	28182	High	High	High	High	1		Q8BP47	Asparagine--tRNA ligase, cytoplasmic OS=Mus musculus OX=10090 GN=NARS1 PE=1 SV=2	29839.2	29055.2	26583.4	27468.8	0.917782	0.0547927
FALSE	High	Master Protein	Q8BGB8	Ubiquinone biosynthesis protein COQ4 homolog, mitochondrial OS=Mus musculus OX=10090 GN=Coq4 PE=1 SV=1	0	21.09	30	6	6	6	266	30.1	9.26	15.01	6	0	1.08	1.085	1.094	1.099	96.3	95.1	104	104.5	785.4	787.1	905.2	882.3	High	High	High	High	1		Q8BGB8	Ubiquinone biosynthesis protein COQ4 homolog, mitochondrial OS=Mus musculus OX=10090 GN=Coq4 PE=1 SV=1	905.2	909.6	838.2	827.4	0.917787	0.00605401
FALSE	High	Master Protein	Q8BP40	Lysophosphatidic acid phosphatase type 6 OS=Mus musculus OX=10090 GN=Acp6 PE=1 SV=1	0	103.806	55	18	25	18	418	47.6	7.72	100.71	18	0	1.064	1.11	1.069	1.115	95.9	95.5	102.1	106.5	3418.1	3454.3	3881.5	3927.3	High	High	High	High	1		Q8BP40	Lysophosphatidic acid phosphatase type 6 OS=Mus musculus OX=10090 GN=Acp6 PE=1 SV=1	3881.5	4049	3648	3631	0.917849	0.0607581
FALSE	High	Master Protein	Q3TLD5	Unconventional prefoldin RPB5 interactor OS=Mus musculus OX=10090 GN=Uri1 PE=1 SV=2	0	80.884	40	18	25	18	531	59	5.07	69.38	18	0	1.119	1.117	1.064	1.062	93.3	98.1	104.4	104.2	3233	3452.2	3859.5	3737.2	High	High	High	High	1		Q3TLD5	Unconventional prefoldin RPB5 interactor OS=Mus musculus OX=10090 GN=Uri1 PE=1 SV=2	3859.5	3853	3450.5	3628.8	0.9179	0.0710393
FALSE	High	Master Protein	Q8C167	Prolyl endopeptidase-like OS=Mus musculus OX=10090 GN=Prepl PE=1 SV=1	0	56.92	22	12	17	12	725	83.1	6.65	51.66	12	0	1.058	1.101	1.078	1.122	96.6	94.8	102.2	106.4	1922.8	1915.8	2170.2	2191.2	High	High	High	High	1		Q8C167	Prolyl endopeptidase-like OS=Mus musculus OX=10090 GN=Prepl PE=1 SV=1	2170.2	2259.1	2052.1	2013.8	0.917955	0.0641966
FALSE	High	Master Protein	Q68FL6	Methionine--tRNA ligase, cytoplasmic OS=Mus musculus OX=10090 GN=Mars1 PE=1 SV=1	0	266.719	63	54	99	52	902	101.4	7.14	337.56	54	2	1.073	1.081	1.098	1.106	96.8	94.6	103.9	104.6	21110.3	20946.6	24182.5	23615.5	High	High	High	High	1		Q68FL6	Methionine--tRNA ligase, cytoplasmic OS=Mus musculus OX=10090 GN=Mars1 PE=1 SV=1	24182.5	24347.2	22530.3	22018	0.91796	0.0177823
FALSE	High	Master Protein	Q99JB8	Protein kinase C and casein kinase II substrate protein 3 OS=Mus musculus OX=10090 GN=Pacsin3 PE=1 SV=1	0	8.709	7	3	4	3	424	48.6	6.1	9.09	3	0	1.098	1.272	0.934	1.082	88	103.5	96.6	111.9	295	352.2	345.8	388.4	High	High	High	High	1		Q99JB8	Protein kinase C and casein kinase II substrate protein 3 OS=Mus musculus OX=10090 GN=Pacsin3 PE=1 SV=1	345.8	400.4	314.8	370.2	0.917984	0.513827
FALSE	High	Master Protein	Q99L45	Eukaryotic translation initiation factor 2 subunit 2 OS=Mus musculus OX=10090 GN=Eif2s2 PE=1 SV=1	0	170.144	63	29	70	29	331	38.1	5.8	222.79	29	0	1.105	1.106	1.073	1.075	94.4	97.1	104.2	104.3	13767.5	14384	16230.5	15758.1	High	High	High	High	1		Q99L45	Eukaryotic translation initiation factor 2 subunit 2 OS=Mus musculus OX=10090 GN=Eif2s2 PE=1 SV=1	16230.5	16246.4	14693.6	15119.7	0.917985	0.0246817
FALSE	High	Master Protein	Q3UQ84	Threonine--tRNA ligase, mitochondrial OS=Mus musculus OX=10090 GN=Tars2 PE=1 SV=1	0	106.797	46	26	39	26	723	81.6	7.87	112.06	26	0	1.059	1.091	1.088	1.12	97	94.4	102.8	105.8	4592.5	4540.1	5192.5	5184.6	High	High	High	High	1		Q3UQ84	Threonine--tRNA ligase, mitochondrial OS=Mus musculus OX=10090 GN=Tars2 PE=1 SV=1	5192.5	5345.2	4901.4	4772.3	0.918009	0.0496103
FALSE	High	Master Protein	Q66JQ7	Kinetochore scaffold 1 OS=Mus musculus OX=10090 GN=Knl1 PE=1 SV=3	0	13.25	4	5	5	5	1612	179.2	5.9	6.83	5	0	1.104	1.097	1.081	1.074	94.7	96.7	104.6	103.9	445.6	462.1	525.1	506.2	High	High	High	High	1		Q66JQ7	Kinetochore scaffold 1 OS=Mus musculus OX=10090 GN=Knl1 PE=1 SV=3	525.1	521.9	475.6	485.7	0.918147	0.0149419
FALSE	High	Master Protein	Q99M87	DnaJ homolog subfamily A member 3, mitochondrial OS=Mus musculus OX=10090 GN=Dnaja3 PE=1 SV=1	0	115.1	49	21	35	21	480	52.4	9.22	115.85	21	0	1.091	1.095	1.083	1.087	95.4	96.1	104.1	104.5	5783.7	5915.6	6733.8	6557.3	High	High	High	High	1		Q99M87	DnaJ homolog subfamily A member 3, mitochondrial OS=Mus musculus OX=10090 GN=Dnaja3 PE=1 SV=1	6733.8	6760.5	6172.7	6218.2	0.918232	0.00227815
FALSE	Medium	Master Protein	Q5DU57	Spermatogenesis-associated protein 13 OS=Mus musculus OX=10090 GN=Spata13 PE=1 SV=2	0.015	2.689	3	1	1	1	656	75.2	7.2	2.36	1	0	1.084	1.093	1.085	1.095	95.8	95.7	103.8	104.7	63.8	64.7	73.8	72.2	High	High	High	High	1		Q5DU57	Spermatogenesis-associated protein 13 OS=Mus musculus OX=10090 GN=Spata13 PE=1 SV=2	73.8	74.4	68.1	68	0.918354	0.00251761
FALSE	High	Master Protein	Q8K2X3	CST complex subunit STN1 OS=Mus musculus OX=10090 GN=Stn1 PE=1 SV=2	0	67.684	47	18	25	18	378	43.5	5.77	75.79	18	0	1.118	1.086	1.091	1.06	94.6	96.9	105.8	102.7	4520.1	4703.3	5395.7	5082.4	High	High	High	High	1		Q8K2X3	CST complex subunit STN1 OS=Mus musculus OX=10090 GN=Stn1 PE=1 SV=2	5395.7	5239.9	4824.1	4943.9	0.918425	0.0476744
FALSE	Low	Master Protein	Q66X01	NACHT, LRR and PYD domains-containing protein 9C OS=Mus musculus OX=10090 GN=Nlrp9c PE=2 SV=1	0.093	1.275	1	1	1	1	1004	115.6	7.62	0	1	0	1.191	1.198	0.998	1.003	87.3	104.2	104	104.5	126	152.7	160.2	156.2	High	High	High	High	1		Q66X01	NACHT, LRR and PYD domains-containing protein 9C OS=Mus musculus OX=10090 GN=Nlrp9c PE=2 SV=1	160.2	161	134.5	160.5	0.918431	0.419882
FALSE	High	Master Protein	O35387	HCLS1-associated protein X-1 OS=Mus musculus OX=10090 GN=Hax1 PE=1 SV=1	0	72.279	67	14	28	14	280	31.6	4.91	61.36	14	0	1.118	1.087	1.091	1.06	94.6	96.9	105.7	102.8	2394.1	2492	2857	2693.6	High	High	High	High	1		O35387	HCLS1-associated protein X-1 OS=Mus musculus OX=10090 GN=Hax1 PE=1 SV=1	2857	2777.1	2555.1	2619.5	0.918443	0.0464321
FALSE	High	Master Protein	A2AHG0	Leucine zipper putative tumor suppressor 3 OS=Mus musculus OX=10090 GN=Lzts3 PE=1 SV=1	0	47.479	22	14	15	14	700	74.9	6.99	34.7	14	0	1.085	1.077	1.101	1.092	96.4	95.1	104.6	103.9	1954.8	1957.1	2264.2	2179.6	High	High	High	High	1		A2AHG0	Leucine zipper putative tumor suppressor 3 OS=Mus musculus OX=10090 GN=Lzts3 PE=1 SV=1	2264.2	2247.1	2086.3	2057.2	0.918471	0.00831649
FALSE	High	Master Protein	P70399	TP53-binding protein 1 OS=Mus musculus OX=10090 GN=Tp53bp1 PE=1 SV=3	0	118.463	20	29	42	29	1969	212.6	4.63	119.15	29	0	1.084	1.083	1.094	1.093	96.2	95.3	104.3	104.2	4131.6	4156.1	4780.6	4633.2	High	High	High	High	1		P70399	TP53-binding protein 1 OS=Mus musculus OX=10090 GN=Tp53bp1 PE=1 SV=3	4780.6	4776.8	4409.5	4368.7	0.918472	0.00275408
FALSE	High	Master Protein	Q8CE50	Sorting nexin-30 OS=Mus musculus OX=10090 GN=Snx30 PE=1 SV=1	0.003	4.426	3	1	1	1	437	49.5	5.35	3.53	1	0	1.126	1.08	1.096	1.051	94.5	97.1	106.4	102	39.1	40.8	47	43.7	High	High	High	High	1		Q8CE50	Sorting nexin-30 OS=Mus musculus OX=10090 GN=Snx30 PE=1 SV=1	47	45.1	41.7	42.9	0.918567	0.079252
FALSE	High	Master Protein	Q91WT4	DnaJ homolog subfamily C member 17 OS=Mus musculus OX=10090 GN=Dnajc17 PE=1 SV=2	0	34.354	43	12	16	12	303	34.4	8.57	25.21	12	0	1.063	1.093	1.085	1.115	96.7	94.8	102.8	105.7	1510.7	1503.5	1714.1	1708.7	High	High	High	High	1		Q91WT4	DnaJ homolog subfamily C member 17 OS=Mus musculus OX=10090 GN=Dnajc17 PE=1 SV=2	1714.1	1761.6	1612.3	1580.4	0.918578	0.0385307
FALSE	Low	Master Protein	Q91ZT9	Ankyrin repeat and SOCS box protein 8 OS=Mus musculus OX=10090 GN=Asb8 PE=2 SV=1	0.095	1.266	2	1	1	1	288	31.7	5.87	0	1	0	1.117	1.093	1.084	1.061	94.3	97.2	105.4	103.1	47.9	50.1	57.1	54.2	High	High	High	High	1		Q91ZT9	Ankyrin repeat and SOCS box protein 8 OS=Mus musculus OX=10090 GN=Asb8 PE=2 SV=1	57.1	55.9	51.1	52.7	0.918584	0.0441526
FALSE	High	Master Protein	Q923K4	tRNA modification GTPase GTPBP3, mitochondrial OS=Mus musculus OX=10090 GN=Gtpbp3 PE=2 SV=1	0	30.048	21	7	9	7	492	52.1	6.05	27.98	7	0	1.061	1.13	1.047	1.115	95.1	96.4	101	107.5	711.5	732.1	806	832.5	High	High	High	High	1		Q923K4	tRNA modification GTPase GTPBP3, mitochondrial OS=Mus musculus OX=10090 GN=Gtpbp3 PE=2 SV=1	806	858.3	759.4	769.5	0.918644	0.126138
FALSE	High	Master Protein	Q8BIJ6	Isoleucine--tRNA ligase, mitochondrial OS=Mus musculus OX=10090 GN=Iars2 PE=1 SV=1	0	231.512	54	41	72	41	1012	112.7	6.81	214.42	41	0	1.089	1.091	1.086	1.088	95.6	95.9	104.1	104.4	9862.1	10045.1	11463.2	11142.8	High	High	High	High	1		Q8BIJ6	Isoleucine--tRNA ligase, mitochondrial OS=Mus musculus OX=10090 GN=Iars2 PE=1 SV=1	11463.2	11488.1	10525.5	10558.9	0.918658	0.000497595
FALSE	Low	Master Protein	Q5FW85	Extracellular matrix protein 2 OS=Mus musculus OX=10090 GN=Ecm2 PE=1 SV=1	0.141	1.067	1	1	1	1	670	76.6	5.54	0	1	0	1.081	1.192	0.995	1.098	91.8	99.6	99.2	109.4	13.7	15.1	15.8	16.9	High	High	High	High	1		Q5FW85	Extracellular matrix protein 2 OS=Mus musculus OX=10090 GN=Ecm2 PE=1 SV=1	15.8	17.4	14.6	15.9	0.918675	0.320526
FALSE	High	Master Protein	Q9DCS2	Methyltransferase-like 26 OS=Mus musculus OX=10090 GN=Mettl26 PE=1 SV=1	0	71.235	65	13	27	13	204	22.7	6.52	110.07	13	0	1.074	1.126	1.052	1.103	94.8	96.8	101.8	106.7	4110.4	4262.3	4711.3	4792	High	High	High	High	1		Q9DCS2	Methyltransferase-like 26 OS=Mus musculus OX=10090 GN=Mettl26 PE=1 SV=1	4711.3	4940.5	4386.9	4480.3	0.918709	0.0867538
FALSE	High	Master Protein	Q505F1	Nuclear receptor subfamily 2 group C member 1 OS=Mus musculus OX=10090 GN=Nr2c1 PE=1 SV=3	0	12.073	8	3	4	3	590	65.4	6.64	16.25	3	0	1.115	1.126	1.053	1.064	93	98.5	103.7	104.8	264.7	284.6	314.9	308.6	High	High	High	High	1		Q505F1	Nuclear receptor subfamily 2 group C member 1 OS=Mus musculus OX=10090 GN=Nr2c1 PE=1 SV=3	314.9	318.2	282.5	299.2	0.918812	0.0944077
FALSE	High	Master Protein	P35821	Tyrosine-protein phosphatase non-receptor type 1 OS=Mus musculus OX=10090 GN=Ptpn1 PE=1 SV=2	0	17.763	19	6	8	6	432	49.6	6.16	19.34	6	0	1.044	1.109	1.067	1.133	96.8	94.8	101.1	107.4	717.5	713	799.5	823.7	High	High	High	High	1		P35821	Tyrosine-protein phosphatase non-receptor type 1 OS=Mus musculus OX=10090 GN=Ptpn1 PE=1 SV=2	799.5	849.2	765.8	749.5	0.919088	0.12545
FALSE	High	Master Protein	Q8BHC9	Alpha-(1,3)-fucosyltransferase 11 OS=Mus musculus OX=10090 GN=Fut11 PE=1 SV=1	0	21.002	18	5	6	5	489	55.5	6.23	18.48	5	0	1.02	1.085	1.091	1.16	99	92.6	101	107.4	628.7	596.8	684.4	706.1	High	High	High	High	1		Q8BHC9	Alpha-(1,3)-fucosyltransferase 11 OS=Mus musculus OX=10090 GN=Fut11 PE=1 SV=1	684.4	728	671	627.3	0.919216	0.2058
FALSE	Medium	Master Protein	Q9QZZ4	Unconventional myosin-XV OS=Mus musculus OX=10090 GN=Myo15a PE=1 SV=2	0.02	2.488	1	2	3	1	3511	395.4	9.16	1.77	2	0	1.293	1.216	0.989	0.931	83.1	108.5	107.4	101	60.6	80.4	83.6	76.3	High	High	High	High	1		Q9QZZ4	Unconventional myosin-XV OS=Mus musculus OX=10090 GN=Myo15a PE=1 SV=2	83.6	78.7	64.7	84.5	0.919285	0.586508
FALSE	Medium	Master Protein	Q8C080	Sorting nexin-16 OS=Mus musculus OX=10090 GN=Snx16 PE=1 SV=2	0.045	1.751	2	1	1	1	344	38.8	5.21	0	1	0	1.046	1.108	1.067	1.13	96.8	94.9	101.2	107.2	153.6	152.9	171.5	176.1	High	High	High	High	1		Q8C080	Sorting nexin-16 OS=Mus musculus OX=10090 GN=Snx16 PE=1 SV=2	171.5	181.6	163.9	160.7	0.919286	0.114868
FALSE	High	Master Protein	Q5SVD0	Refilin-B OS=Mus musculus OX=10090 GN=Rflnb PE=1 SV=1	0	49.049	48	11	20	11	216	23.4	5.9	53.77	11	0	1.085	1.078	1.097	1.091	96.4	95.3	104.5	103.9	3403.5	3416.1	3940.1	3798.5	High	High	High	High	1		Q5SVD0	Refilin-B OS=Mus musculus OX=10090 GN=Rflnb PE=1 SV=1	3940.1	3916.2	3632.4	3590.8	0.919415	0.00569372
FALSE	High	Master Protein	O08915	AH receptor-interacting protein OS=Mus musculus OX=10090 GN=Aip PE=1 SV=1	0	84.144	53	16	31	16	330	37.6	6.4	101.87	16	0	1.072	1.089	1.086	1.103	96.4	95.2	103.4	105	5149.8	5160.4	5892.4	5804.3	High	High	High	High	1		O08915	AH receptor-interacting protein OS=Mus musculus OX=10090 GN=Aip PE=1 SV=1	5892.4	5984.1	5496.2	5424.3	0.919505	0.0145341
FALSE	High	Master Protein	Q9D6K7	Tetratricopeptide repeat protein 33 OS=Mus musculus OX=10090 GN=Ttc33 PE=1 SV=1	0	17.122	15	4	4	4	262	29.4	5.35	12.3	4	0	1.094	1.05	1.127	1.081	97.2	94.4	106.3	102.1	706.7	696.5	824.8	767.8	High	High	High	High	1		Q9D6K7	Tetratricopeptide repeat protein 33 OS=Mus musculus OX=10090 GN=Ttc33 PE=1 SV=1	824.8	791.6	754.2	732.1	0.919512	0.0825122
FALSE	High	Master Protein	O08664	B-cell CLL/lymphoma 7 protein family member C OS=Mus musculus OX=10090 GN=Bcl7c PE=1 SV=1	0	8.813	30	3	4	2	217	23.4	5.2	5.23	3	0	1.044	1.153	1.023	1.13	94.9	96.8	99	109.4	279.4	289.3	311.2	333.4	High	High	High	High	1		O08664	B-cell CLL/lymphoma 7 protein family member C OS=Mus musculus OX=10090 GN=Bcl7c PE=1 SV=1	311.2	343.7	298.2	304.1	0.919682	0.252292
FALSE	High	Master Protein	Q6P5E6	ADP-ribosylation factor-binding protein GGA2 OS=Mus musculus OX=10090 GN=Gga2 PE=1 SV=1	0	57.34	35	16	20	16	603	66	7.3	57.53	16	0	1.063	1.112	1.062	1.111	95.8	95.9	101.8	106.5	1536.8	1562	1744.2	1769.7	High	High	High	High	1		Q6P5E6	ADP-ribosylation factor-binding protein GGA2 OS=Mus musculus OX=10090 GN=Gga2 PE=1 SV=1	1744.2	1824.5	1640.2	1641.9	0.919691	0.0703499
FALSE	High	Master Protein	Q60872	Eukaryotic translation initiation factor 1A OS=Mus musculus OX=10090 GN=Eif1a PE=2 SV=3	0	63.003	56	11	36	3	144	16.5	5.24	97.98	11	0	1.075	1.121	1.054	1.1	94.9	96.8	102	106.4	1184.6	1226.4	1358.8	1374.8	High	High	High	High	1		Q60872	Eukaryotic translation initiation factor 1A OS=Mus musculus OX=10090 GN=Eif1a PE=2 SV=3	1358.8	1417.4	1264.3	1289.1	0.919746	0.0727755
FALSE	High	Master Protein	P59281	Rho GTPase-activating protein 39 OS=Mus musculus OX=10090 GN=Arhgap39 PE=1 SV=2	0.005	4.009	2	2	2	2	1107	125.1	7.97	0	2	0	1.239	1.077	1.098	0.954	90	101.6	111.5	96.9	32.3	37	42.7	36	High	High	High	High	1		P59281	Rho GTPase-activating protein 39 OS=Mus musculus OX=10090 GN=Arhgap39 PE=1 SV=2	42.7	37.1	34.5	38.9	0.919799	0.463679
FALSE	High	Master Protein	Q811C2	Cysteine protease ATG4C OS=Mus musculus OX=10090 GN=Atg4c PE=2 SV=2	0	19.231	16	6	6	6	458	52	6.43	13.33	6	0	1.062	1.12	1.055	1.112	95.5	96.2	101.4	106.9	711.8	727.8	806.8	825.1	High	High	High	High	1		Q811C2	Cysteine protease ATG4C OS=Mus musculus OX=10090 GN=Atg4c PE=2 SV=2	806.8	850.7	759.7	765	0.919879	0.0952881
FALSE	High	Master Protein	Q91V09	WD repeat-containing protein 13 OS=Mus musculus OX=10090 GN=Wdr13 PE=1 SV=1	0	14.938	12	5	5	5	485	53.6	9.14	9.7	5	0	1.016	1.125	1.048	1.16	97.3	94.4	98.9	109.4	459.9	452.8	498.9	535.5	High	High	High	High	1		Q91V09	WD repeat-containing protein 13 OS=Mus musculus OX=10090 GN=Wdr13 PE=1 SV=1	498.9	552.1	490.8	476	0.919886	0.266805
FALSE	High	Master Protein	B2KF05	Bromodomain and PHD finger-containing protein 3 OS=Mus musculus OX=10090 GN=Brpf3 PE=1 SV=1	0	39.593	13	12	13	7	1204	135.2	6.48	34.45	12	0	1.056	1.117	1.058	1.118	95.9	95.8	101.3	107.1	591.1	599.5	666.4	683.3	High	High	High	High	1		B2KF05	Bromodomain and PHD finger-containing protein 3 OS=Mus musculus OX=10090 GN=Brpf3 PE=1 SV=1	666.4	704.5	630.9	630.2	0.919907	0.102296
FALSE	High	Master Protein	P28798	Progranulin OS=Mus musculus OX=10090 GN=Grn PE=1 SV=2	0	57.451	29	10	15	10	589	63.4	6.8	42.87	10	0	1.365	1.083	1.09	0.865	85.1	106.5	116.2	92.2	948	1204.6	1380.7	1062.4	High	High	High	High	1		P28798	Progranulin OS=Mus musculus OX=10090 GN=Grn PE=1 SV=2	1380.7	1095.3	1011.8	1266.2	0.920032	0.656132
FALSE	High	Master Protein	Q8VCN5	Cystathionine gamma-lyase OS=Mus musculus OX=10090 GN=Cth PE=1 SV=1	0	225.558	80	32	86	32	398	43.5	7.65	293.15	32	0	1.06	1.088	1.086	1.114	97	94.7	102.8	105.5	12282	12170	13895.8	13827.2	High	High	High	High	1		Q8VCN5	Cystathionine gamma-lyase OS=Mus musculus OX=10090 GN=Cth PE=1 SV=1	13895.8	14255.6	13108.2	12792.5	0.92005	0.0423763
FALSE	High	Master Protein	Q99P21	Adenine DNA glycosylase OS=Mus musculus OX=10090 GN=Mutyh PE=1 SV=2	0.003	4.417	5	3	3	3	515	57.7	9.41	0	3	0	1.095	1.098	1.075	1.078	95	96.7	104	104.3	120.9	125	141.3	137.4	High	High	High	High	1		Q99P21	Adenine DNA glycosylase OS=Mus musculus OX=10090 GN=Mutyh PE=1 SV=2	141.3	141.7	129	131.4	0.920141	0.0113929
FALSE	High	Master Protein	Q9CQY2	RNA guanine-N7 methyltransferase activating subunit OS=Mus musculus OX=10090 GN=Ramac PE=3 SV=1	0	24.084	73	6	8	6	119	14.5	8.4	22.39	6	0	1.129	1.065	1.108	1.045	95	96.7	107.2	101.1	1736.4	1795.5	2092.1	1913.6	High	High	High	High	1		Q9CQY2	RNA guanine-N7 methyltransferase activating subunit OS=Mus musculus OX=10090 GN=Ramac PE=3 SV=1	2092.1	1972.9	1853.2	1887.3	0.920172	0.120215
FALSE	High	Master Protein	O88746	Target of Myb protein 1 OS=Mus musculus OX=10090 GN=Tom1 PE=1 SV=1	0	68.039	49	15	22	15	492	54.3	4.94	80.4	15	0	1.062	1.142	1.033	1.11	94.5	97.2	100.4	107.9	2017.5	2106.3	2287.2	2384.7	High	High	High	High	1		O88746	Target of Myb protein 1 OS=Mus musculus OX=10090 GN=Tom1 PE=1 SV=1	2287.2	2458.6	2153.2	2214	0.920224	0.172816
FALSE	High	Master Protein	Q9JI10	Serine/threonine-protein kinase 3 OS=Mus musculus OX=10090 GN=Stk3 PE=1 SV=1	0	83.58	36	19	28	12	497	56.8	4.98	83.21	19	6	1.054	1.099	1.074	1.119	96.7	95	102	106.3	3573.4	3562.7	4021.5	4065.3	High	High	High	High	1		Q9JI10	Serine/threonine-protein kinase 3 OS=Mus musculus OX=10090 GN=Stk3 PE=1 SV=1	4021.5	4191.3	3813.8	3744.9	0.920356	0.0703077
FALSE	High	Master Protein	P97431	Interferon regulatory factor 6 OS=Mus musculus OX=10090 GN=Irf6 PE=1 SV=2	0	70.001	35	16	22	16	467	53.1	5.33	68.14	16	0	1.109	1.122	1.053	1.065	93.4	98.3	103.5	104.8	3510	3753.8	4154	4077.1	High	High	High	High	1		P97431	Interferon regulatory factor 6 OS=Mus musculus OX=10090 GN=Irf6 PE=1 SV=2	4154	4203.4	3746.1	3945.8	0.92037	0.0837289
FALSE	High	Master Protein	Q7TSQ8	Pyruvate dehydrogenase phosphatase regulatory subunit, mitochondrial OS=Mus musculus OX=10090 GN=Pdpr PE=1 SV=1	0	17.19	8	5	6	5	878	99.2	6.35	14.63	5	0	1.033	1.101	1.072	1.142	97.6	94.1	100.9	107.4	635.2	621.8	700.6	723.7	High	High	High	High	1		Q7TSQ8	Pyruvate dehydrogenase phosphatase regulatory subunit, mitochondrial OS=Mus musculus OX=10090 GN=Pdpr PE=1 SV=1	700.6	746.1	677.9	653.6	0.92037	0.155143
FALSE	High	Master Protein	Q9D009	Putative lipoyltransferase 2, mitochondrial OS=Mus musculus OX=10090 GN=Lipt2 PE=1 SV=2	0	7.401	11	2	2	2	231	24.9	8.6	5.98	2	0	1.069	1.066	1.107	1.104	97.6	94.2	104.3	104	256.1	251	292.2	282.5	High	High	High	High	1		Q9D009	Putative lipoyltransferase 2, mitochondrial OS=Mus musculus OX=10090 GN=Lipt2 PE=1 SV=2	292.2	291.3	273.3	263.8	0.92048	0.0397881
FALSE	High	Master Protein	P29351	Tyrosine-protein phosphatase non-receptor type 6 OS=Mus musculus OX=10090 GN=Ptpn6 PE=1 SV=2	0	94.595	42	23	40	23	595	67.5	7.81	91.52	23	0	1.082	1.113	1.06	1.09	94.9	96.9	102.7	105.6	5066	5252.7	5852.7	5838.2	High	High	High	High	1		P29351	Tyrosine-protein phosphatase non-receptor type 6 OS=Mus musculus OX=10090 GN=Ptpn6 PE=1 SV=2	5852.7	6019.1	5406.8	5521.4	0.920518	0.042918
FALSE	High	Master Protein	Q7TT00	Transcription factor SPT20 homolog OS=Mus musculus OX=10090 GN=Supt20h PE=1 SV=1	0	12.47	10	4	4	4	530	59.5	7.08	11.06	4	0	1.098	1.1	1.073	1.075	94.8	97	104.1	104.2	475.1	493.7	556.9	540.9	High	High	High	High	1		Q7TT00	Transcription factor SPT20 homolog OS=Mus musculus OX=10090 GN=Supt20h PE=1 SV=1	556.9	557.7	507.1	519	0.920599	0.0176818
FALSE	High	Master Protein	Q9WUM3	Coronin-1B OS=Mus musculus OX=10090 GN=Coro1b PE=1 SV=1	0	126.637	57	28	47	25	484	53.9	5.78	133.2	28	0	1.061	1.065	1.109	1.113	98	93.8	103.9	104.3	7121.7	6919.7	8064	7849.3	High	High	High	High	1		Q9WUM3	Coronin-1B OS=Mus musculus OX=10090 GN=Coro1b PE=1 SV=1	8064	8092.5	7600.7	7273.6	0.920639	0.0597569
FALSE	Low	Master Protein	Q9D5R3	Centrosomal protein of 83 kDa OS=Mus musculus OX=10090 GN=Cep83 PE=1 SV=2	0.138	1.083	3	1	1	1	692	81.9	6.61	0	1	0	1.089	1.213	0.973	1.084	90.5	101.2	98.5	109.8	42.6	48.4	49.5	53.5	High	High	High	High	1		Q9D5R3	Centrosomal protein of 83 kDa OS=Mus musculus OX=10090 GN=Cep83 PE=1 SV=2	49.5	55.2	45.5	50.9	0.920726	0.401295
FALSE	High	Master Protein	Q71LX4	Talin-2 OS=Mus musculus OX=10090 GN=Tln2 PE=1 SV=3	0	256.961	33	64	90	44	2375	253.5	5.8	249.81	64	0	1.061	1.099	1.073	1.111	96.4	95.3	102.3	105.9	6030.7	6056.1	6830.9	6860.3	High	High	High	High	1		Q71LX4	Talin-2 OS=Mus musculus OX=10090 GN=Tln2 PE=1 SV=3	6830.9	7072.9	6436.4	6365.9	0.920777	0.0485805
FALSE	High	Master Protein	Q33DR3	All trans-polyprenyl-diphosphate synthase PDSS2 OS=Mus musculus OX=10090 GN=Pdss2 PE=1 SV=2	0	67.48	47	15	21	15	401	44	8.5	64.03	15	0	1.092	1.099	1.073	1.08	95	96.7	103.7	104.5	2843.1	2937.2	3312.1	3235.6	High	High	High	High	1		Q33DR3	All trans-polyprenyl-diphosphate synthase PDSS2 OS=Mus musculus OX=10090 GN=Pdss2 PE=1 SV=2	3312.1	3335.9	3034.3	3087.4	0.920833	0.0120047
FALSE	High	Master Protein	Q9QZ23	NFU1 iron-sulfur cluster scaffold homolog, mitochondrial OS=Mus musculus OX=10090 GN=Nfu1 PE=1 SV=2	0	39.689	30	7	16	7	255	28.5	5.03	63.1	7	0	1.099	1.081	1.091	1.073	95.5	96.3	105	103.3	2218.5	2270.1	2602.7	2483	High	High	High	High	1		Q9QZ23	NFU1 iron-sulfur cluster scaffold homolog, mitochondrial OS=Mus musculus OX=10090 GN=Nfu1 PE=1 SV=2	2602.7	2559.9	2367.7	2386.2	0.920834	0.012767
FALSE	High	Master Protein	Q9D404	3-oxoacyl-[acyl-carrier-protein] synthase, mitochondrial OS=Mus musculus OX=10090 GN=Oxsm PE=1 SV=1	0	34.507	29	9	10	9	459	48.6	7.06	28.24	9	0	1.082	1.099	1.073	1.09	95.5	96.2	103.3	104.9	1167.3	1194.3	1347.5	1327.5	High	High	High	High	1		Q9D404	3-oxoacyl-[acyl-carrier-protein] synthase, mitochondrial OS=Mus musculus OX=10090 GN=Oxsm PE=1 SV=1	1347.5	1368.6	1245.8	1255.4	0.920879	0.0114367
FALSE	High	Master Protein	Q9CR02	Translation machinery-associated protein 16 OS=Mus musculus OX=10090 GN=Tma16 PE=1 SV=1	0	43.014	44	12	16	12	221	25.8	9.19	46.9	12	0	1.083	1.114	1.059	1.088	94.8	97	102.7	105.6	2577.1	2677.6	2979.7	2971.3	High	High	High	High	1		Q9CR02	Translation machinery-associated protein 16 OS=Mus musculus OX=10090 GN=Tma16 PE=1 SV=1	2979.7	3063.4	2750.4	2814.6	0.920885	0.0453915
FALSE	High	Master Protein	Q921Q7	Ras and Rab interactor 1 OS=Mus musculus OX=10090 GN=Rin1 PE=1 SV=1	0	30.489	15	8	8	8	763	83	8.72	23.26	8	0	1.079	1.109	1.063	1.092	95.2	96.6	102.7	105.5	511.8	527.4	589.4	587.3	High	High	High	High	1		Q921Q7	Ras and Rab interactor 1 OS=Mus musculus OX=10090 GN=Rin1 PE=1 SV=1	589.4	605.5	546.2	554.4	0.921081	0.0348055
FALSE	High	Master Protein	Q8R4E9	DNA replication factor Cdt1 OS=Mus musculus OX=10090 GN=Cdt1 PE=1 SV=1	0.003	4.485	3	2	2	2	557	61.5	9.57	4.06	2	0	1.226	1.203	0.991	0.972	85.7	106.1	105.1	103.1	191.3	240.4	250.4	238.2	High	High	High	High	1		Q8R4E9	DNA replication factor Cdt1 OS=Mus musculus OX=10090 GN=Cdt1 PE=1 SV=1	250.4	245.6	204.2	252.7	0.921169	0.506579
FALSE	High	Master Protein	Q62559	Intraflagellar transport protein 52 homolog OS=Mus musculus OX=10090 GN=Ift52 PE=1 SV=2	0.006	3.642	5	1	2	1	426	48.2	5.2	2.26	1	0	1.085	1.211	0.972	1.085	90.7	101.2	98.4	109.8	65.9	74.7	76.3	82.6	High	High	High	High	1		Q62559	Intraflagellar transport protein 52 homolog OS=Mus musculus OX=10090 GN=Ift52 PE=1 SV=2	76.3	85.2	70.3	78.5	0.921362	0.404084
FALSE	High	Master Protein	Q9ERK0	Receptor-interacting serine/threonine-protein kinase 4 OS=Mus musculus OX=10090 GN=Ripk4 PE=1 SV=2	0	9.862	4	3	3	2	786	86.6	7.01	7.76	3	0	1.108	1.145	1.03	1.064	92.4	99.4	102.4	105.8	106.5	116.3	125.9	126.2	High	High	High	High	1		Q9ERK0	Receptor-interacting serine/threonine-protein kinase 4 OS=Mus musculus OX=10090 GN=Ripk4 PE=1 SV=2	125.9	130.1	113.7	122.2	0.921484	0.168106
FALSE	High	Master Protein	Q99LI9	Polyribonucleotide 5'-hydroxyl-kinase Clp1 OS=Mus musculus OX=10090 GN=Clp1 PE=1 SV=1	0	27.556	25	11	17	11	425	47.7	6.62	38.01	11	0	1.084	1.103	1.067	1.087	95.2	96.6	103.1	105	3272.3	3373.1	3784.3	3737.3	High	High	High	High	1		Q99LI9	Polyribonucleotide 5'-hydroxyl-kinase Clp1 OS=Mus musculus OX=10090 GN=Clp1 PE=1 SV=1	3784.3	3853.1	3492.4	3545.6	0.921518	0.02041
FALSE	High	Master Protein	Q91W20	Leucine-rich repeat-containing protein 26 OS=Mus musculus OX=10090 GN=Lrrc26 PE=2 SV=1	0.007	3.557	5	1	1	1	331	35.7	9.2	2.79	1	0	1.227	1.382	0.874	0.985	79.8	112	97.9	110.3	16.5	23.5	21.6	23.6	High	High	High	High	1		Q91W20	Leucine-rich repeat-containing protein 26 OS=Mus musculus OX=10090 GN=Lrrc26 PE=2 SV=1	21.6	24.3	17.6	24.7	0.921569	0.682248
FALSE	High	Master Protein	Q8VEE1	LIM and cysteine-rich domains protein 1 OS=Mus musculus OX=10090 GN=Lmcd1 PE=1 SV=1	0	51.686	42	14	21	14	365	41	7.93	49.78	14	0	1.084	1.102	1.068	1.086	95.2	96.6	103.2	105	2640.4	2719.5	3053.8	3012.5	High	High	High	High	1		Q8VEE1	LIM and cysteine-rich domains protein 1 OS=Mus musculus OX=10090 GN=Lmcd1 PE=1 SV=1	3053.8	3105.8	2818	2858.6	0.921586	0.0181501
FALSE	Medium	Master Protein	O70405	Serine/threonine-protein kinase ULK1 OS=Mus musculus OX=10090 GN=Ulk1 PE=1 SV=1	0.013	2.805	1	1	1	1	1051	112.4	8.66	2.5	1	0	1.112	1.145	1.029	1.06	92.2	99.6	102.6	105.6	165.7	181.8	196.7	196.4	High	High	High	High	1		O70405	Serine/threonine-protein kinase ULK1 OS=Mus musculus OX=10090 GN=Ulk1 PE=1 SV=1	196.7	202.5	176.8	191.1	0.921593	0.179703
FALSE	High	Master Protein	Q8R1J3	Zinc finger CCHC domain-containing protein 9 OS=Mus musculus OX=10090 GN=Zcchc9 PE=2 SV=2	0	18.354	19	6	12	6	271	30.5	9.25	22.64	6	0	1.097	1.12	1.051	1.074	93.9	98	103	105.2	1150.9	1219.3	1347.3	1334.6	High	High	High	High	1		Q8R1J3	Zinc finger CCHC domain-containing protein 9 OS=Mus musculus OX=10090 GN=Zcchc9 PE=2 SV=2	1347.3	1376	1228.3	1281.7	0.921676	0.0721472
FALSE	High	Master Protein	Q61152	Tyrosine-protein phosphatase non-receptor type 18 OS=Mus musculus OX=10090 GN=Ptpn18 PE=1 SV=1	0	30.911	24	8	8	8	453	50.2	8.27	18.13	8	0	1.094	1.192	0.989	1.077	91.1	100.8	99.6	108.5	704.5	791.8	822.8	869.1	High	High	High	High	1		Q61152	Tyrosine-protein phosphatase non-receptor type 18 OS=Mus musculus OX=10090 GN=Ptpn18 PE=1 SV=1	822.8	896	751.9	832.3	0.92169	0.34135
FALSE	High	Master Protein	A2A6A1	G patch domain-containing protein 8 OS=Mus musculus OX=10090 GN=Gpatch8 PE=1 SV=1	0	96.012	20	27	39	27	1505	164.9	7.64	78.28	27	0	1.091	1.108	1.063	1.079	94.7	97.2	103.3	104.9	3548.4	3697.8	4130	4069.6	High	High	High	High	1		A2A6A1	G patch domain-containing protein 8 OS=Mus musculus OX=10090 GN=Gpatch8 PE=1 SV=1	4130	4195.7	3787.1	3886.9	0.921724	0.0320093
FALSE	High	Master Protein	P06339	H-2 class I histocompatibility antigen, D-37 alpha chain OS=Mus musculus OX=10090 GN=H2-T23 PE=1 SV=1	0	19.016	18	5	7	2	357	40.8	6.35	16.56	5	0	1.074	1.204	0.975	1.093	91.3	100.6	98.1	110	79.5	88.9	91.1	99.1	High	High	High	High	1		P06339	H-2 class I histocompatibility antigen, D-37 alpha chain OS=Mus musculus OX=10090 GN=H2-T23 PE=1 SV=1	91.1	102.2	84.8	93.4	0.921883	0.394715
FALSE	High	Master Protein	P04184	Thymidine kinase, cytosolic OS=Mus musculus OX=10090 GN=Tk1 PE=1 SV=3	0	55.111	48	13	16	13	233	25.8	8.59	49.99	13	0	1.118	1.119	1.053	1.053	93	98.8	104	104.1	1844.5	1989.1	2200.9	2136.2	High	High	High	High	1		P04184	Thymidine kinase, cytosolic OS=Mus musculus OX=10090 GN=Tk1 PE=1 SV=3	2200.9	2202.4	1968.6	2090.8	0.921899	0.106489
FALSE	High	Master Protein	P59325	Eukaryotic translation initiation factor 5 OS=Mus musculus OX=10090 GN=Eif5 PE=1 SV=1	0	245.539	72	43	114	43	429	48.9	5.52	327.3	43	0	1.065	1.057	1.114	1.105	98.1	93.8	104.5	103.7	20941.9	20337.5	23804.8	22910.8	High	High	High	High	1		P59325	Eukaryotic translation initiation factor 5 OS=Mus musculus OX=10090 GN=Eif5 PE=1 SV=1	23804.8	23620.7	22350.6	21377.7	0.922042	0.064828
FALSE	High	Master Protein	A6H619	PHD and RING finger domain-containing protein 1 OS=Mus musculus OX=10090 GN=Phrf1 PE=1 SV=2	0	61.386	18	24	29	23	1682	184	8.59	46.04	24	1	1.089	1.086	1.083	1.08	95.7	96.2	104.2	103.9	3128.6	3195	3635.8	3518.8	High	High	High	High	1		A6H619	PHD and RING finger domain-containing protein 1 OS=Mus musculus OX=10090 GN=Phrf1 PE=1 SV=2	3635.8	3627.8	3339	3358.4	0.92205	0.0013708
FALSE	High	Master Protein	Q8R395	COMM domain-containing protein 5 OS=Mus musculus OX=10090 GN=Commd5 PE=1 SV=1	0	50.656	44	11	16	11	224	24.5	8.06	47.64	11	0	1.109	1.091	1.078	1.061	94.6	97.3	104.9	103.2	3107.4	3246.5	3677.9	3510.8	High	High	High	High	1		Q8R395	COMM domain-containing protein 5 OS=Mus musculus OX=10090 GN=Commd5 PE=1 SV=1	3677.9	3619.6	3316.4	3412.6	0.922097	0.0369923
FALSE	High	Master Protein	Q9Z1S0	Mitotic checkpoint serine/threonine-protein kinase BUB1 beta OS=Mus musculus OX=10090 GN=Bub1b PE=1 SV=2	0	49.619	16	13	17	13	1052	118.3	5.43	44.87	13	0	1.1	1.112	1.058	1.069	94.1	97.8	103.5	104.6	1174	1239.8	1378.4	1351.7	High	High	High	High	1		Q9Z1S0	Mitotic checkpoint serine/threonine-protein kinase BUB1 beta OS=Mus musculus OX=10090 GN=Bub1b PE=1 SV=2	1378.4	1393.6	1253	1303.2	0.92215	0.0543071
FALSE	High	Master Protein	P25916	Polycomb complex protein BMI-1 OS=Mus musculus OX=10090 GN=Bmi1 PE=1 SV=1	0	9.308	9	4	4	1	324	36.7	8.65	9.39	4	0	1.043	1.117	1.051	1.126	96.4	95.5	100.5	107.6	147.2	148.2	163.8	170.2	High	High	High	High	1		P25916	Polycomb complex protein BMI-1 OS=Mus musculus OX=10090 GN=Bmi1 PE=1 SV=1	163.8	175.5	157.1	155.8	0.922193	0.154142
FALSE	High	Master Protein	Q497V5	S1 RNA-binding domain-containing protein 1 OS=Mus musculus OX=10090 GN=Srbd1 PE=2 SV=3	0	29.294	10	8	8	7	982	110.2	8.78	18.79	8	0	1.053	1.184	0.991	1.113	93	98.9	98	110.1	522.3	563.7	587.1	639.9	High	High	High	High	1		Q497V5	S1 RNA-binding domain-containing protein 1 OS=Mus musculus OX=10090 GN=Srbd1 PE=2 SV=3	587.1	659.7	557.4	592.5	0.922281	0.35249
FALSE	High	Master Protein	Q8VE42	Ankyrin repeat domain-containing protein 49 OS=Mus musculus OX=10090 GN=Ankrd49 PE=1 SV=1	0	14.784	20	5	5	5	238	27.1	5.16	10.29	5	0	0.989	1.083	1.086	1.188	100.4	91.5	99.4	108.7	433.2	400.7	457.4	485.5	High	High	High	High	1		Q8VE42	Ankyrin repeat domain-containing protein 49 OS=Mus musculus OX=10090 GN=Ankrd49 PE=1 SV=1	457.4	500.5	462.3	421.2	0.92233	0.337954
FALSE	High	Master Protein	Q9QWL7	Keratin, type I cytoskeletal 17 OS=Mus musculus OX=10090 GN=Krt17 PE=1 SV=3	0	62.359	20	15	47	1	433	48.1	5.06	122.53	15	1	0.906	0.934	1.299	1.34	113.1	78.9	102.4	105.7	159.4	112.9	154.1	154.2	High	High	High	High	1		Q9QWL7	Keratin, type I cytoskeletal 17 OS=Mus musculus OX=10090 GN=Krt17 PE=1 SV=3	154.1	159	170.1	118.7	0.922389	0.684241
FALSE	High	Master Protein	Q01320	DNA topoisomerase 2-alpha OS=Mus musculus OX=10090 GN=Top2a PE=1 SV=2	0	320.689	51	81	123	62	1528	172.7	8.6	342.62	81	19	1.085	1.089	1.079	1.084	95.7	96.2	103.8	104.3	21749.9	22196.8	25177.3	24523.7	High	High	High	High	1		Q01320	DNA topoisomerase 2-alpha OS=Mus musculus OX=10090 GN=Top2a PE=1 SV=2	25177.3	25283.6	23212.9	23332.1	0.922397	0.00165935
FALSE	High	Master Protein	Q8K4F6	28S rRNA (cytosine-C(5))-methyltransferase OS=Mus musculus OX=10090 GN=Nsun5 PE=1 SV=2	0	47.663	31	12	15	12	465	51	9.19	41.88	12	0	1.047	1.149	1.02	1.12	94.7	97.2	99.2	108.9	1149.3	1197.2	1284	1367.4	High	High	High	High	1		Q8K4F6	28S rRNA (cytosine-C(5))-methyltransferase OS=Mus musculus OX=10090 GN=Nsun5 PE=1 SV=2	1284	1409.8	1226.6	1258.4	0.922489	0.248859
FALSE	High	Master Protein	Q6R3M4	DNA polymerase iota OS=Mus musculus OX=10090 GN=Poli PE=1 SV=1	0	9.913	5	3	3	3	717	79.6	6.93	5.5	3	0	1.044	1.114	1.054	1.124	96.4	95.5	100.7	107.4	206.2	207.4	229.8	237.7	High	High	High	High	1		Q6R3M4	DNA polymerase iota OS=Mus musculus OX=10090 GN=Poli PE=1 SV=1	229.8	245.1	220.1	218	0.92251	0.140046
FALSE	High	Master Protein	Q80VP5	Mitochondrial translation release factor in rescue OS=Mus musculus OX=10090 GN=Mtrfr PE=1 SV=1	0.004	4.284	8	2	2	2	184	20.8	9.92	2.4	2	0	1.099	1.03	1.14	1.068	97.7	94.2	107.4	100.6	684.3	670	802.9	729.6	High	High	High	High	1		Q80VP5	Mitochondrial translation release factor in rescue OS=Mus musculus OX=10090 GN=Mtrfr PE=1 SV=1	802.9	752.2	730.3	704.3	0.922513	0.168733
FALSE	High	Master Protein	Q99JV5	StAR-related lipid transfer protein 4 OS=Mus musculus OX=10090 GN=Stard4 PE=1 SV=1	0	60.666	48	9	16	9	224	25.6	5.67	66.85	9	0	1.12	1.049	1.119	1.048	95.9	96	107.4	100.6	1981	2013.5	2368.3	2151.1	High	High	High	High	1		Q99JV5	StAR-related lipid transfer protein 4 OS=Mus musculus OX=10090 GN=Stard4 PE=1 SV=1	2368.3	2217.8	2114.3	2116.5	0.922527	0.142168
FALSE	High	Master Protein	Q8K0V2	DCN1-like protein 3 OS=Mus musculus OX=10090 GN=Dcun1d3 PE=2 SV=1	0	9.422	10	2	2	2	304	34.4	5.12	5.37	2	0	0.983	1.343	0.858	1.172	89.4	102.5	88	120.1	119.2	138.7	125.1	165.7	High	High	High	High	1		Q8K0V2	DCN1-like protein 3 OS=Mus musculus OX=10090 GN=Dcun1d3 PE=2 SV=1	125.1	170.8	127.2	145.8	0.922609	0.688177
FALSE	High	Master Protein	Q8R3W7	Anterior gradient protein 3 OS=Mus musculus OX=10090 GN=Agr3 PE=2 SV=1	0	8.747	26	4	7	3	165	19.1	6.68	9.78	4	0	1.036	1.186	0.986	1.129	93.6	98.3	97	111	130.8	139.5	144.6	160.6	High	High	High	High	1		Q8R3W7	Anterior gradient protein 3 OS=Mus musculus OX=10090 GN=Agr3 PE=2 SV=1	144.6	165.6	139.6	146.6	0.922631	0.391576
FALSE	Low	Master Protein	Q8BGG6	Motile sperm domain-containing protein 3 OS=Mus musculus OX=10090 GN=Mospd3 PE=2 SV=1	0.088	1.301	9	1	1	1	235	25.4	8.48	0	1	0	1.041	1.338	0.87	1.118	87.4	104.6	91	117	27	32.8	30	37.4	High	High	High	High	1		Q8BGG6	Motile sperm domain-containing protein 3 OS=Mus musculus OX=10090 GN=Mospd3 PE=2 SV=1	30	38.6	28.8	34.5	0.922741	0.65859
FALSE	High	Master Protein	Q6ZPY7	Lysine-specific demethylase 3B OS=Mus musculus OX=10090 GN=Kdm3b PE=1 SV=3	0	286.664	48	66	93	64	1762	191.3	7.23	299.21	66	2	1.065	1.09	1.078	1.103	96.6	95.4	102.8	105.2	10898.1	10931.3	12384.4	12291.5	High	High	High	High	1		Q6ZPY7	Lysine-specific demethylase 3B OS=Mus musculus OX=10090 GN=Kdm3b PE=1 SV=3	12384.4	12672.4	11631.2	11490.4	0.922767	0.0263613
FALSE	High	Master Protein	Q9D2L1	Arylsulfatase K OS=Mus musculus OX=10090 GN=Arsk PE=1 SV=2	0.007	3.454	3	2	2	2	553	62.8	8.53	1.83	2	0	1.069	1.151	1.02	1.098	93.7	98.2	100.2	107.8	120.4	128.1	137.4	143.4	High	High	High	High	1		Q9D2L1	Arylsulfatase K OS=Mus musculus OX=10090 GN=Arsk PE=1 SV=2	137.4	147.8	128.5	134.7	0.922861	0.210856
FALSE	High	Master Protein	Q9DBC0	Protein adenylyltransferase SelO, mitochondrial OS=Mus musculus OX=10090 GN=Selenoo PE=1 SV=4	0	65.656	34	15	26	15	667	74.2	5.83	58.13	15	0	1.06	1.076	1.091	1.108	97.4	94.6	103.2	104.8	4086.7	4029.6	4621.3	4553.1	High	High	High	High	1		Q9DBC0	Protein adenylyltransferase SelO, mitochondrial OS=Mus musculus OX=10090 GN=Selenoo PE=1 SV=4	4621.3	4694.2	4361.6	4235.7	0.922903	0.0386685
FALSE	High	Master Protein	Q7TSH2	Phosphorylase b kinase regulatory subunit beta OS=Mus musculus OX=10090 GN=Phkb PE=1 SV=1	0	24.657	9	9	9	9	1085	123.8	6.83	15.4	9	0	1.043	1.101	1.065	1.125	97	95	101.2	106.8	901.9	896.9	1004.1	1028.3	High	High	High	High	1		Q7TSH2	Phosphorylase b kinase regulatory subunit beta OS=Mus musculus OX=10090 GN=Phkb PE=1 SV=1	1004.1	1060.2	962.6	942.8	0.923025	0.116236
FALSE	High	Master Protein	Q9WVG9	Male-specific lethal 3 homolog OS=Mus musculus OX=10090 GN=Msl3 PE=1 SV=3	0	7.836	4	2	3	2	525	60.3	9.55	9.34	2	0	1.225	1.116	1.056	0.962	88.9	103.1	108.9	99.2	142.5	167.9	186.3	164.6	High	High	High	High	1		Q9WVG9	Male-specific lethal 3 homolog OS=Mus musculus OX=10090 GN=Msl3 PE=1 SV=3	186.3	169.7	152.1	176.5	0.923034	0.451187
FALSE	High	Master Protein	Q9CPX9	Anaphase-promoting complex subunit 11 OS=Mus musculus OX=10090 GN=Anapc11 PE=3 SV=1	0.001	5.293	18	1	1	1	84	9.8	7.75	4.08	1	0	1.065	1.12	1.048	1.102	95.2	96.7	101.4	106.6	118.2	121.9	134.3	137	High	High	High	High	1		Q9CPX9	Anaphase-promoting complex subunit 11 OS=Mus musculus OX=10090 GN=Anapc11 PE=3 SV=1	134.3	141.2	126.2	128.1	0.923049	0.09757
FALSE	High	Master Protein	Q7TPQ3	E3 ubiquitin-protein ligase SHPRH OS=Mus musculus OX=10090 GN=Shprh PE=1 SV=1	0.009	3.218	1	2	2	2	1674	191.4	7.46	0	2	0	1.337	1.129	1.051	0.887	84.4	107.4	112.9	95.3	8.9	11.5	12.7	10.4	High	High	High	High	1		Q7TPQ3	E3 ubiquitin-protein ligase SHPRH OS=Mus musculus OX=10090 GN=Shprh PE=1 SV=1	12.7	10.7	9.5	12.1	0.923077	0.638259
FALSE	High	Master Protein	Q80YV2	Nuclear-interacting partner of ALK OS=Mus musculus OX=10090 GN=Zc3hc1 PE=1 SV=1	0	76.668	40	15	25	15	501	55.2	5.38	76.02	15	0	1.135	1.123	1.047	1.036	92.1	99.9	104.5	103.5	2594.2	2855.8	3142.1	3015.9	High	High	High	High	1		Q80YV2	Nuclear-interacting partner of ALK OS=Mus musculus OX=10090 GN=Zc3hc1 PE=1 SV=1	3142.1	3109.3	2768.7	3001.9	0.923089	0.177951
FALSE	High	Master Protein	Q3TDD9	Protein phosphatase 1 regulatory subunit 21 OS=Mus musculus OX=10090 GN=Ppp1r21 PE=1 SV=2	0	101.994	42	27	33	27	780	88.3	6.9	99.18	27	0	1.033	1.113	1.054	1.135	96.9	95.1	100.1	107.9	3744.4	3727.4	4127.7	4312.5	High	High	High	High	1		Q3TDD9	Protein phosphatase 1 regulatory subunit 21 OS=Mus musculus OX=10090 GN=Ppp1r21 PE=1 SV=2	4127.7	4446.1	3996.3	3918.1	0.923091	0.181987
FALSE	Low	Master Protein	Q8CG64	Ribitol 5-phosphate transferase FKRP OS=Mus musculus OX=10090 GN=Fkrp PE=1 SV=1	0.069	1.43	2	1	1	1	494	54.8	7.17	1.9	1	0	1.093	1.081	1.086	1.074	95.7	96.3	104.6	103.4	84.1	85.9	98.1	94.1	High	High	High	High	1		Q8CG64	Ribitol 5-phosphate transferase FKRP OS=Mus musculus OX=10090 GN=Fkrp PE=1 SV=1	98.1	97	89.8	90.3	0.923116	0.00642641
FALSE	Low	Master Protein	Q76HP3	Transmembrane protein 132D OS=Mus musculus OX=10090 GN=Tmem132d PE=2 SV=1	0.139	1.076	1	1	1	1	1097	121.3	5.2	0	1	0	1.098	1.001	1.171	1.067	99.1	92.9	108.8	99.2	326.3	310.8	382.4	338.2	High	High	High	High	1		Q76HP3	Transmembrane protein 132D OS=Mus musculus OX=10090 GN=Tmem132d PE=2 SV=1	382.4	348.7	348.2	326.7	0.92313	0.294979
FALSE	High	Master Protein	Q9JLM4	Zinc finger MYM-type protein 3 OS=Mus musculus OX=10090 GN=Zmym3 PE=1 SV=1	0	34.2	7	9	12	9	1370	152.8	6.39	34.1	9	0	1.126	1.131	1.039	1.044	92.1	99.9	103.8	104.2	1272.8	1400.5	1529.8	1490.2	High	High	High	High	1		Q9JLM4	Zinc finger MYM-type protein 3 OS=Mus musculus OX=10090 GN=Zmym3 PE=1 SV=1	1529.8	1536.4	1358.4	1472.1	0.92313	0.174364
FALSE	High	Master Protein	Q9EPB5	Serine hydrolase-like protein OS=Mus musculus OX=10090 GN=Serhl PE=1 SV=1	0	63.327	65	13	21	13	311	35.3	8.1	72.85	13	0	1.088	1.114	1.053	1.079	94.5	97.6	102.8	105.2	3559	3732	4132.2	4104.8	High	High	High	High	1		Q9EPB5	Serine hydrolase-like protein OS=Mus musculus OX=10090 GN=Serhl PE=1 SV=1	4132.2	4232	3798.4	3922.9	0.923137	0.0564353
FALSE	High	Master Protein	Q9JLV6	Bifunctional polynucleotide phosphatase/kinase OS=Mus musculus OX=10090 GN=Pnkp PE=1 SV=2	0	112.716	61	23	32	23	522	57.2	7.9	101.73	23	0	1.07	1.1	1.066	1.096	95.8	96.2	102.5	105.4	4340.9	4423.2	4957.4	4944.5	High	High	High	High	1		Q9JLV6	Bifunctional polynucleotide phosphatase/kinase OS=Mus musculus OX=10090 GN=Pnkp PE=1 SV=2	4957.4	5097.7	4632.9	4649.4	0.923143	0.0318286
FALSE	High	Master Protein	Q9CZS3	Centrosomal protein 20 OS=Mus musculus OX=10090 GN=Cep20 PE=1 SV=1	0	11.753	25	5	6	5	174	19.6	6.81	9.63	5	0	1.121	1.108	1.06	1.048	93.3	98.7	104.6	103.4	262.6	282	314.1	301.3	High	High	High	High	1		Q9CZS3	Centrosomal protein 20 OS=Mus musculus OX=10090 GN=Cep20 PE=1 SV=1	314.1	310.6	280.3	296.4	0.923163	0.100391
FALSE	High	Master Protein	Q99KS2	Neugrin OS=Mus musculus OX=10090 GN=Ngrn PE=2 SV=3	0	15.023	22	4	4	4	293	32.4	8.9	11.65	4	0	1.119	1.11	1.058	1.049	93.3	98.7	104.4	103.6	448.4	481.8	535.6	515.3	High	High	High	High	1		Q99KS2	Neugrin OS=Mus musculus OX=10090 GN=Ngrn PE=2 SV=3	535.6	531.3	478.6	506.4	0.923236	0.100503
FALSE	High	Master Protein	Q91YU6	Leucine zipper putative tumor suppressor 2 OS=Mus musculus OX=10090 GN=Lzts2 PE=1 SV=3	0	38.684	19	11	13	10	671	72.5	7.11	40.88	11	1	1.094	1.13	1.039	1.073	93.5	98.5	102.3	105.7	1325.6	1416.9	1547.4	1550.1	High	High	High	High	1		Q91YU6	Leucine zipper putative tumor suppressor 2 OS=Mus musculus OX=10090 GN=Lzts2 PE=1 SV=3	1547.4	1598.1	1414.8	1489.4	0.923287	0.115927
FALSE	High	Master Protein	Q3UPP8	Centrosomal protein of 63 kDa OS=Mus musculus OX=10090 GN=Cep63 PE=1 SV=2	0.001	6.161	3	2	3	2	700	80.4	5.72	4.94	2	0	1.016	1.108	1.056	1.152	97.9	94.1	99.5	108.5	97.3	95	105.5	111.6	High	High	High	High	1		Q3UPP8	Centrosomal protein of 63 kDa OS=Mus musculus OX=10090 GN=Cep63 PE=1 SV=2	105.5	115.1	103.8	99.9	0.923391	0.244473
FALSE	Medium	Master Protein	Q9CZX9	ER membrane protein complex subunit 4 OS=Mus musculus OX=10090 GN=Emc4 PE=1 SV=1	0.011	3.001	5	1	1	1	183	20.1	8.62	2	1	0	1.018	1.056	1.114	1.156	100.3	91.7	102.1	105.9	27.8	25.8	30.2	30.4	High	High	High	High	1		Q9CZX9	ER membrane protein complex subunit 4 OS=Mus musculus OX=10090 GN=Emc4 PE=1 SV=1	30.2	31.3	29.7	27.1	0.923577	0.23786
FALSE	Medium	Master Protein	O35242	Protein FAN OS=Mus musculus OX=10090 GN=Nsmaf PE=1 SV=2	0.022	2.403	1	1	1	1	920	104.5	5.91	0	1	0	1.08	1.38	0.847	1.083	84.5	107.7	91.2	116.6	28.9	37.4	33.3	41.3	High	High	High	High	1		O35242	Protein FAN OS=Mus musculus OX=10090 GN=Nsmaf PE=1 SV=2	33.3	42.6	30.8	39.3	0.923584	0.690472
FALSE	High	Master Protein	Q8BFS6	Serine/threonine-protein phosphatase CPPED1 OS=Mus musculus OX=10090 GN=Cpped1 PE=1 SV=1	0	68.915	53	12	24	12	312	35.2	5.34	89.42	12	0	1.097	1.084	1.081	1.068	95.3	96.7	104.6	103.4	4132.5	4258.9	4839	4639.4	High	High	High	High	1		Q8BFS6	Serine/threonine-protein phosphatase CPPED1 OS=Mus musculus OX=10090 GN=Cpped1 PE=1 SV=1	4839	4783.2	4410.5	4476.7	0.923614	0.0135936
FALSE	High	Master Protein	Q8BJZ4	28S ribosomal protein S35, mitochondrial OS=Mus musculus OX=10090 GN=Mrps35 PE=1 SV=2	0	63.503	52	14	30	14	320	36	8.59	82.05	14	0	1.051	1.053	1.113	1.116	98.8	93.3	103.9	104.1	5530.7	5302	6205.3	6031.4	High	High	High	High	1		Q8BJZ4	28S ribosomal protein S35, mitochondrial OS=Mus musculus OX=10090 GN=Mrps35 PE=1 SV=2	6205.3	6218.3	5902.7	5573.2	0.923718	0.102749
FALSE	High	Master Protein	Q80TQ2	Ubiquitin carboxyl-terminal hydrolase CYLD OS=Mus musculus OX=10090 GN=Cyld PE=1 SV=2	0	18.64	8	6	8	6	952	106.5	5.63	15.83	6	0	1.054	1.182	0.989	1.11	93	99.1	98	109.9	399.4	431.9	449.2	488.6	High	High	High	High	1		Q80TQ2	Ubiquitin carboxyl-terminal hydrolase CYLD OS=Mus musculus OX=10090 GN=Cyld PE=1 SV=2	449.2	503.7	426.3	454	0.923812	0.356939
FALSE	High	Master Protein	Q9D8T7	SRA stem-loop-interacting RNA-binding protein, mitochondrial OS=Mus musculus OX=10090 GN=Slirp PE=1 SV=2	0	58.349	76	10	19	10	112	12.6	9.82	56.17	10	0	1.041	1.059	1.108	1.127	99	93.1	103.1	104.8	1468.6	1401.3	1631.4	1609.7	High	High	High	High	1		Q9D8T7	SRA stem-loop-interacting RNA-binding protein, mitochondrial OS=Mus musculus OX=10090 GN=Slirp PE=1 SV=2	1631.4	1659.6	1567.4	1473	0.923853	0.126004
FALSE	High	Master Protein	Q8BGB2	Tetratricopeptide repeat protein 7A OS=Mus musculus OX=10090 GN=Ttc7a PE=1 SV=1	0	39.262	14	10	11	10	858	96.1	6.2	28.61	10	0	1.137	1.116	1.051	1.032	92.3	99.8	104.9	103	910.1	999.7	1104.7	1051.4	High	High	High	High	1		Q8BGB2	Tetratricopeptide repeat protein 7A OS=Mus musculus OX=10090 GN=Ttc7a PE=1 SV=1	1104.7	1084	971.3	1050.8	0.923882	0.179749
FALSE	High	Master Protein	A2A9C3	KICSTOR complex protein SZT2 OS=Mus musculus OX=10090 GN=Szt2 PE=1 SV=1	0	12.245	2	6	6	6	3431	377.4	6.19	4.09	6	0	1.075	1.08	1.084	1.089	96.4	95.7	103.7	104.2	357.2	359.8	410	399.5	High	High	High	High	1		A2A9C3	KICSTOR complex protein SZT2 OS=Mus musculus OX=10090 GN=Szt2 PE=1 SV=1	410	411.9	381.2	378.2	0.923957	0.00321261
FALSE	High	Master Protein	Q9CQ04	2-oxoglutarate and iron-dependent oxygenase domain-containing protein 2 OS=Mus musculus OX=10090 GN=Ogfod2 PE=2 SV=1	0	12.982	13	4	4	4	349	39.2	6.39	9.09	4	0	1.033	1.188	0.981	1.128	93.6	98.6	96.7	111.2	112.1	119.9	123.6	137.9	High	High	High	High	1		Q9CQ04	2-oxoglutarate and iron-dependent oxygenase domain-containing protein 2 OS=Mus musculus OX=10090 GN=Ogfod2 PE=2 SV=1	123.6	142.2	119.6	126	0.924003	0.412423
FALSE	High	Master Protein	Q9DBS9	Oxysterol-binding protein-related protein 3 OS=Mus musculus OX=10090 GN=Osbpl3 PE=1 SV=2	0	46.615	17	11	12	10	855	96.9	6.51	38.33	11	0	1.037	1.071	1.094	1.13	98.6	93.5	102.3	105.6	1141.2	1098.4	1263.1	1265.3	High	High	High	High	1		Q9DBS9	Oxysterol-binding protein-related protein 3 OS=Mus musculus OX=10090 GN=Osbpl3 PE=1 SV=2	1263.1	1304.5	1218	1154.6	0.924054	0.12347
FALSE	Low	Master Protein	Q922R1	Phagosome assembly factor 1 OS=Mus musculus OX=10090 GN=Phaf1 PE=1 SV=2	0.095	1.266	2	1	2	1	422	47.4	7.74	0	1	0	1.072	1.169	1.001	1.091	92.8	99.4	99.5	108.4	88.1	95.8	100.8	106.6	High	High	High	High	1		Q922R1	Phagosome assembly factor 1 OS=Mus musculus OX=10090 GN=Phaf1 PE=1 SV=2	100.8	109.9	94	100.7	0.924063	0.292479
FALSE	High	Master Protein	Q9CZW2	Centromere protein N OS=Mus musculus OX=10090 GN=Cenpn PE=2 SV=1	0	9.655	10	3	4	3	337	39.2	8.65	6.66	3	0	1.014	1.194	0.974	1.147	94.2	98	95.4	112.4	135.9	143.6	147	168	High	High	High	High	1		Q9CZW2	Centromere protein N OS=Mus musculus OX=10090 GN=Cenpn PE=2 SV=1	147	173.2	145	150.9	0.92411	0.461062
FALSE	High	Master Protein	Q9WV84	Nucleoside diphosphate kinase, mitochondrial OS=Mus musculus OX=10090 GN=Nme4 PE=1 SV=1	0	28.328	40	6	9	6	186	20.5	9.03	25.5	6	0	1.12	1.117	1.049	1.047	92.9	99.2	104.1	103.8	1280.2	1387.9	1530.3	1480.9	High	High	High	High	1		Q9WV84	Nucleoside diphosphate kinase, mitochondrial OS=Mus musculus OX=10090 GN=Nme4 PE=1 SV=1	1530.3	1526.8	1366.3	1458.9	0.924144	0.129398
FALSE	High	Master Protein	O35855	Branched-chain-amino-acid aminotransferase, mitochondrial OS=Mus musculus OX=10090 GN=Bcat2 PE=1 SV=2	0	54.857	32	11	16	11	393	44.1	8.29	50.37	11	0	1.075	1.069	1.095	1.09	97	95.2	104.2	103.7	2418.7	2409.6	2773.9	2676.7	High	High	High	High	1		O35855	Branched-chain-amino-acid aminotransferase, mitochondrial OS=Mus musculus OX=10090 GN=Bcat2 PE=1 SV=2	2773.9	2759.6	2581.4	2532.8	0.924225	0.0142856
FALSE	High	Master Protein	Q9DBA9	General transcription factor IIH subunit 1 OS=Mus musculus OX=10090 GN=Gtf2h1 PE=1 SV=2	0	39.602	24	11	13	11	547	61.8	8.76	31.04	11	0	1.097	1.082	1.082	1.067	95.4	96.7	104.6	103.2	1419.8	1462.2	1662.3	1590.6	High	High	High	High	1		Q9DBA9	General transcription factor IIH subunit 1 OS=Mus musculus OX=10090 GN=Gtf2h1 PE=1 SV=2	1662.3	1639.9	1515.3	1537	0.924323	0.0152202
FALSE	High	Master Protein	Q6PEE2	CBP80/20-dependent translation initiation factor OS=Mus musculus OX=10090 GN=Ctif PE=1 SV=2	0	23.609	16	5	6	5	600	67.8	6.65	11.29	5	0	0.982	1.157	1.005	1.184	97.2	95	95.4	112.5	216.6	214.9	227	259.5	High	High	High	High	1		Q6PEE2	CBP80/20-dependent translation initiation factor OS=Mus musculus OX=10090 GN=Ctif PE=1 SV=2	227	267.5	231.2	225.9	0.924368	0.45651
FALSE	High	Master Protein	Q01237	3-hydroxy-3-methylglutaryl-coenzyme A reductase OS=Mus musculus OX=10090 GN=Hmgcr PE=1 SV=3	0	20.92	8	5	6	5	887	97	6.7	21.32	5	0	1.069	1.031	1.136	1.096	99	93.2	105.8	102	559.4	534.4	638	596.9	High	High	High	High	1		Q01237	3-hydroxy-3-methylglutaryl-coenzyme A reductase OS=Mus musculus OX=10090 GN=Hmgcr PE=1 SV=3	638	615.4	597	561.7	0.924446	0.15236
FALSE	High	Master Protein	Q9CWP8	DNA polymerase delta subunit 4 OS=Mus musculus OX=10090 GN=Pold4 PE=1 SV=1	0	13.798	48	4	5	4	107	12.4	6.52	16.54	4	0	1.077	1.061	1.103	1.086	97.2	94.9	104.7	103.1	1203.1	1192.7	1383.3	1320.9	High	High	High	High	1		Q9CWP8	DNA polymerase delta subunit 4 OS=Mus musculus OX=10090 GN=Pold4 PE=1 SV=1	1383.3	1361.8	1284	1253.7	0.924447	0.0306235
FALSE	High	Master Protein	Q9JIX8	Apoptotic chromatin condensation inducer in the nucleus OS=Mus musculus OX=10090 GN=Acin1 PE=1 SV=3	0	345.069	45	69	140	68	1338	150.6	5.91	412.62	69	0	1.101	1.086	1.078	1.063	95	97.1	104.6	103.2	21017.3	21801.7	24696	23625.3	High	High	High	High	1		Q9JIX8	Apoptotic chromatin condensation inducer in the nucleus OS=Mus musculus OX=10090 GN=Acin1 PE=1 SV=3	24696	24357.3	22431	22916.8	0.92446	0.0246039
FALSE	High	Master Protein	P51912	Neutral amino acid transporter B(0) OS=Mus musculus OX=10090 GN=Slc1a5 PE=1 SV=2	0	34.183	15	8	11	8	553	58.4	7.84	35.16	8	0	1.227	1.122	1.047	0.958	88.5	103.7	108.6	99.3	1327.1	1578.7	1737.8	1541.3	High	High	High	High	1		P51912	Neutral amino acid transporter B(0) OS=Mus musculus OX=10090 GN=Slc1a5 PE=1 SV=2	1737.8	1589.1	1416.4	1659.4	0.924524	0.471072
FALSE	High	Master Protein	Q8C0D0	Probable tRNA pseudouridine synthase 1 OS=Mus musculus OX=10090 GN=Trub1 PE=1 SV=1	0	32.254	31	8	10	8	338	36.3	8.09	29.57	8	0	1.08	1.105	1.059	1.084	95.1	97	102.7	105.1	1710.5	1770.6	1970.7	1956.4	High	High	High	High	1		Q8C0D0	Probable tRNA pseudouridine synthase 1 OS=Mus musculus OX=10090 GN=Trub1 PE=1 SV=1	1970.7	2017	1825.6	1861.2	0.924543	0.0356706
FALSE	High	Master Protein	Q3UHX9	Putative methyltransferase C9orf114 homolog OS=Mus musculus OX=10090 GN=Spout1 PE=1 SV=1	0	67.188	50	17	28	17	385	42.9	8.03	64.19	17	0	1.102	1.1	1.064	1.062	94.4	97.8	104	103.8	3552.7	3736.3	4178.9	4044.5	High	High	High	High	1		Q3UHX9	Putative methyltransferase C9orf114 homolog OS=Mus musculus OX=10090 GN=Spout1 PE=1 SV=1	4178.9	4169.8	3791.7	3927.4	0.924587	0.0436323
FALSE	Medium	Master Protein	Q8QZW3	Protein FAM151A OS=Mus musculus OX=10090 GN=Fam151a PE=1 SV=1	0.03	2.108	1	1	1	1	608	66.6	6.34	0	1	0	1.041	1.075	1.088	1.124	98.2	94	102.3	105.6	179.7	174.6	199.7	200	High	High	High	High	1		Q8QZW3	Protein FAM151A OS=Mus musculus OX=10090 GN=Fam151a PE=1 SV=1	199.7	206.2	191.8	183.5	0.924612	0.101026
FALSE	High	Master Protein	Q91ZP3	Phosphatidate phosphatase LPIN1 OS=Mus musculus OX=10090 GN=Lpin1 PE=1 SV=1	0	32.087	14	10	11	9	924	101.9	6.74	30.44	10	0	1.087	1.095	1.068	1.076	95.2	97	103.5	104.3	1186.4	1226.6	1376.9	1345.2	High	High	High	High	1		Q91ZP3	Phosphatidate phosphatase LPIN1 OS=Mus musculus OX=10090 GN=Lpin1 PE=1 SV=1	1376.9	1386.9	1266.2	1289.3	0.924633	0.0142908
FALSE	High	Master Protein	Q9QXD1	Peroxisomal acyl-coenzyme A oxidase 2 OS=Mus musculus OX=10090 GN=Acox2 PE=1 SV=2	0	102.944	49	27	35	27	681	76.8	7.46	95.41	27	0	1.1	1.133	1.033	1.064	93.1	99.1	102.4	105.4	4164.9	4502	4890.3	4883.3	High	High	High	High	1		Q9QXD1	Peroxisomal acyl-coenzyme A oxidase 2 OS=Mus musculus OX=10090 GN=Acox2 PE=1 SV=2	4890.3	5034.6	4445.1	4732.3	0.924684	0.145571
FALSE	Medium	Master Protein	Q05922	Dual specificity protein phosphatase 2 OS=Mus musculus OX=10090 GN=Dusp2 PE=1 SV=2	0.024	2.333	3	1	1	1	318	34.6	6.95	2.01	1	0	1.045	1.112	1.051	1.118	96.4	95.8	100.7	107.1	75.6	76.3	84.3	87	High	High	High	High	1		Q05922	Dual specificity protein phosphatase 2 OS=Mus musculus OX=10090 GN=Dusp2 PE=1 SV=2	84.3	89.7	80.7	80.2	0.924713	0.137018
FALSE	High	Master Protein	Q9D824	Pre-mRNA 3'-end-processing factor FIP1 OS=Mus musculus OX=10090 GN=Fip1l1 PE=1 SV=1	0	111.948	41	22	38	22	581	64.9	5.77	131.26	22	0	1.119	1.061	1.101	1.044	95.3	96.9	106.7	101.1	5096	5256.8	6086.4	5597.1	High	High	High	High	1		Q9D824	Pre-mRNA 3'-end-processing factor FIP1 OS=Mus musculus OX=10090 GN=Fip1l1 PE=1 SV=1	6086.4	5770.5	5438.8	5525.7	0.924736	0.112497
FALSE	High	Master Protein	Q9WVQ5	Methylthioribulose-1-phosphate dehydratase OS=Mus musculus OX=10090 GN=Apip PE=1 SV=1	0	41.426	57	11	16	11	241	26.9	6.9	41.11	11	0	1.057	1.096	1.066	1.106	96.5	95.6	102	105.8	1625.1	1634.8	1832.5	1844	High	High	High	High	1		Q9WVQ5	Methylthioribulose-1-phosphate dehydratase OS=Mus musculus OX=10090 GN=Apip PE=1 SV=1	1832.5	1901.1	1734.4	1718.4	0.924791	0.0575513
FALSE	High	Master Protein	O08539	Myc box-dependent-interacting protein 1 OS=Mus musculus OX=10090 GN=Bin1 PE=1 SV=1	0	114.443	42	20	43	18	588	64.4	5.03	134.48	20	2	1.084	1.062	1.101	1.078	96.8	95.4	105	102.8	5589.6	5590.4	6468.4	6145.6	High	High	High	High	1		O08539	Myc box-dependent-interacting protein 1 OS=Mus musculus OX=10090 GN=Bin1 PE=1 SV=1	6468.4	6336	5965.6	5876.3	0.924831	0.0264432
FALSE	High	Master Protein	Q9D2R8	28S ribosomal protein S33, mitochondrial OS=Mus musculus OX=10090 GN=Mrps33 PE=1 SV=1	0	18.793	29	4	7	4	106	12.5	10.26	17.68	4	0	1.038	1.097	1.065	1.125	97.3	94.9	101	106.8	1019.5	1009.6	1129.8	1158.1	High	High	High	High	1		Q9D2R8	28S ribosomal protein S33, mitochondrial OS=Mus musculus OX=10090 GN=Mrps33 PE=1 SV=1	1129.8	1194	1088.1	1061.2	0.924907	0.129031
FALSE	Medium	Master Protein	Q69ZL1	FYVE, RhoGEF and PH domain-containing protein 6 OS=Mus musculus OX=10090 GN=Fgd6 PE=1 SV=2	0.046	1.731	1	1	1	1	1399	155.1	7.87	1.61	1	0	1.078	0.988	1.183	1.084	100.6	91.6	108.4	99.4	13.3	12.3	15.3	13.6	High	High	High	High	1		Q69ZL1	FYVE, RhoGEF and PH domain-containing protein 6 OS=Mus musculus OX=10090 GN=Fgd6 PE=1 SV=2	15.3	14	14.2	12.9	0.924915	0.354058
FALSE	High	Master Protein	Q8VBX0	Ankyrin repeat and SOCS box protein 13 OS=Mus musculus OX=10090 GN=Asb13 PE=2 SV=1	0	11.065	15	4	4	4	278	29.9	6.67	6.65	4	0	1.071	1.195	0.978	1.09	91.7	100.5	98.2	109.6	227.6	253.2	260.2	281.5	High	High	High	High	1		Q8VBX0	Ankyrin repeat and SOCS box protein 13 OS=Mus musculus OX=10090 GN=Asb13 PE=2 SV=1	260.2	290.2	242.9	266.2	0.924964	0.390499
FALSE	High	Master Protein	Q9EQM6	Microprocessor complex subunit DGCR8 OS=Mus musculus OX=10090 GN=Dgcr8 PE=1 SV=2	0	25.01	10	7	8	7	773	86.3	6.06	18.7	7	0	1.088	1.125	1.039	1.074	93.9	98.3	102.2	105.6	1074.4	1142.3	1247.5	1251.2	High	High	High	High	1		Q9EQM6	Microprocessor complex subunit DGCR8 OS=Mus musculus OX=10090 GN=Dgcr8 PE=1 SV=2	1247.5	1290	1146.7	1200.7	0.925084	0.109604
FALSE	High	Master Protein	Q8VCW8	Medium-chain acyl-CoA ligase ACSF2, mitochondrial OS=Mus musculus OX=10090 GN=Acsf2 PE=1 SV=1	0	204.38	65	42	72	42	615	67.9	8.18	253.54	42	0	1.046	1.09	1.072	1.117	97.3	94.9	101.7	106	15128	14985.7	16883.3	17065.5	High	High	High	High	1		Q8VCW8	Medium-chain acyl-CoA ligase ACSF2, mitochondrial OS=Mus musculus OX=10090 GN=Acsf2 PE=1 SV=1	16883.3	17594.3	16145.6	15752.2	0.925175	0.0865281
FALSE	High	Master Protein	Q8R2M2	Deoxynucleotidyltransferase terminal-interacting protein 2 OS=Mus musculus OX=10090 GN=Dnttip2 PE=1 SV=1	0	136.384	35	32	50	31	758	84.2	6.44	156	32	1	1.067	1.086	1.075	1.095	96.5	95.8	102.9	104.8	6810.9	6863.2	7756.6	7660.4	High	High	High	High	1		Q8R2M2	Deoxynucleotidyltransferase terminal-interacting protein 2 OS=Mus musculus OX=10090 GN=Dnttip2 PE=1 SV=1	7756.6	7897.8	7269	7214.2	0.925184	0.0163158
FALSE	High	Master Protein	A2RTL5	Arginine/serine-rich coiled-coil protein 2 OS=Mus musculus OX=10090 GN=Rsrc2 PE=2 SV=1	0	38.642	39	10	12	10	376	43.9	11.46	37.5	10	0	1.086	1.072	1.09	1.076	96.3	95.9	104.6	103.2	3522.1	3562.9	4081.5	3908.3	High	High	High	High	1		A2RTL5	Arginine/serine-rich coiled-coil protein 2 OS=Mus musculus OX=10090 GN=Rsrc2 PE=2 SV=1	4081.5	4029.4	3759	3745.1	0.925187	0.00780439
FALSE	High	Master Protein	Q920N2	Biotin--protein ligase OS=Mus musculus OX=10090 GN=Hlcs PE=1 SV=1	0	11.358	7	4	4	4	722	78.5	5.34	6.9	4	0	1.085	1.088	1.074	1.077	95.6	96.6	103.8	104	456.9	468.5	529	514.4	High	High	High	High	1		Q920N2	Biotin--protein ligase OS=Mus musculus OX=10090 GN=Hlcs PE=1 SV=1	529	530.3	487.6	492.5	0.925234	0.00407215
FALSE	High	Master Protein	Q5I043	Ubiquitin carboxyl-terminal hydrolase 28 OS=Mus musculus OX=10090 GN=Usp28 PE=1 SV=1	0	28.243	13	9	9	9	1051	119.2	5.19	24.47	9	0	1.057	1.128	1.035	1.104	95.1	97.1	100.5	107.2	526.9	546.5	594.5	615	High	High	High	High	1		Q5I043	Ubiquitin carboxyl-terminal hydrolase 28 OS=Mus musculus OX=10090 GN=Usp28 PE=1 SV=1	594.5	634.1	562.3	574.5	0.925281	0.157097
FALSE	High	Master Protein	Q0VBK2	Keratin, type II cytoskeletal 80 OS=Mus musculus OX=10090 GN=Krt80 PE=1 SV=1	0	9.844	8	4	4	3	452	50.6	6.27	4.37	4	0	1.011	1.152	1.009	1.15	96	96.2	97.1	110.7	251	255.3	270.9	299.4	High	High	High	High	1		Q0VBK2	Keratin, type II cytoskeletal 80 OS=Mus musculus OX=10090 GN=Krt80 PE=1 SV=1	270.9	308.7	267.9	268.4	0.925293	0.370615
FALSE	Low	Master Protein	Q61908	Cx9C motif-containing protein 4 OS=Mus musculus OX=10090 GN=Cmc4 PE=2 SV=1	0.059	1.516	10	1	1	1	68	7.7	8.38	1.69	1	0	1.273	1.04	1.117	0.912	89.8	102.4	114.4	93.4	87.9	101.7	119.4	94.6	High	High	High	High	1		Q61908	Cx9C motif-containing protein 4 OS=Mus musculus OX=10090 GN=Cmc4 PE=2 SV=1	119.4	97.5	93.8	106.9	0.925311	0.590481
FALSE	High	Master Protein	Q91WK0	Leucine-rich repeat flightless-interacting protein 2 OS=Mus musculus OX=10090 GN=Lrrfip2 PE=1 SV=1	0	89.246	55	21	32	21	415	47.1	5.68	74.37	21	0	1.095	1.089	1.073	1.067	95.2	97.1	104.2	103.6	5155.5	5341.6	6023.1	5810.4	High	High	High	High	1		Q91WK0	Leucine-rich repeat flightless-interacting protein 2 OS=Mus musculus OX=10090 GN=Lrrfip2 PE=1 SV=1	6023.1	5990.4	5502.3	5614.8	0.925384	0.0166559
FALSE	High	Master Protein	Q8K2B0	Endoplasmic reticulum protein SC65 OS=Mus musculus OX=10090 GN=P3h4 PE=1 SV=1	0	11.283	10	3	4	3	443	51.1	4.81	9.23	3	0	1.152	1.1	1.063	1.014	92.3	100	106.3	101.4	185.8	204.5	228.5	211.5	High	High	High	High	1		Q8K2B0	Endoplasmic reticulum protein SC65 OS=Mus musculus OX=10090 GN=P3h4 PE=1 SV=1	228.5	218.1	198.3	215	0.925437	0.232603
FALSE	High	Master Protein	Q8VHN8	Tudor-interacting repair regulator protein OS=Mus musculus OX=10090 GN=Nudt16l1 PE=1 SV=2	0	25.567	38	7	9	6	211	23.4	9.26	23.85	7	0	1.112	1.152	1.016	1.052	91.8	100.5	102.1	105.7	780.6	867.9	926.5	930.5	High	High	High	High	1		Q8VHN8	Tudor-interacting repair regulator protein OS=Mus musculus OX=10090 GN=Nudt16l1 PE=1 SV=2	926.5	959.3	833.1	912.3	0.925549	0.243114
FALSE	High	Master Protein	Q3U829	AP-5 complex subunit zeta-1 OS=Mus musculus OX=10090 GN=Ap5z1 PE=2 SV=1	0.002	5.155	2	2	2	2	807	89.4	6.95	2.41	2	0	1.182	1.198	0.983	0.996	87.3	105	103.2	104.6	94.2	115	118.8	116.8	High	High	High	High	1		Q3U829	AP-5 complex subunit zeta-1 OS=Mus musculus OX=10090 GN=Ap5z1 PE=2 SV=1	118.8	120.4	100.5	120.9	0.925585	0.476081
FALSE	High	Master Protein	Q9R257	Heme-binding protein 1 OS=Mus musculus OX=10090 GN=Hebp1 PE=1 SV=2	0	55.336	76	11	14	11	190	21.1	5.26	56.01	11	0	1.093	1.16	1.006	1.068	92.2	100.1	100.8	107	2016.7	2224.5	2353.3	2422.7	High	High	High	High	1		Q9R257	Heme-binding protein 1 OS=Mus musculus OX=10090 GN=Hebp1 PE=1 SV=2	2353.3	2497.8	2152.4	2338.3	0.925708	0.265508
FALSE	High	Master Protein	Q9CX66	NOP protein chaperone 1 OS=Mus musculus OX=10090 GN=Nopchap1 PE=1 SV=1	0	9.251	17	2	2	2	185	20	4.84	6.57	2	0	1.045	1.053	1.109	1.117	99	93.3	103.5	104.2	304.5	291.5	339.7	332	High	High	High	High	1		Q9CX66	NOP protein chaperone 1 OS=Mus musculus OX=10090 GN=Nopchap1 PE=1 SV=1	339.7	342.3	325	306.4	0.925806	0.114567
FALSE	High	Master Protein	A2A935	Histone-lysine N-methyltransferase PRDM16 OS=Mus musculus OX=10090 GN=Prdm16 PE=1 SV=1	0	49.856	16	17	19	17	1275	140.8	6.1	38.03	17	0	1.067	1.117	1.044	1.093	95.1	97.2	101.5	106.2	2544.4	2640.9	2897.8	2942.4	High	High	High	High	1		A2A935	Histone-lysine N-methyltransferase PRDM16 OS=Mus musculus OX=10090 GN=Prdm16 PE=1 SV=1	2897.8	3033.6	2715.5	2776	0.925835	0.097754
FALSE	High	Master Protein	O09130	NFATC2-interacting protein OS=Mus musculus OX=10090 GN=Nfatc2ip PE=1 SV=1	0	39.547	34	9	13	9	412	45.1	6.67	40.23	9	0	1.082	1.112	1.049	1.078	94.7	97.6	102.4	105.3	1095.4	1146.8	1264.7	1261	High	High	High	High	1		O09130	NFATC2-interacting protein OS=Mus musculus OX=10090 GN=Nfatc2ip PE=1 SV=1	1264.7	1300.1	1169.1	1205.5	0.925842	0.0644525
FALSE	High	Master Protein	Q8BGY7	Protein FAM210A OS=Mus musculus OX=10090 GN=Fam210a PE=1 SV=1	0	10.894	13	4	5	4	273	31.6	9.82	9.5	4	0	1.09	1.043	1.118	1.07	97.4	94.9	106.1	101.6	1066.2	1055.6	1240.4	1151.4	High	High	High	High	1		Q8BGY7	Protein FAM210A OS=Mus musculus OX=10090 GN=Fam210a PE=1 SV=1	1240.4	1187.1	1137.9	1109.6	0.92585	0.0964188
FALSE	High	Master Protein	Q3UW68	Calpain-13 OS=Mus musculus OX=10090 GN=Capn13 PE=2 SV=1	0	13.453	7	4	4	4	665	76	6.99	12.45	4	0	1.062	1.091	1.069	1.098	96.5	95.8	102.5	105.2	490.8	494.8	556.2	554.1	High	High	High	High	1		Q3UW68	Calpain-13 OS=Mus musculus OX=10090 GN=Capn13 PE=2 SV=1	556.2	571.3	523.8	520.1	0.925854	0.0328866
FALSE	High	Master Protein	Q60520	Paired amphipathic helix protein Sin3a OS=Mus musculus OX=10090 GN=Sin3a PE=1 SV=3	0	158.607	33	37	49	35	1274	145	7.25	138.02	37	2	1.056	1.074	1.086	1.104	97.5	94.8	103	104.7	7568.9	7471.7	8533	8412.7	High	High	High	High	1		Q60520	Paired amphipathic helix protein Sin3a OS=Mus musculus OX=10090 GN=Sin3a PE=1 SV=3	8533	8673.4	8078	7853.9	0.925929	0.0404581
FALSE	High	Master Protein	Q6PR54	Telomere-associated protein RIF1 OS=Mus musculus OX=10090 GN=Rif1 PE=1 SV=2	0	42.775	7	16	20	15	2419	266.1	5.57	33.03	16	0	1.065	1.122	1.039	1.094	95	97.3	101.2	106.5	1743.7	1814.7	1982.4	2024.6	High	High	High	High	1		Q6PR54	Telomere-associated protein RIF1 OS=Mus musculus OX=10090 GN=Rif1 PE=1 SV=2	1982.4	2087.3	1861	1907.5	0.92599	0.119637
FALSE	High	Master Protein	Q9CZH3	Proteasome assembly chaperone 3 OS=Mus musculus OX=10090 GN=Psmg3 PE=1 SV=1	0	23.171	50	4	9	4	122	13.3	8.66	32.78	4	0	1.072	1.11	1.05	1.087	95.2	97.2	102	105.6	1391.3	1442.2	1592.2	1599	High	High	High	High	1		Q9CZH3	Proteasome assembly chaperone 3 OS=Mus musculus OX=10090 GN=Psmg3 PE=1 SV=1	1592.2	1648.5	1484.9	1516	0.926004	0.0650048
FALSE	High	Master Protein	Q9D9Z5	DET1- and DDB1-associated protein 1 OS=Mus musculus OX=10090 GN=Dda1 PE=1 SV=1	0	25.167	46	5	12	5	102	11.7	8.68	30.11	5	0	1.072	1.063	1.097	1.088	97.3	95	104.3	103.4	1960.5	1944.2	2242.6	2157.1	High	High	High	High	1		Q9D9Z5	DET1- and DDB1-associated protein 1 OS=Mus musculus OX=10090 GN=Dda1 PE=1 SV=1	2242.6	2223.9	2092.4	2043.6	0.926005	0.0241031
FALSE	High	Master Protein	Q91X86	Transmembrane protein 98 OS=Mus musculus OX=10090 GN=Tmem98 PE=1 SV=1	0.001	5.585	11	1	2	1	226	24.7	4.94	2.53	1	0	1.036	1.083	1.077	1.125	98	94.3	101.6	106.1	146.6	143.2	162.1	164.3	High	High	High	High	1		Q91X86	Transmembrane protein 98 OS=Mus musculus OX=10090 GN=Tmem98 PE=1 SV=1	162.1	169.4	156.5	150.5	0.926094	0.122101
FALSE	High	Master Protein	Q9CV28	Ubiquitin carboxyl-terminal hydrolase MINDY-3 OS=Mus musculus OX=10090 GN=MINDY3 PE=1 SV=2	0	15.896	12	7	9	7	444	49.6	4.78	17.5	7	0	1.098	1.097	1.063	1.062	94.6	97.7	103.9	103.8	758.6	795.6	888.9	861.6	High	High	High	High	1		Q9CV28	Ubiquitin carboxyl-terminal hydrolase MINDY-3 OS=Mus musculus OX=10090 GN=MINDY3 PE=1 SV=2	888.9	888.3	809.6	836.3	0.92612	0.0389701
FALSE	High	Master Protein	Q8BZM1	Glomulin OS=Mus musculus OX=10090 GN=Glmn PE=1 SV=1	0	44.667	22	10	13	10	596	67.7	5.06	39.19	10	0	1.09	1.133	1.03	1.07	93.4	98.9	101.8	105.8	1274.5	1370.3	1482.9	1494.6	High	High	High	High	1		Q8BZM1	Glomulin OS=Mus musculus OX=10090 GN=Glmn PE=1 SV=1	1482.9	1540.9	1360.2	1440.4	0.926186	0.152807
FALSE	High	Master Protein	P70248	Unconventional myosin-If OS=Mus musculus OX=10090 GN=Myo1f PE=1 SV=1	0	14.079	3	3	4	1	1099	125.9	8.92	11.61	3	0	1.108	1.099	1.062	1.053	94.1	98.2	104.3	103.4	208.4	220.8	246.4	237	High	High	High	High	1		P70248	Unconventional myosin-If OS=Mus musculus OX=10090 GN=Myo1f PE=1 SV=1	246.4	244.3	222.4	232.1	0.926228	0.0676294
FALSE	High	Master Protein	Q9CR41	Huntingtin-interacting protein K OS=Mus musculus OX=10090 GN=Hypk PE=1 SV=3	0	59.887	59	8	27	8	121	13.6	4.82	82.64	8	0	1.095	1.117	1.044	1.065	93.9	98.5	102.8	104.9	2716.4	2892.9	3173.8	3141.3	High	High	High	High	1		Q9CR41	Huntingtin-interacting protein K OS=Mus musculus OX=10090 GN=Hypk PE=1 SV=3	3173.8	3238.6	2899.1	3040.9	0.92633	0.0938383
FALSE	High	Master Protein	Q7TPD2	Protein FAM185A OS=Mus musculus OX=10090 GN=Fam185a PE=2 SV=1	0	50.411	44	13	15	13	378	40	6.38	48.95	13	0	1.101	1.066	1.093	1.058	95.8	96.5	105.5	102.2	2133.4	2182.6	2506.6	2354.5	High	High	High	High	1		Q7TPD2	Protein FAM185A OS=Mus musculus OX=10090 GN=Fam185a PE=2 SV=1	2506.6	2427.5	2276.9	2294.2	0.92643	0.0463245
FALSE	High	Master Protein	Q91W67	Ubiquitin-like protein 7 OS=Mus musculus OX=10090 GN=Ubl7 PE=1 SV=2	0	21.963	19	6	7	6	380	40.4	5.01	17.9	6	0	1.054	1.091	1.067	1.105	96.8	95.6	102	105.6	816.7	819	918.6	922.5	High	High	High	High	1		Q91W67	Ubiquitin-like protein 7 OS=Mus musculus OX=10090 GN=Ubl7 PE=1 SV=2	918.6	951.1	871.6	860.9	0.926619	0.0569349
FALSE	High	Master Protein	Q61205	Platelet-activating factor acetylhydrolase IB subunit alpha1 OS=Mus musculus OX=10090 GN=Pafah1b3 PE=1 SV=1	0	74.088	71	15	31	15	232	25.8	6.93	95.89	15	0	1.105	1.114	1.046	1.055	93.6	98.8	103.3	104.3	5281.2	5663	6225.6	6091.9	High	High	High	High	1		Q61205	Platelet-activating factor acetylhydrolase IB subunit alpha1 OS=Mus musculus OX=10090 GN=Pafah1b3 PE=1 SV=1	6225.6	6280.7	5636.4	5952.7	0.926661	0.103802
FALSE	High	Master Protein	Q6ZPI3	Ligand-dependent corepressor OS=Mus musculus OX=10090 GN=Lcor PE=2 SV=2	0	30.752	27	7	9	7	433	47.1	9.39	25.04	7	0	1.099	1.099	1.06	1.059	94.5	97.9	103.8	103.8	767	807.5	900	872.2	High	High	High	High	1		Q6ZPI3	Ligand-dependent corepressor OS=Mus musculus OX=10090 GN=Lcor PE=2 SV=2	900	899.2	818.6	848.8	0.926745	0.0487312
FALSE	High	Master Protein	Q9Z2H5	Band 4.1-like protein 1 OS=Mus musculus OX=10090 GN=Epb41l1 PE=1 SV=2	0	46.835	20	16	18	13	879	98.3	5.62	39.57	16	0	1.075	1.079	1.079	1.083	96.4	96	103.6	104	1911.6	1933.9	2194.1	2134.6	High	High	High	High	1		Q9Z2H5	Band 4.1-like protein 1 OS=Mus musculus OX=10090 GN=Epb41l1 PE=1 SV=2	2194.1	2200.7	2040.2	2032.8	0.926777	0.000948095
FALSE	High	Master Protein	P30561	Aryl hydrocarbon receptor OS=Mus musculus OX=10090 GN=Ahr PE=1 SV=3	0.005	3.756	1	1	1	1	848	95	6.47	2.68	1	0	1.106	1.07	1.087	1.053	95.4	97	105.5	102.1	292.2	301.7	344.8	323.8	High	High	High	High	1		P30561	Aryl hydrocarbon receptor OS=Mus musculus OX=10090 GN=Ahr PE=1 SV=3	344.8	333.8	311.9	317.1	0.926908	0.0552364
FALSE	High	Master Protein	Q8VDD8	WASH complex subunit 1 OS=Mus musculus OX=10090 GN=Washc1 PE=1 SV=1	0	53.244	35	12	19	12	475	51.6	5.44	53.36	12	0	1.08	1.112	1.047	1.078	94.7	97.7	102.3	105.3	2259.3	2366.3	2604.5	2599.7	High	High	High	High	1		Q8VDD8	WASH complex subunit 1 OS=Mus musculus OX=10090 GN=Washc1 PE=1 SV=1	2604.5	2680.3	2411.3	2487.3	0.926922	0.0693131
FALSE	High	Master Protein	Q9EPX2	Papilin OS=Mus musculus OX=10090 GN=Papln PE=2 SV=2	0	98.068	24	26	34	26	1280	138.8	7.75	80.6	26	0	1.111	1.118	1.042	1.048	93.1	99.3	103.5	104.1	2565.5	2778	3042.8	2969.1	High	High	High	High	1		Q9EPX2	Papilin OS=Mus musculus OX=10090 GN=Papln PE=2 SV=2	3042.8	3061.1	2738.1	2920.1	0.926981	0.135119
FALSE	High	Master Protein	Q9CXW2	28S ribosomal protein S22, mitochondrial OS=Mus musculus OX=10090 GN=Mrps22 PE=1 SV=1	0	116.252	66	23	48	23	359	41.2	8.56	160.63	23	0	1.092	1.074	1.083	1.065	95.8	96.6	104.7	102.9	8466.3	8670.8	9871.4	9416.3	High	High	High	High	1		Q9CXW2	28S ribosomal protein S22, mitochondrial OS=Mus musculus OX=10090 GN=Mrps22 PE=1 SV=1	9871.4	9708.1	9035.8	9114.3	0.926995	0.0156905
FALSE	High	Master Protein	Q8K2P1	Leucine rich adaptor protein 1-like OS=Mus musculus OX=10090 GN=Lurap1l PE=1 SV=1	0	10.109	18	4	4	4	221	23.7	5.11	6.34	4	0	1.113	1.083	1.075	1.045	94.5	97.9	105.2	102.3	427.3	449.3	507.7	478.9	High	High	High	High	1		Q8K2P1	Leucine rich adaptor protein 1-like OS=Mus musculus OX=10090 GN=Lurap1l PE=1 SV=1	507.7	493.7	456	472.3	0.927002	0.0766042
FALSE	High	Master Protein	Q6DIC0	Probable global transcription activator SNF2L2 OS=Mus musculus OX=10090 GN=Smarca2 PE=1 SV=1	0	70.979	13	18	26	5	1577	180.1	7.2	58.54	18	0	1.114	1.207	0.967	1.048	89.4	103	99.6	107.9	248	289.9	294.8	309.8	High	High	High	High	1		Q6DIC0	Probable global transcription activator SNF2L2 OS=Mus musculus OX=10090 GN=Smarca2 PE=1 SV=1	294.8	319.4	264.7	304.7	0.92706	0.440758
FALSE	Medium	Master Protein	Q3U2K0	Protein FAM193B OS=Mus musculus OX=10090 GN=Fam193b PE=1 SV=2	0.024	2.333	1	1	1	1	892	95	7.96	2.12	1	0	0.95	1.064	1.094	1.225	103	89.5	97.9	109.6	49.1	43.3	49.8	54.1	High	High	High	High	1		Q3U2K0	Protein FAM193B OS=Mus musculus OX=10090 GN=Fam193b PE=1 SV=2	49.8	55.8	52.4	45.5	0.927083	0.488381
FALSE	High	Master Protein	Q8CJ40	Rootletin OS=Mus musculus OX=10090 GN=Crocc PE=1 SV=2	0	28.106	5	10	11	9	2009	226.8	5.55	16.51	10	0	1.066	1.12	1.038	1.091	94.9	97.5	101.2	106.4	460.3	479.9	523.7	533.8	High	High	High	High	1		Q8CJ40	Rootletin OS=Mus musculus OX=10090 GN=Crocc PE=1 SV=2	523.7	550.3	491.3	504.4	0.927095	0.118455
FALSE	High	Master Protein	P59110	Sentrin-specific protease 1 OS=Mus musculus OX=10090 GN=Senp1 PE=1 SV=1	0	24.609	11	7	7	6	640	72.5	8.4	19.1	7	0	1.128	1.104	1.055	1.032	93	99.4	104.9	102.7	725	787.2	872.9	828.6	High	High	High	High	1		P59110	Sentrin-specific protease 1 OS=Mus musculus OX=10090 GN=Senp1 PE=1 SV=1	872.9	854.3	773.8	827.5	0.927107	0.157102
FALSE	High	Master Protein	Q8C6E0	Cilia- and flagella-associated protein 36 OS=Mus musculus OX=10090 GN=Cfap36 PE=1 SV=1	0.003	4.343	4	1	2	1	343	39.6	4.93	6.78	1	0	1.013	1.166	0.992	1.142	95.2	97.2	96.5	111	85.1	88.2	92	102.7	High	High	High	High	1		Q8C6E0	Cilia- and flagella-associated protein 36 OS=Mus musculus OX=10090 GN=Cfap36 PE=1 SV=1	92	105.9	90.8	92.7	0.927236	0.412612
FALSE	Low	Master Protein	Q8K448	Cholesterol transporter ABCA5 OS=Mus musculus OX=10090 GN=Abca5 PE=1 SV=2	0.132	1.105	1	1	1	1	1642	185.8	7.2	0	1	0	1.154	1.183	0.989	1.014	88.8	103.6	102.5	105.1	178.6	211.6	219.9	218.7	High	High	High	High	1		Q8K448	Cholesterol transporter ABCA5 OS=Mus musculus OX=10090 GN=Abca5 PE=1 SV=2	219.9	225.5	190.6	222.4	0.927256	0.421333
FALSE	High	Master Protein	Q91YI0	Argininosuccinate lyase OS=Mus musculus OX=10090 GN=Asl PE=1 SV=1	0	149.931	52	30	59	30	464	51.7	6.96	177.89	30	0	1.094	1.103	1.055	1.063	94.4	98	103.4	104.2	9681.2	10200.6	11307.8	11055.3	High	High	High	High	1		Q91YI0	Argininosuccinate lyase OS=Mus musculus OX=10090 GN=Asl PE=1 SV=1	11307.8	11397.9	10332.4	10722.3	0.927287	0.0540322
FALSE	High	Master Protein	Q80SY4	E3 ubiquitin-protein ligase MIB1 OS=Mus musculus OX=10090 GN=Mib1 PE=1 SV=1	0	50.512	15	13	16	12	1006	110	6.92	42.03	13	1	1.109	1.108	1.05	1.05	93.6	98.8	103.8	103.8	1835	1967.1	2171.2	2105.2	High	High	High	High	1		Q80SY4	E3 ubiquitin-protein ligase MIB1 OS=Mus musculus OX=10090 GN=Mib1 PE=1 SV=1	2171.2	2170.4	1958.4	2067.7	0.927331	0.10199
FALSE	High	Master Protein	Q6P3A8	2-oxoisovalerate dehydrogenase subunit beta, mitochondrial OS=Mus musculus OX=10090 GN=Bckdhb PE=1 SV=2	0	25.378	25	6	7	6	390	42.9	6.7	22.1	6	0	1.025	1.051	1.108	1.136	100	92.5	102.5	105	880	826.4	962.7	957.1	High	High	High	High	1		Q6P3A8	2-oxoisovalerate dehydrogenase subunit beta, mitochondrial OS=Mus musculus OX=10090 GN=Bckdhb PE=1 SV=2	962.7	986.8	939.2	868.7	0.927366	0.197739
FALSE	High	Master Protein	O35711	Liprin-beta-2 OS=Mus musculus OX=10090 GN=Ppfibp2 PE=1 SV=3	0	65.42	24	19	27	16	882	98.7	6.33	59.26	19	0	1.059	1.105	1.052	1.097	95.9	96.6	101.6	106	2399.1	2454.2	2712.6	2744.9	High	High	High	High	1		O35711	Liprin-beta-2 OS=Mus musculus OX=10090 GN=Ppfibp2 PE=1 SV=3	2712.6	2830	2560.5	2579.7	0.927399	0.0773858
FALSE	High	Master Protein	P35486	Pyruvate dehydrogenase E1 component subunit alpha, somatic form, mitochondrial OS=Mus musculus OX=10090 GN=Pdha1 PE=1 SV=1	0	208.046	77	36	89	36	390	43.2	8.19	259.78	36	0	1.078	1.064	1.093	1.079	96.9	95.6	104.4	103.1	15553.9	15574.7	17890.5	17128.8	High	High	High	High	1		P35486	Pyruvate dehydrogenase E1 component subunit alpha, somatic form, mitochondrial OS=Mus musculus OX=10090 GN=Pdha1 PE=1 SV=1	17890.5	17659.5	16600.1	16371.3	0.927466	0.0155289
FALSE	High	Master Protein	Q99J25	rRNA methyltransferase 1, mitochondrial OS=Mus musculus OX=10090 GN=Mrm1 PE=2 SV=2	0	25.777	31	7	8	7	320	34.8	8.81	21.14	7	0	1.019	1.113	1.042	1.138	97.3	95.2	99.2	108.3	778.9	773.5	847.3	897.8	High	High	High	High	1		Q99J25	rRNA methyltransferase 1, mitochondrial OS=Mus musculus OX=10090 GN=Mrm1 PE=2 SV=2	847.3	925.6	831.3	813.1	0.92752	0.251038
FALSE	High	Master Protein	P35831	Tyrosine-protein phosphatase non-receptor type 12 OS=Mus musculus OX=10090 GN=Ptpn12 PE=1 SV=3	0	57.746	18	14	19	14	775	86.5	5.99	45.75	14	0	1.055	1.062	1.095	1.102	98	94.5	103.4	104.1	2251.2	2203.6	2535.5	2475.4	High	High	High	High	1		P35831	Tyrosine-protein phosphatase non-receptor type 12 OS=Mus musculus OX=10090 GN=Ptpn12 PE=1 SV=3	2535.5	2552.1	2402.6	2316.3	0.92753	0.0523892
FALSE	Low	Master Protein	Q6P4P1	Serine protease inhibitor A3A OS=Mus musculus OX=10090 GN=Serpina3a PE=1 SV=2	0.128	1.12	4	1	1	1	422	47.7	6.4	0	1	0	1.244	1.144	1.024	0.942	86.9	105.6	108.1	99.5	75.8	93.5	100.6	89.8	High	High	High	High	1		Q6P4P1	Serine protease inhibitor A3A OS=Mus musculus OX=10090 GN=Serpina3a PE=1 SV=2	100.6	92.6	80.9	98.3	0.927536	0.540803
FALSE	High	Master Protein	Q61464	Zinc finger protein 638 OS=Mus musculus OX=10090 GN=Znf638 PE=1 SV=2	0	72.301	13	21	29	20	1960	218	6.89	60.43	21	1	1.068	1.123	1.035	1.088	94.7	97.8	101.1	106.4	2769.8	2901.8	3156.1	3219.5	High	High	High	High	1		Q61464	Zinc finger protein 638 OS=Mus musculus OX=10090 GN=Znf638 PE=1 SV=2	3156.1	3319.3	2956.1	3050.2	0.927557	0.13045
FALSE	High	Master Protein	Q8VCK7	Syncollin OS=Mus musculus OX=10090 GN=Sycn PE=1 SV=3	0.005	3.759	12	1	2	1	134	14.6	7.87	5.64	1	0	1.082	1.132	1.027	1.074	93.7	98.8	101.4	106.1	141.5	151.4	163.4	165.8	High	High	High	High	1		Q8VCK7	Syncollin OS=Mus musculus OX=10090 GN=Sycn PE=1 SV=3	163.4	170.9	151	159.1	0.92761	0.159682
FALSE	High	Master Protein	Q8C0D4	Rho GTPase-activating protein 12 OS=Mus musculus OX=10090 GN=Arhgap12 PE=1 SV=2	0	84.298	28	23	28	23	838	95.3	7.59	74.81	23	0	1.063	1.108	1.048	1.093	95.6	96.9	101.6	105.9	3451.4	3553.8	3914.8	3960.3	High	High	High	High	1		Q8C0D4	Rho GTPase-activating protein 12 OS=Mus musculus OX=10090 GN=Arhgap12 PE=1 SV=2	3914.8	4083	3683.6	3735.6	0.927655	0.0814351
FALSE	High	Master Protein	Q9QZM2	DNA polymerase subunit gamma-2, mitochondrial OS=Mus musculus OX=10090 GN=Polg2 PE=1 SV=2	0.001	6.667	6	3	3	3	459	51.4	8.44	2.18	3	0	1.027	1.095	1.06	1.13	97.8	94.7	100.5	107	276.7	272.2	303.4	313.6	High	High	High	High	1		Q9QZM2	DNA polymerase subunit gamma-2, mitochondrial OS=Mus musculus OX=10090 GN=Polg2 PE=1 SV=2	303.4	323.3	295.3	286.1	0.927717	0.174779
FALSE	High	Master Protein	Q9Z2W1	Serine/threonine-protein kinase 25 OS=Mus musculus OX=10090 GN=Stk25 PE=1 SV=2	0	48.695	27	11	19	5	426	48.1	6.81	46.79	11	0	1.069	1.096	1.06	1.087	95.8	96.7	102.4	105.1	1428.8	1463.1	1629.5	1621.3	High	High	High	High	1		Q9Z2W1	Serine/threonine-protein kinase 25 OS=Mus musculus OX=10090 GN=Stk25 PE=1 SV=2	1629.5	1671.5	1524.9	1537.9	0.92784	0.0324205
FALSE	High	Master Protein	Q99M28	RNA-binding protein with serine-rich domain 1 OS=Mus musculus OX=10090 GN=Rnps1 PE=1 SV=1	0	49.858	36	8	15	8	305	34.2	11.84	41.64	8	0	1.038	0.979	1.19	1.123	102.8	89.7	106.8	100.7	2384.7	2112.2	2643	2417.6	High	High	High	High	1		Q99M28	RNA-binding protein with serine-rich domain 1 OS=Mus musculus OX=10090 GN=Rnps1 PE=1 SV=1	2643	2492.5	2545.1	2220.2	0.927914	0.409824
FALSE	High	Master Protein	Q6NZQ6	Zinc finger protein 740 OS=Mus musculus OX=10090 GN=Znf740 PE=1 SV=1	0	10.66	21	3	3	3	180	20.9	9.19	6.79	3	0	0.983	1.112	1.041	1.179	99.1	93.5	97.3	110.2	314.8	301.6	330.1	362.4	High	High	High	High	1		Q6NZQ6	Zinc finger protein 740 OS=Mus musculus OX=10090 GN=Znf740 PE=1 SV=1	330.1	373.6	336	317	0.927952	0.397324
FALSE	High	Master Protein	Q52KE7	Cyclin-L1 OS=Mus musculus OX=10090 GN=Ccnl1 PE=1 SV=1	0	8.557	4	3	3	2	532	60.1	10.7	9.47	3	0	1.085	1.196	0.973	1.071	91	101.5	98.7	108.8	94.7	107.3	109.7	117.2	High	High	High	High	1		Q52KE7	Cyclin-L1 OS=Mus musculus OX=10090 GN=Ccnl1 PE=1 SV=1	109.7	120.8	101.1	112.8	0.927983	0.41154
FALSE	High	Master Protein	Q8R3C0	Mini-chromosome maintenance complex-binding protein OS=Mus musculus OX=10090 GN=Mcmbp PE=1 SV=1	0	68.046	46	20	24	20	642	72.8	5.66	73.7	20	0	1.071	1.062	1.094	1.085	97.3	95.2	104.2	103.3	3343.1	3322.4	3820.2	3674.1	High	High	High	High	1		Q8R3C0	Mini-chromosome maintenance complex-binding protein OS=Mus musculus OX=10090 GN=Mcmbp PE=1 SV=1	3820.2	3787.9	3568	3492.3	0.927998	0.0218362
FALSE	High	Master Protein	Q91YI6	Poly(A) RNA polymerase GLD2 OS=Mus musculus OX=10090 GN=Tent2 PE=1 SV=1	0.001	5.642	5	2	2	2	484	55.9	9.25	5	2	0	1.093	1.161	1.001	1.063	92	100.5	100.6	106.8	63.5	70.4	74.1	76.3	High	High	High	High	1		Q91YI6	Poly(A) RNA polymerase GLD2 OS=Mus musculus OX=10090 GN=Tent2 PE=1 SV=1	74.1	78.7	67.8	74	0.92801	0.290249
FALSE	Low	Master Protein	Q9D123	Insulin-like growth factor-binding protein 3 receptor OS=Mus musculus OX=10090 GN=Tmem219 PE=2 SV=1	0.101	1.233	5	1	1	1	240	25.6	7.2	0	1	0	1.05	1.08	1.075	1.106	97.4	95.1	102.3	105.2	130.2	129.1	145.9	145.6	High	High	High	High	1		Q9D123	Insulin-like growth factor-binding protein 3 receptor OS=Mus musculus OX=10090 GN=Tmem219 PE=2 SV=1	145.9	150.1	139	135.7	0.928041	0.0575129
FALSE	High	Master Protein	Q9D7F7	Charged multivesicular body protein 4c OS=Mus musculus OX=10090 GN=Chmp4c PE=2 SV=1	0	37.658	52	11	15	10	232	26.3	6.98	42.12	11	0	1.002	1.064	1.092	1.159	100.4	92.2	100.6	106.8	1987.4	1852.4	2126.2	2189.6	High	High	High	High	1		Q9D7F7	Charged multivesicular body protein 4c OS=Mus musculus OX=10090 GN=Chmp4c PE=2 SV=1	2126.2	2257.4	2121.1	1947.1	0.92805	0.284761
FALSE	High	Master Protein	A2AR02	Peptidyl-prolyl cis-trans isomerase G OS=Mus musculus OX=10090 GN=Ppig PE=1 SV=1	0	98.416	29	23	43	23	752	88.3	10.27	99.53	23	0	1.102	1.057	1.098	1.053	96.1	96.5	105.9	101.6	6722.7	6852.2	7908	7355.5	High	High	High	High	1		A2AR02	Peptidyl-prolyl cis-trans isomerase G OS=Mus musculus OX=10090 GN=Ppig PE=1 SV=1	7908	7583.4	7174.9	7202.7	0.928102	0.0759396
FALSE	High	Master Protein	Q9CQF6	L-aminoadipate-semialdehyde dehydrogenase-phosphopantetheinyl transferase OS=Mus musculus OX=10090 GN=Aasdhppt PE=1 SV=1	0	30.94	28	9	15	9	309	35.7	7.14	38.81	9	0	1.127	1.132	1.027	1.032	91.8	100.7	103.5	104	1480.8	1649.4	1780.9	1735.9	High	High	High	High	1		Q9CQF6	L-aminoadipate-semialdehyde dehydrogenase-phosphopantetheinyl transferase OS=Mus musculus OX=10090 GN=Aasdhppt PE=1 SV=1	1780.9	1789.7	1580.4	1733.8	0.928191	0.237117
FALSE	High	Master Protein	Q99KP3	Lambda-crystallin homolog OS=Mus musculus OX=10090 GN=Cryl1 PE=1 SV=3	0	210.839	92	30	79	30	319	35.2	5.86	270.32	30	0	1.071	1.079	1.075	1.084	96.5	96.1	103.3	104.1	12236.4	12371.3	13985.1	13670.1	High	High	High	High	1		Q99KP3	Lambda-crystallin homolog OS=Mus musculus OX=10090 GN=Cryl1 PE=1 SV=3	13985.1	14093.7	13059.5	13004.1	0.928231	0.00363997
FALSE	High	Master Protein	Q8CDM1	ATPase family AAA domain-containing protein 2 OS=Mus musculus OX=10090 GN=Atad2 PE=1 SV=1	0	122.082	40	30	40	30	1040	117.9	6.89	119.1	30	0	1.081	1.088	1.066	1.073	95.6	97	103.4	104	6054	6233.5	6985.7	6819	High	High	High	High	1		Q8CDM1	ATPase family AAA domain-containing protein 2 OS=Mus musculus OX=10090 GN=Atad2 PE=1 SV=1	6985.7	7030.3	6461.2	6552.3	0.928475	0.0100826
FALSE	Low	Master Protein	Q9CWU0	Putative ATP-dependent RNA helicase TDRD12 OS=Mus musculus OX=10090 GN=Tdrd12 PE=1 SV=2	0.084	1.326	1	1	1	1	1215	137.5	6.54	1.89	1	0	1.065	1.166	0.994	1.088	93	99.6	99	108.4	74	80.5	84.1	89.3	High	High	High	High	1		Q9CWU0	Putative ATP-dependent RNA helicase TDRD12 OS=Mus musculus OX=10090 GN=Tdrd12 PE=1 SV=2	84.1	92.1	79	84.6	0.92849	0.326001
FALSE	High	Master Protein	Q8BK67	Protein RCC2 OS=Mus musculus OX=10090 GN=Rcc2 PE=1 SV=1	0	279.75	74	41	119	41	520	55.9	8.72	349.56	41	0	1.063	1.084	1.07	1.091	96.6	96	102.7	104.7	18238.4	18394.8	20693.5	20461.6	High	High	High	High	1		Q8BK67	Protein RCC2 OS=Mus musculus OX=10090 GN=Rcc2 PE=1 SV=1	20693.5	21095.6	19465.2	19335.7	0.928493	0.0194054
FALSE	High	Master Protein	Q03160	Growth factor receptor-bound protein 7 OS=Mus musculus OX=10090 GN=Grb7 PE=1 SV=1	0	85.212	37	17	25	17	535	59.9	8.19	84.92	17	0	1.089	1.081	1.073	1.065	95.6	97	104.1	103.3	4038.8	4160.8	4693.2	4519	High	High	High	High	1		Q03160	Growth factor receptor-bound protein 7 OS=Mus musculus OX=10090 GN=Grb7 PE=1 SV=1	4693.2	4659	4310.5	4373.6	0.928562	0.0113446
FALSE	High	Master Protein	P70371	Telomeric repeat-binding factor 1 OS=Mus musculus OX=10090 GN=Terf1 PE=1 SV=1	0.001	5.867	5	3	3	3	421	48.2	6.8	6.21	3	0	1.046	1.143	1.013	1.107	94.8	97.8	99.1	108.3	442.1	463.3	493.4	522.9	High	High	High	High	1		P70371	Telomeric repeat-binding factor 1 OS=Mus musculus OX=10090 GN=Terf1 PE=1 SV=1	493.4	539.1	471.8	487	0.92862	0.265593
FALSE	High	Master Protein	Q7TSH3	Zinc finger protein 516 OS=Mus musculus OX=10090 GN=Znf516 PE=1 SV=1	0	19.701	6	8	8	8	1157	124.7	8.51	7.24	8	0	1.036	1.095	1.059	1.119	97.4	95.2	100.8	106.6	294.5	292.5	325.5	333.7	High	High	High	High	1		Q7TSH3	Zinc finger protein 516 OS=Mus musculus OX=10090 GN=Znf516 PE=1 SV=1	325.5	344	314.3	307.5	0.928753	0.13661
FALSE	Low	Master Protein	Q673H1	Tumor suppressor candidate gene 1 protein homolog OS=Mus musculus OX=10090 GN=Tusc1 PE=1 SV=1	0.078	1.361	3	1	1	1	205	22.7	11.09	0	1	0	0.994	1.051	1.104	1.167	101.4	91.3	100.8	106.6	32.8	30	34.8	35.7	High	High	High	High	1		Q673H1	Tumor suppressor candidate gene 1 protein homolog OS=Mus musculus OX=10090 GN=Tusc1 PE=1 SV=1	34.8	36.8	35	31.5	0.928771	0.333262
FALSE	High	Master Protein	Q9DCI9	39S ribosomal protein L32, mitochondrial OS=Mus musculus OX=10090 GN=Mrpl32 PE=1 SV=1	0	26.618	33	6	7	6	187	21.7	9.7	22.68	6	0	1.106	1.091	1.063	1.049	94.4	98.2	104.4	103	1109.5	1172.1	1309.4	1253.3	High	High	High	High	1		Q9DCI9	39S ribosomal protein L32, mitochondrial OS=Mus musculus OX=10090 GN=Mrpl32 PE=1 SV=1	1309.4	1292.1	1184.1	1232.1	0.928772	0.0681577
FALSE	High	Master Protein	Q9Z2C5	Myotubularin OS=Mus musculus OX=10090 GN=Mtm1 PE=1 SV=2	0	73.804	38	21	26	21	603	69.5	7.75	64	21	0	1.075	1.09	1.063	1.078	95.8	96.8	102.9	104.4	3504.5	3596.8	4019.7	3954.9	High	High	High	High	1		Q9Z2C5	Myotubularin OS=Mus musculus OX=10090 GN=Mtm1 PE=1 SV=2	4019.7	4077.4	3740.2	3780.8	0.928851	0.0146687
FALSE	High	Master Protein	Q8C5H8	NAD kinase 2, mitochondrial OS=Mus musculus OX=10090 GN=Nadk2 PE=1 SV=2	0	128.83	66	30	48	30	452	50.8	8.07	154.39	30	0	1.075	1.121	1.034	1.078	94.4	98.2	101.5	105.8	7075	7467	8117.7	8207.4	High	High	High	High	1		Q8C5H8	NAD kinase 2, mitochondrial OS=Mus musculus OX=10090 GN=Nadk2 PE=1 SV=2	8117.7	8461.7	7550.9	7848.9	0.928851	0.122176
FALSE	High	Master Protein	Q8R2K4	TAF6-like RNA polymerase II p300/CBP-associated factor-associated factor 65 kDa subunit 6L OS=Mus musculus OX=10090 GN=Taf6l PE=1 SV=1	0	11.8	5	3	3	3	616	67.2	8.92	7.01	3	0	1.13	1.146	1.014	1.029	91.1	101.5	102.9	104.4	219.9	248.7	265.1	260.9	High	High	High	High	1		Q8R2K4	TAF6-like RNA polymerase II p300/CBP-associated factor-associated factor 65 kDa subunit 6L OS=Mus musculus OX=10090 GN=Taf6l PE=1 SV=1	265.1	269	234.7	261.4	0.928852	0.294382
FALSE	High	Master Protein	Q91WQ5	TAF5-like RNA polymerase II p300/CBP-associated factor-associated factor 65 kDa subunit 5L OS=Mus musculus OX=10090 GN=Taf5l PE=2 SV=1	0	31.095	19	9	10	9	589	65.9	5.92	25.13	9	0	1.08	1.123	1.032	1.073	94.1	98.5	101.7	105.7	1026.9	1091.1	1184.1	1193.6	High	High	High	High	1		Q91WQ5	TAF5-like RNA polymerase II p300/CBP-associated factor-associated factor 65 kDa subunit 5L OS=Mus musculus OX=10090 GN=Taf5l PE=2 SV=1	1184.1	1230.6	1096	1146.9	0.928852	0.130295
FALSE	High	Master Protein	Q9DBT4	Ectonucleoside triphosphate diphosphohydrolase 4 OS=Mus musculus OX=10090 GN=Entpd4 PE=1 SV=1	0.005	3.927	3	1	1	1	613	69.7	8.07	3.72	1	0	1.012	1.122	1.029	1.142	97.1	95.5	98.3	109	52.5	52.4	56.7	61	High	High	High	High	1		Q9DBT4	Ectonucleoside triphosphate diphosphohydrolase 4 OS=Mus musculus OX=10090 GN=Entpd4 PE=1 SV=1	56.7	62.9	56	55.1	0.92893	0.307706
FALSE	High	Master Protein	Q8CH02	SURP and G-patch domain-containing protein 1 OS=Mus musculus OX=10090 GN=Sugp1 PE=1 SV=1	0	75.489	39	19	31	19	643	72.6	7.64	85.72	19	0	1.08	1.107	1.047	1.073	94.8	97.8	102.4	105	4575.6	4792.6	5273	5244.5	High	High	High	High	1		Q8CH02	SURP and G-patch domain-containing protein 1 OS=Mus musculus OX=10090 GN=Sugp1 PE=1 SV=1	5273	5407	4883.4	5037.7	0.928942	0.065475
FALSE	High	Master Protein	Q33DR2	All trans-polyprenyl-diphosphate synthase PDSS1 OS=Mus musculus OX=10090 GN=Pdss1 PE=1 SV=1	0	88.504	58	19	34	19	409	45.9	8.88	105.9	19	0	1.092	1.102	1.051	1.061	94.5	98.2	103.2	104.2	3743.7	3948.3	4363	4272.1	High	High	High	High	1		Q33DR2	All trans-polyprenyl-diphosphate synthase PDSS1 OS=Mus musculus OX=10090 GN=Pdss1 PE=1 SV=1	4363	4404.5	3995.5	4150.2	0.929079	0.0604033
FALSE	Medium	Master Protein	Q9DD20	Thiol S-methyltransferase METTL7B OS=Mus musculus OX=10090 GN=Mettl7b PE=1 SV=2	0.05	1.657	2	1	1	1	244	28	8.59	1.67	1	0	0.989	1.109	1.042	1.168	98.8	93.8	97.8	109.6	35.9	34.6	37.9	41.2	High	High	High	High	1		Q9DD20	Thiol S-methyltransferase METTL7B OS=Mus musculus OX=10090 GN=Mettl7b PE=1 SV=2	37.9	42.5	38.3	36.4	0.929104	0.370655
FALSE	High	Master Protein	Q6PDJ6	F-box only protein 42 OS=Mus musculus OX=10090 GN=Fbxo42 PE=1 SV=1	0	25.786	18	9	9	9	717	77.7	7.58	14.72	9	0	1.034	1.085	1.067	1.12	97.9	94.8	101.2	106.2	992.4	976	1095.1	1114.6	High	High	High	High	1		Q6PDJ6	F-box only protein 42 OS=Mus musculus OX=10090 GN=Fbxo42 PE=1 SV=1	1095.1	1149.1	1059.2	1025.9	0.929106	0.128956
FALSE	High	Master Protein	Q99KR3	Endoribonuclease LACTB2 OS=Mus musculus OX=10090 GN=Lactb2 PE=1 SV=1	0	81.682	60	17	34	17	288	32.7	6.33	94.65	17	0	1.079	1.086	1.067	1.074	95.8	96.9	103.3	104	5407.1	5553	6225.8	6079.2	High	High	High	High	1		Q99KR3	Endoribonuclease LACTB2 OS=Mus musculus OX=10090 GN=Lactb2 PE=1 SV=1	6225.8	6267.6	5770.8	5837	0.929115	0.00772516
FALSE	High	Master Protein	P38532	Heat shock factor protein 1 OS=Mus musculus OX=10090 GN=Hsf1 PE=1 SV=2	0	9.838	9	3	4	3	525	57.2	5.27	9.6	3	0	1.076	1.101	1.053	1.077	95.3	97.4	102.5	104.8	420.3	436.3	482.7	478.9	High	High	High	High	1		P38532	Heat shock factor protein 1 OS=Mus musculus OX=10090 GN=Hsf1 PE=1 SV=2	482.7	493.7	448.6	458.6	0.929127	0.0431834
FALSE	High	Master Protein	Q8BHN5	RNA-binding protein 45 OS=Mus musculus OX=10090 GN=Rbm45 PE=1 SV=1	0	43.053	26	11	14	11	476	53.3	7.69	35.07	11	0	1.103	1.099	1.054	1.05	94.1	98.5	103.8	103.5	1829.7	1944.5	2154.1	2082.5	High	High	High	High	1		Q8BHN5	RNA-binding protein 45 OS=Mus musculus OX=10090 GN=Rbm45 PE=1 SV=1	2154.1	2147	1952.8	2044	0.929251	0.0797116
FALSE	High	Master Protein	Q9DCG9	Multifunctional methyltransferase subunit TRM112-like protein OS=Mus musculus OX=10090 GN=Trmt112 PE=1 SV=1	0	49.37	65	7	17	7	125	14.1	5.27	66.75	7	0	1.024	1.069	1.083	1.131	99	93.6	101.4	105.9	2127.7	2042.2	2325.4	2355.1	High	High	High	High	1		Q9DCG9	Multifunctional methyltransferase subunit TRM112-like protein OS=Mus musculus OX=10090 GN=Trmt112 PE=1 SV=1	2325.4	2428.1	2270.8	2146.7	0.929315	0.172304
FALSE	High	Master Protein	Q920R0	Alsin OS=Mus musculus OX=10090 GN=Als2 PE=1 SV=3	0	20.669	5	7	9	6	1651	182.5	6.3	17.46	7	0	1.089	1.085	1.068	1.063	95.4	97.3	103.9	103.5	408.7	423.3	475.1	458.9	High	High	High	High	1		Q920R0	Alsin OS=Mus musculus OX=10090 GN=Als2 PE=1 SV=3	475.1	473.1	436.2	445	0.92934	0.0176629
FALSE	High	Master Protein	O70472	Transmembrane protein 131 OS=Mus musculus OX=10090 GN=Tmem131 PE=2 SV=2	0.003	4.534	1	1	1	1	1877	204.5	8.54	4.42	1	0	1.135	1.174	0.989	1.023	89.7	103	101.9	105.4	55.7	64.9	67.5	67.7	High	High	High	High	1		O70472	Transmembrane protein 131 OS=Mus musculus OX=10090 GN=Tmem131 PE=2 SV=2	67.5	69.8	59.4	68.2	0.929352	0.39791
FALSE	High	Master Protein	Q8BG48	Serine/threonine-protein kinase 17B OS=Mus musculus OX=10090 GN=Stk17b PE=1 SV=1	0	17.058	11	3	8	3	372	42	5.31	21.99	3	0	1.081	1.138	1.018	1.071	93.5	99.2	101	106.3	746.9	805.2	861.5	879.6	High	High	High	High	1		Q8BG48	Serine/threonine-protein kinase 17B OS=Mus musculus OX=10090 GN=Stk17b PE=1 SV=1	861.5	906.9	797.1	846.4	0.929371	0.203396
FALSE	High	Master Protein	Q6P1B1	Xaa-Pro aminopeptidase 1 OS=Mus musculus OX=10090 GN=Xpnpep1 PE=1 SV=1	0	201.601	75	37	79	36	623	69.5	5.54	276.48	37	1	1.101	1.11	1.044	1.052	93.8	98.9	103.3	104.1	11562.6	12381.5	13588.3	13281	High	High	High	High	1		Q6P1B1	Xaa-Pro aminopeptidase 1 OS=Mus musculus OX=10090 GN=Xpnpep1 PE=1 SV=1	13588.3	13692.5	12340.4	13014.8	0.929416	0.105993
FALSE	High	Master Protein	A0A087WPF7	Autism susceptibility gene 2 protein homolog OS=Mus musculus OX=10090 GN=Auts2 PE=1 SV=2	0	21.781	6	8	11	8	1261	138.8	9.47	17.07	8	0	1.069	1.107	1.045	1.083	95.3	97.4	101.8	105.5	741.4	769.7	845.6	849.9	High	High	High	High	1		A0A087WPF7	Autism susceptibility gene 2 protein homolog OS=Mus musculus OX=10090 GN=Auts2 PE=1 SV=2	845.6	876.2	791.3	809.1	0.929492	0.0755251
FALSE	High	Master Protein	P18155	Bifunctional methylenetetrahydrofolate dehydrogenase/cyclohydrolase, mitochondrial OS=Mus musculus OX=10090 GN=Mthfd2 PE=1 SV=1	0	127.948	72	21	47	20	350	37.8	8.88	167.61	21	1	1.063	1.044	1.109	1.089	98.4	94.3	104.6	102.7	10241.4	9966.8	11622.6	11064.4	High	High	High	High	1		P18155	Bifunctional methylenetetrahydrofolate dehydrogenase/cyclohydrolase, mitochondrial OS=Mus musculus OX=10090 GN=Mthfd2 PE=1 SV=1	11622.6	11407.2	10930.3	10476.6	0.92953	0.0838945
FALSE	High	Master Protein	Q8CI71	Syndetin OS=Mus musculus OX=10090 GN=Vps50 PE=1 SV=2	0	54.943	17	13	15	13	964	111.1	6.07	48.25	13	0	1.097	1.129	1.026	1.056	93.1	99.6	102.2	105.1	1420.4	1542.6	1663.3	1660.3	High	High	High	High	1		Q8CI71	Syndetin OS=Mus musculus OX=10090 GN=Vps50 PE=1 SV=2	1663.3	1711.7	1515.9	1621.5	0.9296	0.177464
FALSE	High	Master Protein	Q9Z2W0	Aspartyl aminopeptidase OS=Mus musculus OX=10090 GN=Dnpep PE=1 SV=2	0	181.826	74	28	69	28	473	52.2	7.25	248.51	28	0	1.065	1.093	1.058	1.086	96.1	96.7	102.3	105	7583.7	7747.7	8618.8	8582.4	High	High	High	High	1		Q9Z2W0	Aspartyl aminopeptidase OS=Mus musculus OX=10090 GN=Dnpep PE=1 SV=2	8618.8	8848.3	8093.8	8144	0.929622	0.0346351
FALSE	High	Master Protein	Q9D168	Integrator complex subunit 12 OS=Mus musculus OX=10090 GN=Ints12 PE=1 SV=1	0	21.378	15	8	11	8	461	48.5	9.69	23.84	8	0	1.096	1.13	1.025	1.056	93.1	99.6	102.1	105.2	993.9	1079.9	1163	1163.1	High	High	High	High	1		Q9D168	Integrator complex subunit 12 OS=Mus musculus OX=10090 GN=Ints12 PE=1 SV=1	1163	1199.1	1060.8	1135.1	0.929639	0.181884
FALSE	Low	Master Protein	Q3UI66	Coiled-coil domain-containing protein 34 OS=Mus musculus OX=10090 GN=Ccdc34 PE=2 SV=1	0.053	1.605	2	1	1	1	367	42.2	8.79	0	1	0	1.073	1.093	1.057	1.076	95.7	97.1	102.7	104.6	28.9	29.8	33.1	32.7	High	High	High	High	1		Q3UI66	Coiled-coil domain-containing protein 34 OS=Mus musculus OX=10090 GN=Ccdc34 PE=2 SV=1	33.1	33.7	30.8	31.3	0.929641	0.0265207
FALSE	High	Master Protein	P24547	Inosine-5'-monophosphate dehydrogenase 2 OS=Mus musculus OX=10090 GN=Impdh2 PE=1 SV=2	0	348.405	77	49	111	45	514	55.8	7.28	394.08	49	4	1.084	1.063	1.089	1.067	96.6	96.2	104.7	102.6	21727.9	21968	25136.6	23905.1	High	High	High	High	1		P24547	Inosine-5'-monophosphate dehydrogenase 2 OS=Mus musculus OX=10090 GN=Impdh2 PE=1 SV=2	25136.6	24645.8	23189.4	23091.6	0.929666	0.0198231
FALSE	High	Master Protein	Q8K2Q0	COMM domain-containing protein 9 OS=Mus musculus OX=10090 GN=Commd9 PE=1 SV=3	0	37.851	67	9	10	9	198	21.8	5.82	29.05	9	0	1.04	1.073	1.078	1.113	98.1	94.6	102	105.3	1313.5	1286.1	1457.6	1459.3	High	High	High	High	1		Q8K2Q0	COMM domain-containing protein 9 OS=Mus musculus OX=10090 GN=Commd9 PE=1 SV=3	1457.6	1504.5	1401.9	1351.9	0.929678	0.0933885
FALSE	High	Master Protein	Q9CPP6	NADH dehydrogenase [ubiquinone] 1 alpha subcomplex subunit 5 OS=Mus musculus OX=10090 GN=Ndufa5 PE=1 SV=3	0	94.75	91	13	32	13	116	13.4	8.1	109.05	13	0	1.057	1.031	1.123	1.096	99.3	93.4	104.9	102.4	6967.3	6653.7	7856.3	7433.9	High	High	High	High	1		Q9CPP6	NADH dehydrogenase [ubiquinone] 1 alpha subcomplex subunit 5 OS=Mus musculus OX=10090 GN=Ndufa5 PE=1 SV=3	7856.3	7664.2	7436	6994	0.929738	0.152003
FALSE	High	Master Protein	Q9DB70	FUN14 domain-containing protein 1 OS=Mus musculus OX=10090 GN=Fundc1 PE=1 SV=1	0.001	5.603	11	1	2	1	155	17.1	8.63	7.43	1	0	1.121	1.097	1.054	1.032	93.4	99.3	104.7	102.5	86.7	93.6	103.7	98.5	High	High	High	High	1		Q9DB70	FUN14 domain-containing protein 1 OS=Mus musculus OX=10090 GN=Fundc1 PE=1 SV=1	103.7	101.6	92.5	98.4	0.929859	0.148212
FALSE	High	Master Protein	Q91VN4	MICOS complex subunit Mic25 OS=Mus musculus OX=10090 GN=Chchd6 PE=1 SV=2	0	62.03	49	15	25	15	273	29.8	8.41	61.56	15	0	1.061	1.087	1.064	1.09	96.5	96.2	102.4	104.9	3957.2	4005.8	4479.1	4452.9	High	High	High	High	1		Q91VN4	MICOS complex subunit Mic25 OS=Mus musculus OX=10090 GN=Chchd6 PE=1 SV=2	4479.1	4590.9	4223.4	4210.7	0.92989	0.0299117
FALSE	Low	Master Protein	Q8BL03	Mitochondrial basic amino acids transporter OS=Mus musculus OX=10090 GN=Slc25a29 PE=1 SV=1	0.095	1.263	8	1	1	1	306	32.7	8.62	0	1	0	1.168	1.204	0.968	0.998	87.4	105.4	102	105.2	27.6	33.8	34.4	34.4	High	High	High	High	1		Q8BL03	Mitochondrial basic amino acids transporter OS=Mus musculus OX=10090 GN=Slc25a29 PE=1 SV=1	34.4	35.5	29.5	35.5	0.9299	0.506108
FALSE	High	Master Protein	Q8BK30	NADH dehydrogenase [ubiquinone] flavoprotein 3, mitochondrial OS=Mus musculus OX=10090 GN=Ndufv3 PE=1 SV=1	0	30.081	58	6	16	6	104	11.8	9.35	34.04	6	0	1.126	1.023	1.128	1.024	96.5	96.3	108.6	98.6	3092	3134	3716.9	3273	High	High	High	High	1		Q8BK30	NADH dehydrogenase [ubiquinone] flavoprotein 3, mitochondrial OS=Mus musculus OX=10090 GN=Ndufv3 PE=1 SV=1	3716.9	3374.4	3300	3294.3	0.929914	0.283899
FALSE	High	Master Protein	Q7M753	Pantothenate kinase 2, mitochondrial OS=Mus musculus OX=10090 GN=Pank2 PE=1 SV=1	0	45.666	32	13	19	7	456	50.2	8.88	50.21	13	0	1.033	1.105	1.045	1.118	96.9	95.8	100.2	107.1	876.2	879.1	966.1	1002.1	High	High	High	High	1		Q7M753	Pantothenate kinase 2, mitochondrial OS=Mus musculus OX=10090 GN=Pank2 PE=1 SV=1	966.1	1033.2	935.1	924.1	0.929925	0.175523
FALSE	High	Master Protein	Q9Z110	Delta-1-pyrroline-5-carboxylate synthase OS=Mus musculus OX=10090 GN=Aldh18a1 PE=1 SV=2	0	393.684	74	60	159	60	795	87.2	7.55	526.76	60	0	1.078	1.087	1.064	1.073	95.7	97	103.2	104.1	25412.4	26143.2	29228.9	28594.1	High	High	High	High	1		Q9Z110	Delta-1-pyrroline-5-carboxylate synthase OS=Mus musculus OX=10090 GN=Aldh18a1 PE=1 SV=2	29228.9	29480.1	27121.8	27480.4	0.930048	0.0111757
FALSE	High	Master Protein	Q8VDG6	Mitogen-activated protein kinase kinase kinase 21 OS=Mus musculus OX=10090 GN=Map3k21 PE=1 SV=2	0	25.619	9	7	8	7	1002	110	8.19	19.88	7	0	1.047	1.098	1.052	1.104	96.6	96.1	101.1	106.1	858.2	867.2	959	975.7	High	High	High	High	1		Q8VDG6	Mitogen-activated protein kinase kinase kinase 21 OS=Mus musculus OX=10090 GN=Map3k21 PE=1 SV=2	959	1005.9	915.9	911.6	0.930073	0.100152
FALSE	High	Master Protein	O55230	DNA repair protein RAD51 homolog 4 OS=Mus musculus OX=10090 GN=Rad51d PE=1 SV=1	0.002	5.03	6	2	2	2	329	35.2	7.2	0	2	0	1.029	1.199	0.96	1.117	93	99.8	95.7	111.5	186.5	203.1	204.9	231.4	High	High	High	High	1		O55230	DNA repair protein RAD51 homolog 4 OS=Mus musculus OX=10090 GN=Rad51d PE=1 SV=1	204.9	238.6	199	213.5	0.930101	0.487087
FALSE	High	Master Protein	Q8K370	Acyl-CoA dehydrogenase family member 10 OS=Mus musculus OX=10090 GN=Acad10 PE=1 SV=1	0	82.397	25	22	29	22	1069	118.9	8.24	86.45	22	0	1.044	1.079	1.072	1.107	97.6	95.1	101.9	105.3	4146.5	4100.6	4619.3	4629.4	High	High	High	High	1		Q8K370	Acyl-CoA dehydrogenase family member 10 OS=Mus musculus OX=10090 GN=Acad10 PE=1 SV=1	4619.3	4772.8	4425.4	4310.3	0.930111	0.0758426
FALSE	High	Master Protein	Q60649	Caseinolytic peptidase B protein homolog OS=Mus musculus OX=10090 GN=Clpb PE=1 SV=1	0	116.9	42	28	45	28	677	76	8.51	142.83	28	0	1.08	1.068	1.083	1.07	96.5	96.3	104.2	103	7255.1	7351.6	8365.6	8018.7	High	High	High	High	1		Q60649	Caseinolytic peptidase B protein homolog OS=Mus musculus OX=10090 GN=Clpb PE=1 SV=1	8365.6	8267.2	7743.1	7727.6	0.930132	0.00726763
FALSE	High	Master Protein	Q9CZJ6	Protein Mis18-alpha OS=Mus musculus OX=10090 GN=Mis18a PE=2 SV=1	0	18.376	39	5	6	5	204	22.9	5.27	11.77	5	0	0.997	1.262	0.906	1.147	91.8	101	91.5	115.8	270.4	302.1	287.6	353.2	High	High	High	High	1		Q9CZJ6	Protein Mis18-alpha OS=Mus musculus OX=10090 GN=Mis18a PE=2 SV=1	287.6	364.1	288.6	317.6	0.930183	0.634024
FALSE	High	Master Protein	Q8CIG9	F-box/LRR-repeat protein 8 OS=Mus musculus OX=10090 GN=Fbxl8 PE=1 SV=1	0	48.441	48	13	18	13	374	41.1	7.18	43.6	13	0	1.1	1.129	1.025	1.052	93	99.8	102.3	105	1378.8	1502.3	1618.3	1611.2	High	High	High	High	1		Q8CIG9	F-box/LRR-repeat protein 8 OS=Mus musculus OX=10090 GN=Fbxl8 PE=1 SV=1	1618.3	1661.1	1471.5	1579.1	0.930231	0.186834
FALSE	High	Master Protein	Q8R349	Cell division cycle protein 16 homolog OS=Mus musculus OX=10090 GN=Cdc16 PE=1 SV=1	0	20.353	11	7	9	7	620	71.4	5.76	21.67	7	0	1.086	1.16	0.997	1.065	92.3	100.5	100.2	107	1290.1	1426.6	1495.2	1548.9	High	High	High	High	1		Q8R349	Cell division cycle protein 16 homolog OS=Mus musculus OX=10090 GN=Cdc16 PE=1 SV=1	1495.2	1596.9	1376.9	1499.6	0.930274	0.308746
FALSE	High	Master Protein	Q8VDQ1	Prostaglandin reductase 2 OS=Mus musculus OX=10090 GN=Ptgr2 PE=1 SV=2	0	110.596	64	18	43	18	351	38	5.41	143.62	18	0	1.079	1.088	1.062	1.071	95.6	97.1	103.2	104	7496.3	7730.1	8630.8	8442	High	High	High	High	1		Q8VDQ1	Prostaglandin reductase 2 OS=Mus musculus OX=10090 GN=Ptgr2 PE=1 SV=2	8630.8	8703.6	8000.5	8125.5	0.930289	0.014029
FALSE	High	Master Protein	Q8BMD7	MORC family CW-type zinc finger protein 4 OS=Mus musculus OX=10090 GN=Morc4 PE=2 SV=2	0.003	4.762	2	2	2	2	928	105.7	8	0	2	0	1.051	1.043	1.109	1.1	99	93.8	104	103.2	286.5	275.8	321.5	309.2	High	High	High	High	1		Q8BMD7	MORC family CW-type zinc finger protein 4 OS=Mus musculus OX=10090 GN=Morc4 PE=2 SV=2	321.5	318.8	305.8	289.9	0.930345	0.109665
FALSE	High	Master Protein	Q61553	Fascin OS=Mus musculus OX=10090 GN=Fscn1 PE=1 SV=4	0	7.134	11	3	3	3	493	54.5	6.89	2.65	3	0	1.019	1.202	0.956	1.127	93.3	99.5	95.1	112.2	205.3	222.3	223.3	255.5	High	High	High	High	1		Q61553	Fascin OS=Mus musculus OX=10090 GN=Fscn1 PE=1 SV=4	223.3	263.4	219.1	233.7	0.930347	0.510264
FALSE	Medium	Master Protein	Q60805	Tyrosine-protein kinase Mer OS=Mus musculus OX=10090 GN=Mertk PE=1 SV=1	0.046	1.731	1	1	1	1	994	110.1	5.5	2.02	1	0	1.021	1.132	1.019	1.129	96.3	96.5	98.3	108.9	34.4	35	37.5	40.3	High	High	High	High	1		Q60805	Tyrosine-protein kinase Mer OS=Mus musculus OX=10090 GN=Mertk PE=1 SV=1	37.5	41.5	36.7	36.8	0.93038	0.303015
FALSE	High	Master Protein	P30658	Chromobox protein homolog 2 OS=Mus musculus OX=10090 GN=Cbx2 PE=1 SV=2	0	15.396	13	5	7	5	519	54.9	9.95	9.67	5	0	1.125	1.097	1.054	1.028	93.2	99.5	104.9	102.3	139.3	151	167.3	158.2	High	High	High	High	1		P30658	Chromobox protein homolog 2 OS=Mus musculus OX=10090 GN=Cbx2 PE=1 SV=2	167.3	163.1	148.7	158.7	0.930387	0.168042
FALSE	High	Master Protein	Q9CZP5	Mitochondrial chaperone BCS1 OS=Mus musculus OX=10090 GN=Bcs1l PE=1 SV=1	0	20.331	19	5	6	5	418	47.4	7.93	24.45	5	0	1.091	1.149	1.007	1.06	92.5	100.3	101	106.3	250.6	275.8	291.9	298	High	High	High	High	1		Q9CZP5	Mitochondrial chaperone BCS1 OS=Mus musculus OX=10090 GN=Bcs1l PE=1 SV=1	291.9	307.2	267.5	289.9	0.930396	0.264058
FALSE	High	Master Protein	Q78YY6	DnaJ homolog subfamily C member 15 OS=Mus musculus OX=10090 GN=Dnajc15 PE=1 SV=1	0	18.091	40	5	5	5	149	15.9	9.99	17.06	5	0	1.077	1.141	1.013	1.073	93.5	99.3	100.6	106.6	445	480.3	511.3	525.5	High	High	High	High	1		Q78YY6	DnaJ homolog subfamily C member 15 OS=Mus musculus OX=10090 GN=Dnajc15 PE=1 SV=1	511.3	541.8	474.9	504.9	0.930396	0.228779
FALSE	High	Master Protein	P11725	Ornithine transcarbamylase, mitochondrial OS=Mus musculus OX=10090 GN=Otc PE=1 SV=1	0	183.669	79	27	78	27	354	39.7	8.73	270.88	27	0	1.069	1.063	1.087	1.081	97.2	95.6	103.9	103.3	18114.8	18090.4	20669.1	19931.2	High	High	High	High	1		P11725	Ornithine transcarbamylase, mitochondrial OS=Mus musculus OX=10090 GN=Otc PE=1 SV=1	20669.1	20548.8	19333.3	19015.7	0.930397	0.0137259
FALSE	High	Master Protein	Q8VE38	Oxidoreductase NAD-binding domain-containing protein 1 OS=Mus musculus OX=10090 GN=Oxnad1 PE=1 SV=2	0	67.672	55	18	32	18	311	34.7	8.13	89.06	18	0	1.096	1.092	1.059	1.054	94.7	98.1	103.8	103.4	4774.1	5019.9	5585.4	5394.7	High	High	High	High	1		Q8VE38	Oxidoreductase NAD-binding domain-containing protein 1 OS=Mus musculus OX=10090 GN=Oxnad1 PE=1 SV=2	5585.4	5561.9	5095.2	5276.7	0.930441	0.0514473
FALSE	High	Master Protein	Q3UIK4	N6-adenosine-methyltransferase non-catalytic subunit OS=Mus musculus OX=10090 GN=Mettl14 PE=1 SV=1	0	28.394	23	7	9	7	456	52.1	6.21	24.45	7	0	1.053	1.126	1.025	1.096	95.1	97.7	100.1	107.1	1037.8	1083	1166.7	1209.7	High	High	High	High	1		Q3UIK4	N6-adenosine-methyltransferase non-catalytic subunit OS=Mus musculus OX=10090 GN=Mettl14 PE=1 SV=1	1166.7	1247.2	1107.6	1138.4	0.930445	0.190768
FALSE	High	Master Protein	P37913	DNA ligase 1 OS=Mus musculus OX=10090 GN=Lig1 PE=1 SV=2	0	338.335	63	63	115	63	916	102.2	6.81	351.34	63	0	1.074	1.057	1.093	1.076	97.3	95.5	104.4	102.8	20667.8	20614.4	23685.6	22604.5	High	High	High	High	1		P37913	DNA ligase 1 OS=Mus musculus OX=10090 GN=Lig1 PE=1 SV=2	23685.6	23304.9	22058	21668.8	0.930546	0.0267171
FALSE	Low	Master Protein	Q91WN4	Kynurenine 3-monooxygenase OS=Mus musculus OX=10090 GN=Kmo PE=1 SV=1	0.1	1.246	2	1	1	1	479	54.5	8.88	0	1	0	0.966	1.076	1.073	1.196	101.5	91.3	98	109.2	145.4	132.9	149.9	162	High	High	High	High	1		Q91WN4	Kynurenine 3-monooxygenase OS=Mus musculus OX=10090 GN=Kmo PE=1 SV=1	149.9	167	155.2	139.7	0.930577	0.441077
FALSE	High	Master Protein	Q9CYR6	Phosphoacetylglucosamine mutase OS=Mus musculus OX=10090 GN=Pgm3 PE=1 SV=1	0	119.886	44	25	46	25	542	59.4	6.2	136.95	25	0	1.108	1.116	1.036	1.043	93.2	99.7	103.3	103.9	6759.2	7341.3	7995.5	7806.7	High	High	High	High	1		Q9CYR6	Phosphoacetylglucosamine mutase OS=Mus musculus OX=10090 GN=Pgm3 PE=1 SV=1	7995.5	8048.6	7213.9	7716.8	0.930604	0.158617
FALSE	High	Master Protein	Q8BWM0	Prostaglandin E synthase 2 OS=Mus musculus OX=10090 GN=Ptges2 PE=1 SV=3	0	153.752	70	25	55	25	384	43.3	9	165.82	25	0	1.142	1.104	1.047	1.012	92.2	100.6	105.4	101.8	7644.9	8466	9320.3	8738.7	High	High	High	High	1		Q8BWM0	Prostaglandin E synthase 2 OS=Mus musculus OX=10090 GN=Ptges2 PE=1 SV=3	9320.3	9009.5	8159.1	8899	0.930621	0.253916
FALSE	High	Master Protein	Q6ZQF7	E3 ubiquitin-protein ligase Jade-2 OS=Mus musculus OX=10090 GN=Jade2 PE=1 SV=2	0	10.672	5	3	4	2	829	92.1	5.77	8.87	3	0	1.06	1.14	1.012	1.088	94.1	98.7	99.8	107.3	173.1	184.2	195.9	204.3	High	High	High	High	1		Q6ZQF7	E3 ubiquitin-protein ligase Jade-2 OS=Mus musculus OX=10090 GN=Jade2 PE=1 SV=2	195.9	210.6	184.7	193.6	0.930627	0.242483
FALSE	High	Master Protein	Q9CY58	Plasminogen activator inhibitor 1 RNA-binding protein OS=Mus musculus OX=10090 GN=Serbp1 PE=1 SV=2	0	201.105	56	32	102	32	407	44.7	8.54	271.45	32	0	1.126	1.086	1.063	1.026	93.6	99.2	105.5	101.7	15888.3	17086	19098.2	17867.1	High	High	High	High	1		Q9CY58	Plasminogen activator inhibitor 1 RNA-binding protein OS=Mus musculus OX=10090 GN=Serbp1 PE=1 SV=2	19098.2	18420.7	16957	17959.9	0.930648	0.16455
FALSE	High	Master Protein	Q5U4C3	Splicing factor, arginine/serine-rich 19 OS=Mus musculus OX=10090 GN=Scaf1 PE=1 SV=1	0	73.281	18	22	29	21	1256	133.8	9.45	60.88	22	0	1.093	1.083	1.066	1.057	95.2	97.6	104	103.1	4041.8	4207.1	4713.8	4532.6	High	High	High	High	1		Q5U4C3	Splicing factor, arginine/serine-rich 19 OS=Mus musculus OX=10090 GN=Scaf1 PE=1 SV=1	4713.8	4673	4313.7	4422.3	0.930669	0.0303378
FALSE	High	Master Protein	Q9Z0Z7	Krueppel-like factor 5 OS=Mus musculus OX=10090 GN=Klf5 PE=1 SV=2	0	35.366	27	9	13	7	446	49.7	8.5	30.63	9	2	1.116	1.098	1.052	1.035	93.6	99.3	104.4	102.8	2096	2257.4	2496.5	2382.8	High	High	High	High	1		Q9Z0Z7	Krueppel-like factor 5 OS=Mus musculus OX=10090 GN=Klf5 PE=1 SV=2	2496.5	2456.6	2237	2372.9	0.93071	0.136335
FALSE	High	Master Protein	Q9DBS8	Centrosomal protein POC5 OS=Mus musculus OX=10090 GN=Poc5 PE=2 SV=1	0	18.725	15	8	11	8	558	60.9	8.09	17.47	8	0	1.129	1.062	1.086	1.022	94.5	98.3	106.7	100.4	1023.8	1080.8	1233.8	1126	High	High	High	High	1		Q9DBS8	Centrosomal protein POC5 OS=Mus musculus OX=10090 GN=Poc5 PE=2 SV=1	1233.8	1160.9	1092.7	1136.1	0.930722	0.189707
FALSE	High	Master Protein	O35066	Kinesin-like protein KIF3C OS=Mus musculus OX=10090 GN=Kif3c PE=1 SV=3	0	9.253	4	3	5	1	796	89.9	8.06	7.31	3	0	1.13	1.201	0.967	1.027	88.9	103.9	100.5	106.7	320.3	380.3	386.4	398.1	High	High	High	High	1		O35066	Kinesin-like protein KIF3C OS=Mus musculus OX=10090 GN=Kif3c PE=1 SV=3	386.4	410.4	341.8	399.8	0.930723	0.471934
FALSE	High	Master Protein	O88286	Protein Wiz OS=Mus musculus OX=10090 GN=Wiz PE=1 SV=2	0	84.455	19	23	32	23	1684	184.2	7.01	74.22	23	0	1.041	1.111	1.038	1.107	96.3	96.6	100.2	106.9	4377.4	4457.4	4864.6	5032.9	High	High	High	High	1		O88286	Protein Wiz OS=Mus musculus OX=10090 GN=Wiz PE=1 SV=2	4864.6	5188.8	4671.8	4685.4	0.93075	0.16506
FALSE	High	Master Protein	Q3UH66	Serine/threonine-protein kinase WNK2 OS=Mus musculus OX=10090 GN=Wnk2 PE=1 SV=2	0	146.988	22	37	48	30	2149	227.4	5.91	123.46	37	7	1.067	1.084	1.064	1.082	96.3	96.5	102.7	104.4	5435.9	5533.2	6190.1	6102.2	High	High	High	High	1		Q3UH66	Serine/threonine-protein kinase WNK2 OS=Mus musculus OX=10090 GN=Wnk2 PE=1 SV=2	6190.1	6291.3	5801.5	5816.2	0.930801	0.0137305
FALSE	High	Master Protein	Q8BHX3	Borealin OS=Mus musculus OX=10090 GN=Cdca8 PE=1 SV=2	0	19.022	21	5	6	5	289	32.2	10.13	18.21	5	0	1.105	1.104	1.046	1.046	93.8	99	103.6	103.6	791	848.1	932.5	904.2	High	High	High	High	1		Q8BHX3	Borealin OS=Mus musculus OX=10090 GN=Cdca8 PE=1 SV=2	932.5	932.2	844.2	891.5	0.93082	0.112259
FALSE	High	Master Protein	Q9Z2I0	Mitochondrial proton/calcium exchanger protein OS=Mus musculus OX=10090 GN=Letm1 PE=1 SV=1	0	165.036	36	27	64	27	738	82.9	6.52	179.97	27	0	1.056	1.076	1.073	1.093	97.2	95.6	102.6	104.6	7938.5	7931.6	8943.5	8841.3	High	High	High	High	1		Q9Z2I0	Mitochondrial proton/calcium exchanger protein OS=Mus musculus OX=10090 GN=Letm1 PE=1 SV=1	8943.5	9115.3	8472.5	8337.3	0.930837	0.0292976
FALSE	High	Master Protein	Q8CFI0	E3 ubiquitin-protein ligase NEDD4-like OS=Mus musculus OX=10090 GN=Nedd4l PE=1 SV=2	0	124.768	42	37	41	32	1004	115.3	6.15	110.14	37	1	1.078	1.068	1.081	1.07	96.5	96.3	104.1	103.1	4781.5	4845	5503.7	5285.3	High	High	High	High	1		Q8CFI0	E3 ubiquitin-protein ligase NEDD4-like OS=Mus musculus OX=10090 GN=Nedd4l PE=1 SV=2	5503.7	5449.1	5103.1	5092.8	0.930894	0.00534566
FALSE	High	Master Protein	Q9CRB3	5-hydroxyisourate hydrolase OS=Mus musculus OX=10090 GN=Urah PE=1 SV=1	0	23.328	65	6	10	6	118	13.6	7.87	24.8	6	0	1.058	1.113	1.037	1.09	95.4	97.4	101	106.2	1247.7	1293	1408.9	1437	High	High	High	High	1		Q9CRB3	5-hydroxyisourate hydrolase OS=Mus musculus OX=10090 GN=Urah PE=1 SV=1	1408.9	1481.5	1331.6	1359.1	0.930909	0.123702
FALSE	High	Master Protein	Q9R0D8	WD repeat-containing protein 54 OS=Mus musculus OX=10090 GN=Wdr54 PE=1 SV=1	0.007	3.498	6	1	1	1	334	35.6	6.21	2.48	1	0	1.058	1.131	1.022	1.093	94.7	98	100.2	107.1	21.7	22.8	24.5	25.4	High	High	High	High	1		Q9R0D8	WD repeat-containing protein 54 OS=Mus musculus OX=10090 GN=Wdr54 PE=1 SV=1	24.5	26.2	23.2	24	0.930966	0.203516
FALSE	High	Master Protein	Q9D2X8	Uncharacterized protein C8orf76 homolog OS=Mus musculus OX=10090 PE=1 SV=1	0	10.325	11	4	4	4	372	41.6	5.69	9.02	4	0	1.053	1.044	1.106	1.096	98.8	94.1	104	103.1	216.9	209.7	243.7	234.4	High	High	High	High	1		Q9D2X8	Uncharacterized protein C8orf76 homolog OS=Mus musculus OX=10090 PE=1 SV=1	243.7	241.7	231.5	220.4	0.930985	0.0971203
FALSE	High	Master Protein	Q6JPI3	Mediator of RNA polymerase II transcription subunit 13-like OS=Mus musculus OX=10090 GN=Med13l PE=1 SV=2	0	7.615	1	3	3	2	2207	241.6	6.14	7.23	3	0	1.077	1.09	1.058	1.071	95.6	97.3	102.9	104.2	89.7	92.7	103.1	101.2	High	High	High	High	1		Q6JPI3	Mediator of RNA polymerase II transcription subunit 13-like OS=Mus musculus OX=10090 GN=Med13l PE=1 SV=2	103.1	104.3	95.7	97.4	0.931051	0.020525
FALSE	High	Master Protein	Q3UJK4	GTP-binding protein 2 OS=Mus musculus OX=10090 GN=Gtpbp2 PE=1 SV=1	0	11.9	9	4	4	4	602	65.7	8.05	6.05	4	0	1.083	1.194	0.967	1.066	91	101.9	98.5	108.6	295.1	335.4	341	364.6	High	High	High	High	1		Q3UJK4	GTP-binding protein 2 OS=Mus musculus OX=10090 GN=Gtpbp2 PE=1 SV=1	341	375.9	314.9	352.6	0.931092	0.437727
FALSE	High	Master Protein	Q99MN9	Propionyl-CoA carboxylase beta chain, mitochondrial OS=Mus musculus OX=10090 GN=Pccb PE=1 SV=2	0	157.358	65	29	58	29	541	58.4	7.66	198.44	29	0	1.071	1.077	1.071	1.077	96.4	96.4	103.2	103.9	8190.8	8316.8	9360	9134.8	High	High	High	High	1		Q99MN9	Propionyl-CoA carboxylase beta chain, mitochondrial OS=Mus musculus OX=10090 GN=Pccb PE=1 SV=2	9360	9417.8	8741.8	8742.2	0.931099	0.00198996
FALSE	High	Master Protein	Q9D8L5	Coiled-coil domain-containing protein 91 OS=Mus musculus OX=10090 GN=Ccdc91 PE=1 SV=2	0	61.262	43	20	30	20	442	50	5.07	54.56	20	0	1.084	1.087	1.061	1.064	95.4	97.5	103.4	103.7	3180.1	3299	3678.2	3579.4	High	High	High	High	1		Q9D8L5	Coiled-coil domain-containing protein 91 OS=Mus musculus OX=10090 GN=Ccdc91 PE=1 SV=2	3678.2	3690.3	3394	3467.7	0.931221	0.0210348
FALSE	High	Master Protein	P14432	H-2 class I histocompatibility antigen, TLA(B) alpha chain OS=Mus musculus OX=10090 GN=H2-T3 PE=1 SV=2	0.001	5.854	9	2	3	2	384	43.5	5.29	2.5	2	0	1.009	1.056	1.094	1.144	100.3	92.6	101.2	105.9	148.5	139.1	159.9	162.3	High	High	High	High	1		P14432	H-2 class I histocompatibility antigen, TLA(B) alpha chain OS=Mus musculus OX=10090 GN=H2-T3 PE=1 SV=2	159.9	167.3	158.5	146.2	0.931235	0.257531
FALSE	High	Master Protein	Q8BUE4	Ferroptosis suppressor protein 1 OS=Mus musculus OX=10090 GN=Aifm2 PE=1 SV=1	0	16.181	18	5	5	5	373	40.6	8.98	15.42	5	0	1.073	1.127	1.023	1.074	94.1	98.8	101	106.1	944.3	1006.4	1081.8	1102	High	High	High	High	1		Q8BUE4	Ferroptosis suppressor protein 1 OS=Mus musculus OX=10090 GN=Aifm2 PE=1 SV=1	1081.8	1136.1	1007.8	1057.9	0.931377	0.175571
FALSE	High	Master Protein	Q61211	Eukaryotic translation initiation factor 2D OS=Mus musculus OX=10090 GN=Eif2d PE=1 SV=3	0	86.517	49	24	25	24	570	62.8	8.24	73.43	24	0	1.076	1.099	1.049	1.072	95.2	97.7	102.4	104.7	2963.4	3086	3401.7	3372.3	High	High	High	High	1		Q61211	Eukaryotic translation initiation factor 2D OS=Mus musculus OX=10090 GN=Eif2d PE=1 SV=3	3401.7	3476.8	3162.7	3243.8	0.93138	0.0507042
FALSE	High	Master Protein	Q8N7N5	DDB1- and CUL4-associated factor 8 OS=Mus musculus OX=10090 GN=Dcaf8 PE=1 SV=1	0	62.243	36	17	25	17	591	66	5.87	67.94	17	0	1.092	1.07	1.077	1.056	95.8	97.1	104.6	102.5	4358	4485.5	5078.1	4828.3	High	High	High	High	1		Q8N7N5	DDB1- and CUL4-associated factor 8 OS=Mus musculus OX=10090 GN=Dcaf8 PE=1 SV=1	5078.1	4977.9	4651.1	4714.9	0.931384	0.0283819
FALSE	High	Master Protein	Q9ERA6	Tuftelin-interacting protein 11 OS=Mus musculus OX=10090 GN=Tfip11 PE=1 SV=1	0	77.033	27	21	29	21	838	96.2	5.9	72.08	21	0	1.095	1.092	1.056	1.053	94.7	98.2	103.7	103.4	4524.3	4763.6	5288.5	5113.3	High	High	High	High	1		Q9ERA6	Tuftelin-interacting protein 11 OS=Mus musculus OX=10090 GN=Tfip11 PE=1 SV=1	5288.5	5271.7	4828.6	5007.3	0.931412	0.0562755
FALSE	High	Master Protein	Q8BGI4	Protein FAM13A OS=Mus musculus OX=10090 GN=Fam13a PE=1 SV=1	0	36.085	19	12	13	12	693	79.4	5.35	30.48	12	0	1.048	1.09	1.057	1.099	96.9	96	101.5	105.6	1470.3	1480.3	1645.2	1658.7	High	High	High	High	1		Q8BGI4	Protein FAM13A OS=Mus musculus OX=10090 GN=Fam13a PE=1 SV=1	1645.2	1710.1	1569.2	1556	0.931422	0.0737912
FALSE	High	Master Protein	Q7TMC8	L-fucose kinase OS=Mus musculus OX=10090 GN=Fcsk PE=1 SV=1	0	136.9	39	30	40	30	1090	119.2	6.6	133.63	30	0	1.073	1.127	1.022	1.074	94.1	98.8	101	106.1	4485.8	4780	5137.1	5234.9	High	High	High	High	1		Q7TMC8	L-fucose kinase OS=Mus musculus OX=10090 GN=Fcsk PE=1 SV=1	5137.1	5397.1	4787.5	5024.5	0.931442	0.176501
FALSE	High	Master Protein	O70311	Glycylpeptide N-tetradecanoyltransferase 2 OS=Mus musculus OX=10090 GN=Nmt2 PE=1 SV=1	0	93.463	38	22	39	16	529	60.4	7.8	111.85	22	0	1.067	1.066	1.081	1.08	97.1	95.8	103.6	103.5	4728.1	4735.4	5383	5215.9	High	High	High	High	1		O70311	Glycylpeptide N-tetradecanoyltransferase 2 OS=Mus musculus OX=10090 GN=Nmt2 PE=1 SV=1	5383	5377.5	5046.1	4977.6	0.931527	0.00858718
FALSE	High	Master Protein	Q9CQ40	39S ribosomal protein L49, mitochondrial OS=Mus musculus OX=10090 GN=Mrpl49 PE=1 SV=1	0	53.713	81	12	22	12	166	19.1	9.5	72.03	12	0	1.107	1.079	1.068	1.041	94.7	98.2	104.9	102.2	3927.7	4134	4641.9	4386.2	High	High	High	High	1		Q9CQ40	39S ribosomal protein L49, mitochondrial OS=Mus musculus OX=10090 GN=Mrpl49 PE=1 SV=1	4641.9	4522.1	4191.9	4345.4	0.931613	0.0844815
FALSE	High	Master Protein	P70388	DNA repair protein RAD50 OS=Mus musculus OX=10090 GN=Rad50 PE=1 SV=1	0	303.551	56	86	115	86	1312	153.4	6.95	283.19	86	0	1.091	1.069	1.078	1.056	95.9	97	104.6	102.5	22726	23354.6	26465.7	25141.6	High	High	High	High	1		P70388	DNA repair protein RAD50 OS=Mus musculus OX=10090 GN=Rad50 PE=1 SV=1	26465.7	25920.6	24254.7	24549.1	0.931614	0.0286268
FALSE	High	Master Protein	O35972	39S ribosomal protein L23, mitochondrial OS=Mus musculus OX=10090 GN=Mrpl23 PE=1 SV=1	0	30.927	77	8	11	8	146	17.1	9.76	25.2	8	0	1.116	1.011	1.137	1.03	97.4	95.6	108.6	98.5	2269.2	2260.9	2701.7	2375.1	High	High	High	High	1		O35972	39S ribosomal protein L23, mitochondrial OS=Mus musculus OX=10090 GN=Mrpl23 PE=1 SV=1	2701.7	2448.7	2421.8	2376.5	0.931636	0.304233
FALSE	High	Master Protein	Q810D6	Glutamate-rich WD repeat-containing protein 1 OS=Mus musculus OX=10090 GN=Grwd1 PE=1 SV=2	0	94.062	47	15	34	15	446	49.2	4.81	138.5	15	0	1.059	1.087	1.059	1.088	96.5	96.4	102.2	104.9	3572.2	3625.5	4036.8	4021	High	High	High	High	1		Q810D6	Glutamate-rich WD repeat-containing protein 1 OS=Mus musculus OX=10090 GN=Grwd1 PE=1 SV=2	4036.8	4145.6	3812.5	3810.9	0.931683	0.0358643
FALSE	High	Master Protein	Q8K045	Serine/threonine-protein kinase N3 OS=Mus musculus OX=10090 GN=Pkn3 PE=1 SV=1	0.001	6.111	2	2	3	1	878	97.8	8.79	6.82	2	0	0.944	1.238	0.913	1.197	94.9	98.1	89.6	117.5	66	69.3	66.5	84.6	High	High	High	High	1		Q8K045	Serine/threonine-protein kinase N3 OS=Mus musculus OX=10090 GN=Pkn3 PE=1 SV=1	66.5	87.2	70.4	72.8	0.931685	0.664376
FALSE	High	Master Protein	Q61097	Kinase suppressor of Ras 1 OS=Mus musculus OX=10090 GN=Ksr1 PE=1 SV=1	0	42.877	14	14	15	14	873	96.7	8.54	30.84	14	0	1.063	1.111	1.036	1.083	95.2	97.7	101.2	105.8	996.7	1038.5	1130.8	1146.8	High	High	High	High	1		Q61097	Kinase suppressor of Ras 1 OS=Mus musculus OX=10090 GN=Ksr1 PE=1 SV=1	1130.8	1182.3	1063.7	1091.6	0.93178	0.114575
FALSE	High	Master Protein	B1AXP6	Mitochondrial import receptor subunit TOM5 homolog OS=Mus musculus OX=10090 GN=Tomm5 PE=3 SV=1	0.003	4.334	31	2	4	2	51	6	9.6	5.73	2	0	1.003	1.081	1.065	1.148	99.4	93.6	99.7	107.4	1025.1	980.1	1097.2	1146.8	High	High	High	High	1		B1AXP6	Mitochondrial import receptor subunit TOM5 homolog OS=Mus musculus OX=10090 GN=Tomm5 PE=3 SV=1	1097.2	1182.3	1094.1	1030.2	0.931915	0.282108
FALSE	High	Master Protein	Q9CQY1	Ubiquitin-like protein ATG12 OS=Mus musculus OX=10090 GN=Atg12 PE=1 SV=1	0	9.706	12	3	5	3	141	15.2	4.97	13.35	3	0	1.081	1.053	1.093	1.064	97	96	104.9	102.2	1364.5	1370.8	1574.7	1487.7	High	High	High	High	1		Q9CQY1	Ubiquitin-like protein ATG12 OS=Mus musculus OX=10090 GN=Atg12 PE=1 SV=1	1574.7	1533.8	1456.3	1440.9	0.932025	0.0402158
FALSE	High	Master Protein	Q60751	Insulin-like growth factor 1 receptor OS=Mus musculus OX=10090 GN=Igf1r PE=1 SV=3	0.001	6.697	1	2	2	1	1373	155.7	5.74	4.46	2	0	1.079	1.16	0.993	1.067	92.5	100.5	99.8	107.3	129.3	142.7	148.9	155.3	High	High	High	High	1		Q60751	Insulin-like growth factor 1 receptor OS=Mus musculus OX=10090 GN=Igf1r PE=1 SV=3	148.9	160.1	138	150	0.932039	0.329139
FALSE	High	Master Protein	Q8K3G5	Inactive serine/threonine-protein kinase VRK3 OS=Mus musculus OX=10090 GN=Vrk3 PE=1 SV=2	0	84.348	57	19	28	19	453	50.8	8.57	74.31	19	0	1.078	1.096	1.051	1.068	95.3	97.7	102.7	104.4	4130.8	4301.3	4751.1	4684.8	High	High	High	High	1		Q8K3G5	Inactive serine/threonine-protein kinase VRK3 OS=Mus musculus OX=10090 GN=Vrk3 PE=1 SV=2	4751.1	4830	4408.7	4521.3	0.932043	0.041815
FALSE	High	Master Protein	Q7TQ95	Endoplasmic reticulum junction formation protein lunapark OS=Mus musculus OX=10090 GN=Lnpk PE=1 SV=1	0	14.15	14	4	5	4	425	47.5	5.27	11.41	4	0	1.031	0.987	1.17	1.12	102.6	90.4	105.8	101.3	716.5	641.4	788.7	732.4	High	High	High	High	1		Q7TQ95	Endoplasmic reticulum junction formation protein lunapark OS=Mus musculus OX=10090 GN=Lnpk PE=1 SV=1	788.7	755.1	764.7	674.2	0.932051	0.390718
FALSE	High	Master Protein	Q9CWH5	tRNA (guanine(10)-N2)-methyltransferase homolog OS=Mus musculus OX=10090 GN=Trmt11 PE=1 SV=1	0	52.535	29	14	22	14	460	52.9	8.46	58.75	14	0	1.091	1.106	1.041	1.055	94.2	98.8	102.8	104.2	2306.5	2454.8	2686.7	2640.9	High	High	High	High	1		Q9CWH5	tRNA (guanine(10)-N2)-methyltransferase homolog OS=Mus musculus OX=10090 GN=Trmt11 PE=1 SV=1	2686.7	2722.7	2461.6	2580.4	0.932081	0.0977129
FALSE	High	Master Protein	Q60596	DNA repair protein XRCC1 OS=Mus musculus OX=10090 GN=Xrcc1 PE=1 SV=2	0	88.06	37	19	27	19	631	68.9	6.33	85.31	19	0	1.069	1.082	1.064	1.076	96.2	96.7	102.9	104.1	4256	4343.9	4856.8	4767.3	High	High	High	High	1		Q60596	DNA repair protein XRCC1 OS=Mus musculus OX=10090 GN=Xrcc1 PE=1 SV=2	4856.8	4915	4542.3	4566.1	0.932111	0.00886433
FALSE	High	Master Protein	P11930	Acyl-coenzyme A diphosphatase NUDT19 OS=Mus musculus OX=10090 GN=Nudt19 PE=1 SV=2	0	57.933	45	11	20	11	357	40.3	6.68	80.95	11	0	1.037	1.101	1.045	1.109	96.8	96.1	100.4	106.6	2437.7	2457.1	2697.8	2777.9	High	High	High	High	1		P11930	Acyl-coenzyme A diphosphatase NUDT19 OS=Mus musculus OX=10090 GN=Nudt19 PE=1 SV=2	2697.8	2864	2601.7	2582.8	0.932162	0.152754
FALSE	High	Master Protein	Q0VBB0	PRELI domain-containing protein 2 OS=Mus musculus OX=10090 GN=Prelid2 PE=2 SV=1	0	28.902	38	6	10	6	177	20.4	7.71	31.02	6	0	1.089	1.078	1.068	1.056	95.5	97.5	104.1	103	1617.4	1675.6	1880.6	1804.6	High	High	High	High	1		Q0VBB0	PRELI domain-containing protein 2 OS=Mus musculus OX=10090 GN=Prelid2 PE=2 SV=1	1880.6	1860.5	1726.2	1761.3	0.932212	0.0245072
FALSE	High	Master Protein	Q8BTW3	Exosome complex component MTR3 OS=Mus musculus OX=10090 GN=Exosc6 PE=1 SV=1	0	53.451	42	13	19	13	273	28.4	6.11	65.77	13	0	1.067	1.114	1.032	1.078	94.9	98.1	101.3	105.8	2004.3	2103.6	2282.7	2312.2	High	High	High	High	1		Q8BTW3	Exosome complex component MTR3 OS=Mus musculus OX=10090 GN=Exosc6 PE=1 SV=1	2282.7	2383.8	2139.1	2211.2	0.93224	0.125777
FALSE	Medium	Master Protein	Q6DID7	Protein wntless homolog OS=Mus musculus OX=10090 GN=Wls PE=1 SV=1	0.01	3.021	3	2	2	2	541	62.1	7.65	1.62	2	0	1.086	1.114	1.033	1.06	94.1	98.9	102.2	104.8	159.1	169.8	184.4	183.5	High	High	High	High	1		Q6DID7	Protein wntless homolog OS=Mus musculus OX=10090 GN=Wls PE=1 SV=1	184.4	189.2	169.8	178.5	0.932281	0.125791
FALSE	Low	Master Protein	Q9JME2	Carbohydrate sulfotransferase 11 OS=Mus musculus OX=10090 GN=Chst11 PE=2 SV=1	0.062	1.487	3	1	2	1	352	41.6	8.87	3.79	1	0	1.246	1.163	1	0.933	85.9	107.1	107.1	99.9	162.7	205.9	216.4	195.8	High	High	High	High	1		Q9JME2	Carbohydrate sulfotransferase 11 OS=Mus musculus OX=10090 GN=Chst11 PE=2 SV=1	216.4	201.9	173.6	216.4	0.932345	0.595097
FALSE	High	Master Protein	O88343	Electrogenic sodium bicarbonate cotransporter 1 OS=Mus musculus OX=10090 GN=Slc4a4 PE=1 SV=2	0	57.003	18	13	18	13	1079	121.4	6.84	57.97	13	0	1.094	1.031	1.115	1.051	97.4	95.6	106.5	100.4	2184	2176.3	2549.7	2331.4	High	High	High	High	1		O88343	Electrogenic sodium bicarbonate cotransporter 1 OS=Mus musculus OX=10090 GN=Slc4a4 PE=1 SV=2	2549.7	2403.6	2330.9	2287.6	0.932409	0.159132
FALSE	High	Master Protein	Q9JJG0	Transforming acidic coiled-coil-containing protein 2 OS=Mus musculus OX=10090 GN=Tacc2 PE=1 SV=2	0	74.794	17	19	23	19	1149	124.1	5.06	44.92	19	0	1.073	1.111	1.036	1.072	94.8	98.2	101.7	105.3	3376.7	3550.5	3865.3	3882	High	High	High	High	1		Q9JJG0	Transforming acidic coiled-coil-containing protein 2 OS=Mus musculus OX=10090 GN=Tacc2 PE=1 SV=2	3865.3	4002.3	3603.8	3732.1	0.932419	0.105299
FALSE	High	Master Protein	Q9CR11	YEATS domain-containing protein 4 OS=Mus musculus OX=10090 GN=Yeats4 PE=2 SV=1	0	18.094	22	5	6	5	227	26.5	8.41	17.68	5	0	1.06	1.077	1.067	1.085	96.8	96.2	102.7	104.3	1429.7	1441.7	1617.7	1594.6	High	High	High	High	1		Q9CR11	YEATS domain-containing protein 4 OS=Mus musculus OX=10090 GN=Yeats4 PE=2 SV=1	1617.7	1644	1525.9	1515.4	0.932428	0.016111
FALSE	High	Master Protein	Q8N9S3	Activator of 90 kDa heat shock protein ATPase homolog 2 OS=Mus musculus OX=10090 GN=Ahsa2 PE=1 SV=2	0	42.839	39	13	18	13	331	37.6	6.44	42.91	13	0	1.091	1.122	1.026	1.055	93.6	99.5	102.1	104.9	2930.5	3163.1	3412	3402.5	High	High	High	High	1		Q8N9S3	Activator of 90 kDa heat shock protein ATPase homolog 2 OS=Mus musculus OX=10090 GN=Ahsa2 PE=1 SV=2	3412	3507.9	3127.6	3324.9	0.932456	0.166832
FALSE	High	Master Protein	Q91YL3	Uridine-cytidine kinase-like 1 OS=Mus musculus OX=10090 GN=Uckl1 PE=1 SV=1	0	40.323	25	10	12	10	548	60.8	7.15	33.81	10	0	1.091	1.128	1.021	1.055	93.3	99.7	101.8	105.2	1666.6	1808.3	1940.4	1945.3	High	High	High	High	1		Q91YL3	Uridine-cytidine kinase-like 1 OS=Mus musculus OX=10090 GN=Uckl1 PE=1 SV=1	1940.4	2005.6	1778.7	1900.8	0.932463	0.194055
FALSE	High	Master Protein	Q9CZH8	Coiled-coil domain-containing protein 77 OS=Mus musculus OX=10090 GN=Ccdc77 PE=1 SV=1	0	11.664	11	3	3	3	489	57.5	8.35	7.41	3	0	1.05	1.179	0.973	1.093	92.8	100.2	97.5	109.5	123.2	135	138.1	150.4	High	High	High	High	1		Q9CZH8	Coiled-coil domain-containing protein 77 OS=Mus musculus OX=10090 GN=Ccdc77 PE=1 SV=1	138.1	155.1	131.5	141.9	0.932469	0.425147
FALSE	High	Master Protein	Q9CR59	Growth arrest and DNA damage-inducible proteins-interacting protein 1 OS=Mus musculus OX=10090 GN=Gadd45gip1 PE=1 SV=1	0	39.837	54	12	21	12	222	25.8	10.27	53.9	12	0	1.035	1.068	1.077	1.111	98.4	94.6	101.9	105.1	2953.4	2881.6	3262.6	3264.6	High	High	High	High	1		Q9CR59	Growth arrest and DNA damage-inducible proteins-interacting protein 1 OS=Mus musculus OX=10090 GN=Gadd45gip1 PE=1 SV=1	3262.6	3365.8	3152.1	3029	0.932518	0.1084
FALSE	High	Master Protein	Q9CQT2	RNA-binding protein 7 OS=Mus musculus OX=10090 GN=Rbm7 PE=1 SV=1	0	52.495	43	12	17	12	265	30.1	9.38	52.24	12	0	1.119	1.121	1.028	1.029	92.4	100.6	103.4	103.6	2421.6	2676.7	2892.2	2809.2	High	High	High	High	1		Q9CQT2	RNA-binding protein 7 OS=Mus musculus OX=10090 GN=Rbm7 PE=1 SV=1	2892.2	2896.2	2584.5	2813.6	0.932572	0.230612
FALSE	High	Master Protein	Q923U0	TOM1-like protein 1 OS=Mus musculus OX=10090 GN=Tom1l1 PE=1 SV=1	0	59.86	34	13	17	13	474	52.7	5.36	58.18	13	0	1.06	1.122	1.024	1.084	94.9	98.2	100.6	106.4	2760.1	2900.5	3122.7	3205.8	High	High	High	High	1		Q923U0	TOM1-like protein 1 OS=Mus musculus OX=10090 GN=Tom1l1 PE=1 SV=1	3122.7	3305.1	2945.8	3048.9	0.932621	0.174672
FALSE	High	Master Protein	Q9CWB7	Glutaredoxin-like protein C5orf63 homolog OS=Mus musculus OX=10090 PE=1 SV=1	0.005	3.995	9	1	1	1	115	13.4	9.13	2.99	1	0	1.087	1.139	1.01	1.058	93	100.1	101.1	105.9	198.8	217.2	230.7	234.3	High	High	High	High	1		Q9CWB7	Glutaredoxin-like protein C5orf63 homolog OS=Mus musculus OX=10090 PE=1 SV=1	230.7	241.6	212.2	228.3	0.93267	0.24356
FALSE	High	Master Protein	Q5U430	E3 ubiquitin-protein ligase UBR3 OS=Mus musculus OX=10090 GN=Ubr3 PE=1 SV=3	0	50.889	10	17	19	17	1889	212.6	5.9	33.45	17	0	1.067	1.106	1.039	1.077	95.2	97.8	101.6	105.4	1261.1	1314.8	1435.9	1444.2	High	High	High	High	1		Q5U430	E3 ubiquitin-protein ligase UBR3 OS=Mus musculus OX=10090 GN=Ubr3 PE=1 SV=3	1435.9	1488.9	1345.9	1382	0.932679	0.0917103
FALSE	High	Master Protein	Q99M31	Heat shock 70 kDa protein 14 OS=Mus musculus OX=10090 GN=Hspa14 PE=1 SV=2	0	172.843	67	33	52	33	509	54.6	5.92	183.65	33	0	1.082	1.09	1.054	1.063	95.3	97.8	103.1	103.9	7971	8305	9203.8	8997.9	High	High	High	High	1		Q99M31	Heat shock 70 kDa protein 14 OS=Mus musculus OX=10090 GN=Hspa14 PE=1 SV=2	9203.8	9276.7	8507.2	8729.8	0.932713	0.0336985
FALSE	High	Master Protein	Q5RJH2	Multiple C2 and transmembrane domain-containing protein 2 OS=Mus musculus OX=10090 GN=Mctp2 PE=2 SV=1	0	8.546	3	2	2	2	878	100.1	7.09	6.36	2	0	1.036	1.229	0.931	1.105	91.4	101.6	94.7	112.3	101.5	114.6	112.2	129.1	High	High	High	High	1		Q5RJH2	Multiple C2 and transmembrane domain-containing protein 2 OS=Mus musculus OX=10090 GN=Mctp2 PE=2 SV=1	112.2	133.1	108.3	120.5	0.932735	0.565722
FALSE	Low	Master Protein	Q9D565	WD repeat-containing protein 64 OS=Mus musculus OX=10090 GN=Wdr64 PE=2 SV=2	0.089	1.3	1	1	1	1	1086	123.8	6.93	1.94	1	0	1.128	1.062	1.081	1.018	94.5	98.6	106.6	100.4	345.5	366	416	379.9	High	High	High	High	1		Q9D565	WD repeat-containing protein 64 OS=Mus musculus OX=10090 GN=Wdr64 PE=2 SV=2	416	391.7	368.7	384.7	0.932772	0.202975
FALSE	High	Master Protein	Q68FE8	Zinc finger protein 280D OS=Mus musculus OX=10090 GN=Znf280d PE=1 SV=1	0	17.917	9	7	9	6	974	107.8	6.84	7.33	7	0	1.12	1.186	0.973	1.03	89.8	103.3	100.5	106.4	423.8	495.1	506.6	520.1	High	High	High	High	1		Q68FE8	Zinc finger protein 280D OS=Mus musculus OX=10090 GN=Znf280d PE=1 SV=1	506.6	536.2	452.3	520.4	0.932777	0.444796
FALSE	High	Master Protein	P59048	p53 and DNA damage-regulated protein 1 OS=Mus musculus OX=10090 GN=Pdrg1 PE=2 SV=1	0	25.47	59	6	8	6	133	15.4	8.1	19.67	6	0	1.068	1.108	1.037	1.076	95.1	97.9	101.6	105.4	673.4	704.2	767.7	772.4	High	High	High	High	1		P59048	p53 and DNA damage-regulated protein 1 OS=Mus musculus OX=10090 GN=Pdrg1 PE=2 SV=1	767.7	796.3	718.7	740.2	0.932801	0.0989879
FALSE	High	Master Protein	P50096	Inosine-5'-monophosphate dehydrogenase 1 OS=Mus musculus OX=10090 GN=Impdh1 PE=1 SV=2	0	99.106	55	22	29	18	514	55.2	6.8	86.79	22	0	1.082	1.076	1.068	1.062	95.9	97.1	103.8	103.2	3007.6	3092.9	3473	3349.4	High	High	High	High	1		P50096	Inosine-5'-monophosphate dehydrogenase 1 OS=Mus musculus OX=10090 GN=Impdh1 PE=1 SV=2	3473	3453.2	3209.9	3251.1	0.932835	0.00951753
FALSE	Medium	Master Protein	Q9D864	Actin-related protein 6 OS=Mus musculus OX=10090 GN=Actr6 PE=1 SV=2	0.031	2.078	4	1	1	1	396	45.8	5.03	2.63	1	0	0.999	1.261	0.902	1.138	91.6	101.5	91.5	115.5	64.9	73	69.2	84.7	High	High	High	High	1		Q9D864	Actin-related protein 6 OS=Mus musculus OX=10090 GN=Actr6 PE=1 SV=2	69.2	87.3	69.3	76.7	0.932907	0.645033
FALSE	High	Master Protein	Q80T69	Lysine-specific demethylase 9 OS=Mus musculus OX=10090 GN=Rsbn1 PE=1 SV=3	0	42.905	22	15	19	15	795	89.2	8.65	37.35	15	0	1.068	1.081	1.063	1.076	96.3	96.8	102.8	104.1	2660.7	2715	3032.8	2977.2	High	High	High	High	1		Q80T69	Lysine-specific demethylase 9 OS=Mus musculus OX=10090 GN=Rsbn1 PE=1 SV=3	3032.8	3069.5	2839.7	2853.9	0.933025	0.0091437
FALSE	High	Master Protein	P11862	Growth arrest-specific protein 2 OS=Mus musculus OX=10090 GN=Gas2 PE=1 SV=1	0.005	3.824	4	1	1	1	314	34.9	8.57	0	1	0	1.11	1.291	0.894	1.04	86.2	107	95.6	111.2	30.3	38.2	35.9	40.5	High	High	High	High	1		P11862	Growth arrest-specific protein 2 OS=Mus musculus OX=10090 GN=Gas2 PE=1 SV=1	35.9	41.8	32.3	40.2	0.933076	0.650589
FALSE	High	Master Protein	E9Q6J5	Biorientation of chromosomes in cell division protein 1-like 1 OS=Mus musculus OX=10090 GN=Bod1l PE=1 SV=1	0	138.69	15	39	52	37	3032	327.3	5.33	101.02	39	2	1.069	1.08	1.063	1.074	96.3	96.8	102.9	104	5679.5	5798	6480.1	6351	High	High	High	High	1		E9Q6J5	Biorientation of chromosomes in cell division protein 1-like 1 OS=Mus musculus OX=10090 GN=Bod1l PE=1 SV=1	6480.1	6547.8	6061.5	6094.6	0.933082	0.00738918
FALSE	High	Master Protein	Q9QZS2	E3 ubiquitin-protein ligase RNF4 OS=Mus musculus OX=10090 GN=Rnf4 PE=1 SV=1	0.001	6.902	13	2	2	2	194	21.9	7.64	4.5	2	0	1.097	1.161	0.991	1.049	91.6	101.4	100.5	106.4	268.5	301.8	314.4	322.7	High	High	High	High	1		Q9QZS2	E3 ubiquitin-protein ligase RNF4 OS=Mus musculus OX=10090 GN=Rnf4 PE=1 SV=1	314.4	332.7	286.6	317.2	0.933086	0.348514
FALSE	High	Master Protein	O35143	ATPase inhibitor, mitochondrial OS=Mus musculus OX=10090 GN=Atp5if1 PE=1 SV=2	0	80.739	50	15	44	15	106	12.2	9.64	80.19	15	0	1.053	0.988	1.164	1.093	101.4	91.7	106.7	100.2	11515.2	10575.8	12937.6	11782.3	High	High	High	High	1		O35143	ATPase inhibitor, mitochondrial OS=Mus musculus OX=10090 GN=Atp5if1 PE=1 SV=2	12937.6	12147.4	12289.8	11116.7	0.933088	0.357199
FALSE	High	Master Protein	Q9D273	Corrinoid adenosyltransferase OS=Mus musculus OX=10090 GN=Mmab PE=1 SV=1	0	45.41	47	10	13	10	237	26.3	9.2	44.82	10	0	1.07	1.068	1.075	1.073	96.8	96.3	103.6	103.3	1829.9	1849.8	2090.6	2023.4	High	High	High	High	1		Q9D273	Corrinoid adenosyltransferase OS=Mus musculus OX=10090 GN=Mmab PE=1 SV=1	2090.6	2086.1	1953	1944.4	0.933129	0.00120551
FALSE	High	Master Protein	P57016	Ladinin-1 OS=Mus musculus OX=10090 GN=Lad1 PE=1 SV=1	0	321.449	83	72	143	71	528	58.8	9.73	386.91	72	1	1.046	1.036	1.109	1.098	99.4	93.7	104	103	25986.1	24888.7	29020.1	27874.2	High	High	High	High	1		P57016	Ladinin-1 OS=Mus musculus OX=10090 GN=Lad1 PE=1 SV=1	29020.1	28737.9	27734.1	26161.7	0.933131	0.136833
FALSE	Medium	Master Protein	Q9CPU2	NADH dehydrogenase [ubiquinone] 1 beta subcomplex subunit 2, mitochondrial OS=Mus musculus OX=10090 GN=Ndufb2 PE=1 SV=1	0.013	2.79	9	1	1	1	105	12	6.52	3.99	1	0	1.046	1.072	1.072	1.098	97.7	95.4	102.2	104.7	195.9	194.1	218.7	217.3	High	High	High	High	1		Q9CPU2	NADH dehydrogenase [ubiquinone] 1 beta subcomplex subunit 2, mitochondrial OS=Mus musculus OX=10090 GN=Ndufb2 PE=1 SV=1	218.7	224	209.1	204	0.933138	0.056559
FALSE	High	Master Protein	Q9DB32	Hydroxyacylglutathione hydrolase-like protein OS=Mus musculus OX=10090 GN=Haghl PE=1 SV=1	0	13.761	28	4	5	4	283	31.5	5.55	11.7	4	0	0.987	1.065	1.079	1.164	100.8	92.3	99.5	107.4	393.7	365.7	414.6	434.1	High	High	High	High	1		Q9DB32	Hydroxyacylglutathione hydrolase-like protein OS=Mus musculus OX=10090 GN=Haghl PE=1 SV=1	414.6	447.6	420.2	384.4	0.933194	0.358376
FALSE	High	Master Protein	Q9ESZ8	General transcription factor II-I OS=Mus musculus OX=10090 GN=Gtf2i PE=1 SV=3	0	264.27	57	59	90	59	998	112.2	6.55	272.66	59	0	1.079	1.085	1.058	1.064	95.6	97.5	103.2	103.7	15165.9	15704.9	17470.2	17034.1	High	High	High	High	1		Q9ESZ8	General transcription factor II-I OS=Mus musculus OX=10090 GN=Gtf2i PE=1 SV=3	17470.2	17561.9	16186	16508.2	0.933264	0.0199203
FALSE	High	Master Protein	Q5NCI0	Up-regulator of cell proliferation OS=Mus musculus OX=10090 GN=Urgcp PE=2 SV=1	0	22.357	9	6	6	6	926	104.6	6.32	16.39	6	0	1.181	1.22	0.952	0.984	86.2	106.9	101.8	105.2	137.6	173.3	173.4	173.8	High	High	High	High	1		Q5NCI0	Up-regulator of cell proliferation OS=Mus musculus OX=10090 GN=Urgcp PE=2 SV=1	173.4	179.2	146.9	182.2	0.933352	0.578722
FALSE	High	Master Protein	P85094	Isochorismatase domain-containing protein 2A OS=Mus musculus OX=10090 GN=Isoc2a PE=1 SV=1	0	39.227	67	7	10	7	206	22.4	8.02	43.64	7	0	1.047	1.093	1.049	1.096	96.7	96.4	101.2	105.7	995	1007.5	1111.4	1125.9	High	High	High	High	1		P85094	Isochorismatase domain-containing protein 2A OS=Mus musculus OX=10090 GN=Isoc2a PE=1 SV=1	1111.4	1160.8	1061.9	1059	0.933413	0.0923871
FALSE	Medium	Master Protein	P18826	Phosphorylase b kinase regulatory subunit alpha, skeletal muscle isoform OS=Mus musculus OX=10090 GN=Phka1 PE=1 SV=3	0.019	2.518	1	1	2	1	1241	138.7	5.86	2.22	1	0	1.082	1.166	0.984	1.06	92	101.2	99.6	107.3	46.4	51.8	53.6	56	High	High	High	High	1		P18826	Phosphorylase b kinase regulatory subunit alpha, skeletal muscle isoform OS=Mus musculus OX=10090 GN=Phka1 PE=1 SV=3	53.6	57.7	49.5	54.4	0.933513	0.366386
FALSE	High	Master Protein	Q03249	Galactose-1-phosphate uridylyltransferase OS=Mus musculus OX=10090 GN=Galt PE=1 SV=3	0	33.981	34	7	10	7	379	43.2	6.77	44.47	7	0	1.019	1.027	1.119	1.128	101.1	92.1	103	103.8	1497.8	1385	1629.6	1592.8	High	High	High	High	1		Q03249	Galactose-1-phosphate uridylyltransferase OS=Mus musculus OX=10090 GN=Galt PE=1 SV=3	1629.6	1642.2	1598.5	1455.8	0.933523	0.268263
FALSE	High	Master Protein	Q3UFS0	Protein zyg-11 homolog B OS=Mus musculus OX=10090 GN=Zyg11b PE=1 SV=2	0	7.912	3	2	2	2	744	83.9	6.87	6.26	2	0	1.095	1.221	0.942	1.05	89.3	103.8	97.8	109.1	167.3	197.5	195.6	211.5	High	High	High	High	1		Q3UFS0	Protein zyg-11 homolog B OS=Mus musculus OX=10090 GN=Zyg11b PE=1 SV=2	195.6	218.1	178.6	207.6	0.933527	0.53186
FALSE	High	Master Protein	Q8K382	DENN domain-containing protein 1A OS=Mus musculus OX=10090 GN=Dennd1a PE=1 SV=2	0.001	6.767	2	2	2	2	1016	111.5	6.79	5.4	2	0	1.101	1.153	0.998	1.044	91.8	101.3	101.1	105.8	128.2	143.7	150.7	153	High	High	High	High	1		Q8K382	DENN domain-containing protein 1A OS=Mus musculus OX=10090 GN=Dennd1a PE=1 SV=2	150.7	157.7	136.8	151.1	0.933528	0.326775
FALSE	High	Master Protein	A2AIL4	NADH dehydrogenase (ubiquinone) complex I, assembly factor 6 OS=Mus musculus OX=10090 GN=Ndufaf6 PE=1 SV=1	0	23.501	26	6	8	6	333	38.3	9.44	23.52	6	0	1.002	1.054	1.089	1.146	100.6	92.5	100.8	106.1	1006.9	940.4	1076.8	1099	High	High	High	High	1		A2AIL4	NADH dehydrogenase (ubiquinone) complex I, assembly factor 6 OS=Mus musculus OX=10090 GN=Ndufaf6 PE=1 SV=1	1076.8	1133.1	1074.6	988.5	0.933572	0.289718
FALSE	High	Master Protein	Q8VC03	Echinoderm microtubule-associated protein-like 3 OS=Mus musculus OX=10090 GN=Eml3 PE=1 SV=1	0	20.003	7	6	8	6	897	95.6	7.05	12.09	6	0	1.072	1.067	1.075	1.07	96.7	96.4	103.7	103.2	796.6	806.4	911.4	879.8	High	High	High	High	1		Q8VC03	Echinoderm microtubule-associated protein-like 3 OS=Mus musculus OX=10090 GN=Eml3 PE=1 SV=1	911.4	907.1	850.2	847.6	0.933627	0.0017287
FALSE	High	Master Protein	Q8VI84	Nucleolar complex protein 3 homolog OS=Mus musculus OX=10090 GN=Noc3l PE=2 SV=2	0	17.733	8	5	6	5	807	93.2	9.09	13.44	5	0	1.099	1.056	1.086	1.043	96	97.2	105.5	101.3	716.2	736.1	840.4	782.7	High	High	High	High	1		Q8VI84	Nucleolar complex protein 3 homolog OS=Mus musculus OX=10090 GN=Noc3l PE=2 SV=2	840.4	807	764.4	773.8	0.933714	0.087859
FALSE	High	Master Protein	E9PVX6	Proliferation marker protein Ki-67 OS=Mus musculus OX=10090 GN=Mki67 PE=1 SV=1	0	158.42	17	42	51	42	3177	350.7	9.72	124.85	42	0	1.082	1.067	1.075	1.06	96.3	96.9	104.2	102.7	7442	7602.8	8593.7	8216.9	High	High	High	High	1		E9PVX6	Proliferation marker protein Ki-67 OS=Mus musculus OX=10090 GN=Mki67 PE=1 SV=1	8593.7	8471.5	7942.6	7991.7	0.933731	0.0132913
FALSE	High	Master Protein	Q3US17	Zinc finger protein 48 OS=Mus musculus OX=10090 GN=Znf48 PE=1 SV=2	0	12.361	14	4	6	3	591	64.6	9.41	10.5	4	0	1.01	1.222	0.931	1.127	92.7	100.5	93.6	113.3	208.4	229.5	224.6	263.7	High	High	High	High	1		Q3US17	Zinc finger protein 48 OS=Mus musculus OX=10090 GN=Znf48 PE=1 SV=2	224.6	271.9	222.4	241.2	0.933736	0.584305
FALSE	High	Master Protein	Q99L13	3-hydroxyisobutyrate dehydrogenase, mitochondrial OS=Mus musculus OX=10090 GN=Hibadh PE=1 SV=1	0	159.001	68	23	40	23	335	35.4	8.13	147.56	23	0	1.037	1.067	1.075	1.106	98.3	94.8	102	104.9	5374.5	5262.5	5947.9	5934.7	High	High	High	High	1		Q99L13	3-hydroxyisobutyrate dehydrogenase, mitochondrial OS=Mus musculus OX=10090 GN=Hibadh PE=1 SV=1	5947.9	6118.6	5736	5531.7	0.9338	0.0954417
FALSE	Medium	Master Protein	Q8BW22	Calcium-responsive transactivator OS=Mus musculus OX=10090 GN=Ss18l1 PE=1 SV=1	0.03	2.094	3	1	1	1	402	43.7	6.58	0	1	0	1.187	1.053	1.088	0.964	92.3	100.8	109.6	97.2	275.8	305.7	349.5	300.5	High	High	High	High	1		Q8BW22	Calcium-responsive transactivator OS=Mus musculus OX=10090 GN=Ss18l1 PE=1 SV=1	349.5	309.8	294.4	321.3	0.933869	0.459224
FALSE	High	Master Protein	P70297	Signal transducing adapter molecule 1 OS=Mus musculus OX=10090 GN=Stam PE=1 SV=3	0	91	35	18	32	15	548	59.7	4.84	92.95	18	0	1.091	1.07	1.071	1.051	95.7	97.4	104.4	102.4	4691.7	4849.4	5460.9	5198.2	High	High	High	High	1		P70297	Signal transducing adapter molecule 1 OS=Mus musculus OX=10090 GN=Stam PE=1 SV=3	5460.9	5359.3	5007.3	5097.4	0.933874	0.0341846
FALSE	High	Master Protein	Q9D0R4	Probable ATP-dependent RNA helicase DDX56 OS=Mus musculus OX=10090 GN=Ddx56 PE=2 SV=1	0	90.968	49	20	29	19	546	61.2	9.17	90.49	20	0	1.091	1.09	1.052	1.052	94.8	98.3	103.4	103.4	3862.6	4065.7	4496.5	4358.7	High	High	High	High	1		Q9D0R4	Probable ATP-dependent RNA helicase DDX56 OS=Mus musculus OX=10090 GN=Ddx56 PE=2 SV=1	4496.5	4493.8	4122.4	4273.7	0.933907	0.0591593
FALSE	High	Master Protein	P81069	GA-binding protein subunit beta-2 OS=Mus musculus OX=10090 GN=Gabpb2 PE=1 SV=2	0	35.391	32	10	15	9	414	45.6	4.91	38.93	10	1	1.078	1.081	1.061	1.063	95.8	97.4	103.3	103.5	1599.4	1650.3	1840.7	1789.1	High	High	High	High	1		P81069	GA-binding protein subunit beta-2 OS=Mus musculus OX=10090 GN=Gabpb2 PE=1 SV=2	1840.7	1844.5	1707	1734.7	0.933925	0.0129292
FALSE	High	Master Protein	Q3V300	Kinesin-like protein KIF22 OS=Mus musculus OX=10090 GN=Kif22 PE=2 SV=2	0	40.151	24	10	13	10	660	73.1	9.25	34.67	10	0	1.049	1.125	1.018	1.092	95.2	98	99.8	107	1386	1449.2	1551.3	1613.6	High	High	High	High	1		Q3V300	Kinesin-like protein KIF22 OS=Mus musculus OX=10090 GN=Kif22 PE=2 SV=2	1551.3	1663.6	1479.2	1523.3	0.933933	0.220391
FALSE	High	Master Protein	Q9CQ75	NADH dehydrogenase [ubiquinone] 1 alpha subcomplex subunit 2 OS=Mus musculus OX=10090 GN=Ndufa2 PE=1 SV=3	0	28.608	51	6	14	6	99	10.9	9.99	44.19	6	0	1.031	1.022	1.123	1.114	100.7	92.5	103.8	103	2837.7	2644.8	3122.7	3003.4	High	High	High	High	1		Q9CQ75	NADH dehydrogenase [ubiquinone] 1 alpha subcomplex subunit 2 OS=Mus musculus OX=10090 GN=Ndufa2 PE=1 SV=3	3122.7	3096.5	3028.6	2780.1	0.933995	0.242134
FALSE	High	Master Protein	Q61733	28S ribosomal protein S31, mitochondrial OS=Mus musculus OX=10090 GN=Mrps31 PE=1 SV=1	0	115.968	54	24	51	23	384	43.9	8.51	147.35	24	0	1.05	1.057	1.085	1.092	98.2	95	103.1	103.7	8538.6	8389.3	9568.9	9340.3	High	High	High	High	1		Q61733	28S ribosomal protein S31, mitochondrial OS=Mus musculus OX=10090 GN=Mrps31 PE=1 SV=1	9568.9	9629.7	9113	8818.4	0.933995	0.0519939
FALSE	High	Master Protein	Q6XQH0	Galactose-3-O-sulfotransferase 2 OS=Mus musculus OX=10090 GN=Gal3st2 PE=2 SV=1	0	8.106	9	3	4	3	394	46.9	8.18	8.49	3	0	1.019	1.129	1.012	1.122	96.3	96.9	98.1	108.7	374.8	383.1	407.7	438.1	High	High	High	High	1		Q6XQH0	Galactose-3-O-sulfotransferase 2 OS=Mus musculus OX=10090 GN=Gal3st2 PE=2 SV=1	407.7	451.7	400	402.7	0.934024	0.327164
FALSE	High	Master Protein	Q6GQS1	Calcium-binding mitochondrial carrier protein SCaMC-3 OS=Mus musculus OX=10090 GN=Slc25a23 PE=1 SV=1	0.001	6.521	8	3	4	2	467	52.5	7.59	5.82	3	0	1.112	1.145	1.004	1.033	91.7	101.5	101.9	104.9	547.6	615.9	649.8	648.9	High	High	High	High	1		Q6GQS1	Calcium-binding mitochondrial carrier protein SCaMC-3 OS=Mus musculus OX=10090 GN=Slc25a23 PE=1 SV=1	649.8	669	584.4	647.4	0.934031	0.317396
FALSE	High	Master Protein	Q61584	Fragile X mental retardation syndrome-related protein 1 OS=Mus musculus OX=10090 GN=Fxr1 PE=1 SV=2	0	188.634	57	42	72	39	677	76.2	6.98	229.2	42	3	1.073	1.072	1.069	1.068	96.4	96.8	103.4	103.4	11934.2	12165.3	13666.2	13249	High	High	High	High	1		Q61584	Fragile X mental retardation syndrome-related protein 1 OS=Mus musculus OX=10090 GN=Fxr1 PE=1 SV=2	13666.2	13659.5	12737	12787.5	0.934084	0.000798944
FALSE	High	Master Protein	Q6A037	NEDD4-binding protein 1 OS=Mus musculus OX=10090 GN=N4bp1 PE=1 SV=2	0	25.993	13	9	9	9	893	99.1	5.74	16.83	9	0	1.087	1.083	1.058	1.055	95.3	97.9	103.6	103.2	379.9	396.2	440.8	426	High	High	High	High	1		Q6A037	NEDD4-binding protein 1 OS=Mus musculus OX=10090 GN=N4bp1 PE=1 SV=2	440.8	439.2	405.5	416.5	0.934091	0.0348228
FALSE	High	Master Protein	Q8BJS8	Mdm2-binding protein OS=Mus musculus OX=10090 GN=Mtbp PE=1 SV=1	0.002	4.859	3	2	2	2	894	100.3	7.31	3.73	2	0	1.078	1.055	1.086	1.063	96.9	96.2	104.5	102.3	245.4	247.4	282.4	268.1	High	High	High	High	1		Q8BJS8	Mdm2-binding protein OS=Mus musculus OX=10090 GN=Mtbp PE=1 SV=1	282.4	276.4	261.9	260.1	0.934145	0.0277742
FALSE	High	Master Protein	Q8R3P6	Integrator complex subunit 14 OS=Mus musculus OX=10090 GN=Ints14 PE=1 SV=1	0	60.242	33	11	15	11	515	57.2	5.17	51.05	11	0	1.078	1.096	1.045	1.063	95.1	98.1	102.6	104.3	1727.4	1809.2	1988.2	1960.3	High	High	High	High	1		Q8R3P6	Integrator complex subunit 14 OS=Mus musculus OX=10090 GN=Ints14 PE=1 SV=1	1988.2	2021	1843.6	1901.7	0.934176	0.058377
FALSE	High	Master Protein	Q9EQN3	TSC22 domain family protein 4 OS=Mus musculus OX=10090 GN=Tsc22d4 PE=1 SV=2	0	36.541	34	10	10	8	387	40	8.13	27.67	10	2	1.097	1.131	1.015	1.046	92.9	100.3	101.8	105	1578.1	1731.4	1847.1	1846.9	High	High	High	High	1		Q9EQN3	TSC22 domain family protein 4 OS=Mus musculus OX=10090 GN=Tsc22d4 PE=1 SV=2	1847.1	1904.1	1684.3	1820	0.934181	0.235448
FALSE	High	Master Protein	Q8CEE0	Centrosomal protein of 57 kDa OS=Mus musculus OX=10090 GN=Cep57 PE=1 SV=2	0	19.995	12	5	7	5	500	56.9	9.07	14	5	0	1.097	1.121	1.023	1.045	93.2	100	102.3	104.5	681.4	741.8	797.9	790.5	High	High	High	High	1		Q8CEE0	Centrosomal protein of 57 kDa OS=Mus musculus OX=10090 GN=Cep57 PE=1 SV=2	797.9	815	727.2	779.7	0.93428	0.194872
FALSE	High	Master Protein	O09053	Werner syndrome ATP-dependent helicase homolog OS=Mus musculus OX=10090 GN=Wrn PE=1 SV=3	0	10.712	3	4	5	4	1401	157.1	6.46	6.91	4	0	1.063	1.096	1.045	1.078	95.8	97.4	101.8	105	265.2	273.8	300.8	300.8	High	High	High	High	1		O09053	Werner syndrome ATP-dependent helicase homolog OS=Mus musculus OX=10090 GN=Wrn PE=1 SV=3	300.8	310.1	283	287.8	0.934359	0.0618619
FALSE	High	Master Protein	Q80WS3	rRNA/tRNA 2'-O-methyltransferase fibrillarin-like protein 1 OS=Mus musculus OX=10090 GN=Fbll1 PE=1 SV=1	0	22.421	12	5	6	2	314	33.3	10.15	18	5	0	1.087	1.113	1.029	1.054	94	99.2	102.2	104.6	322.4	345.7	374.1	371.6	High	High	High	High	1		Q80WS3	rRNA/tRNA 2'-O-methyltransferase fibrillarin-like protein 1 OS=Mus musculus OX=10090 GN=Fbll1 PE=1 SV=1	374.1	383.1	344.1	363.4	0.934363	0.144763
FALSE	High	Master Protein	Q80WC1	Ubinuclein-2 OS=Mus musculus OX=10090 GN=Ubn2 PE=1 SV=2	0	24.185	7	8	10	8	1314	141.7	9.17	18.33	8	0	1.016	1.074	1.066	1.128	99	94.3	100.5	106.3	761.8	736.8	825.8	847	High	High	High	High	1		Q80WC1	Ubinuclein-2 OS=Mus musculus OX=10090 GN=Ubn2 PE=1 SV=2	825.8	873.2	813	774.5	0.934373	0.209404
FALSE	High	Master Protein	Q9QZ08	N-acetyl-D-glucosamine kinase OS=Mus musculus OX=10090 GN=Nagk PE=1 SV=3	0	60.305	59	14	21	14	343	37.2	5.73	63.93	14	0	1.016	1.082	1.058	1.127	98.6	94.6	100.1	106.7	2869.5	2797.4	3110.5	3214.5	High	High	High	High	1		Q9QZ08	N-acetyl-D-glucosamine kinase OS=Mus musculus OX=10090 GN=Nagk PE=1 SV=3	3110.5	3314.1	3062.5	2940.5	0.934377	0.217675
FALSE	High	Master Protein	Q99JW2	Aminoacylase-1 OS=Mus musculus OX=10090 GN=Acy1 PE=1 SV=1	0	104.487	54	20	43	20	408	45.8	6.32	142.23	20	0	1.065	1.085	1.056	1.076	96.2	97	102.4	104.4	7081.3	7250.2	8046.2	7951.5	High	High	High	High	1		Q99JW2	Aminoacylase-1 OS=Mus musculus OX=10090 GN=Acy1 PE=1 SV=1	8046.2	8197.9	7557.6	7621	0.934407	0.022993
FALSE	High	Master Protein	Q8QZT1	Acetyl-CoA acetyltransferase, mitochondrial OS=Mus musculus OX=10090 GN=Acat1 PE=1 SV=1	0	265.917	82	37	101	37	424	44.8	8.51	356.94	37	0	1.077	1.045	1.095	1.063	97.4	95.8	104.9	101.9	23008.7	22966.3	26445.1	24897.7	High	High	High	High	1		Q8QZT1	Acetyl-CoA acetyltransferase, mitochondrial OS=Mus musculus OX=10090 GN=Acat1 PE=1 SV=1	26445.1	25669.2	24556.4	24141	0.934435	0.0603959
FALSE	High	Master Protein	Q3U6U5	Putative GTP-binding protein 6 OS=Mus musculus OX=10090 GN=Gtpbp6 PE=1 SV=1	0	11.604	9	3	5	3	514	56.4	9.19	10.47	3	0	1.11	1.118	1.026	1.034	92.8	100.4	103	103.8	215.6	236.7	255.3	249.5	High	High	High	High	1		Q3U6U5	Putative GTP-binding protein 6 OS=Mus musculus OX=10090 GN=Gtpbp6 PE=1 SV=1	255.3	257.2	230.1	248.8	0.934439	0.215749
FALSE	High	Master Protein	Q8BKT8	HAUS augmin-like complex subunit 7 OS=Mus musculus OX=10090 GN=Haus7 PE=1 SV=2	0	45.455	35	11	15	11	364	40.6	5.06	42.49	11	0	1.084	1.099	1.042	1.057	94.7	98.5	102.7	104.1	2266.5	2392	2621.2	2578.2	High	High	High	High	1		Q8BKT8	HAUS augmin-like complex subunit 7 OS=Mus musculus OX=10090 GN=Haus7 PE=1 SV=2	2621.2	2658.1	2419	2514.3	0.934461	0.0772625
FALSE	High	Master Protein	Q8VCH5	Rab9 effector protein with kelch motifs OS=Mus musculus OX=10090 GN=Rabepk PE=1 SV=2	0	36.48	29	8	9	8	380	41.1	5.95	32.66	8	0	1.125	1.131	1.015	1.021	91.7	101.6	103.1	103.7	1361.3	1531.6	1634	1594.2	High	High	High	High	1		Q8VCH5	Rab9 effector protein with kelch motifs OS=Mus musculus OX=10090 GN=Rabepk PE=1 SV=2	1634	1643.6	1452.9	1609.9	0.934464	0.305365
FALSE	High	Master Protein	P17563	Methanethiol oxidase OS=Mus musculus OX=10090 GN=Selenbp1 PE=1 SV=2	0	282.334	91	43	108	11	472	52.5	6.29	376.17	43	35	1.072	1.09	1.05	1.068	95.6	97.6	102.5	104.3	18465.3	19130.3	21122.9	20839.7	High	High	High	High	1		P17563	Methanethiol oxidase OS=Mus musculus OX=10090 GN=Selenbp1 PE=1 SV=2	21122.9	21485.4	19707.4	20108.8	0.934471	0.0355356
FALSE	High	Master Protein	Q640M1	U3 small nucleolar RNA-associated protein 14 homolog A OS=Mus musculus OX=10090 GN=Utp14a PE=1 SV=1	0	175.711	58	41	53	34	767	87.2	9.2	152.44	41	7	1.088	1.069	1.071	1.053	95.9	97.4	104.3	102.5	8851.8	9128.8	10277.9	9796	High	High	High	High	1		Q640M1	U3 small nucleolar RNA-associated protein 14 homolog A OS=Mus musculus OX=10090 GN=Utp14a PE=1 SV=1	10277.9	10099.5	9447.2	9595.7	0.934511	0.0289467
FALSE	High	Master Protein	Q99N92	39S ribosomal protein L27, mitochondrial OS=Mus musculus OX=10090 GN=Mrpl27 PE=1 SV=1	0	36.92	53	8	12	8	148	15.9	10.17	38.47	8	0	1.024	1.071	1.069	1.118	98.7	94.5	101.1	105.7	2177.9	2117.8	2380.5	2413.9	High	High	High	High	1		Q99N92	39S ribosomal protein L27, mitochondrial OS=Mus musculus OX=10090 GN=Mrpl27 PE=1 SV=1	2380.5	2488.7	2324.4	2226.1	0.934548	0.161054
FALSE	High	Master Protein	Q6PCM2	Integrator complex subunit 6 OS=Mus musculus OX=10090 GN=Ints6 PE=1 SV=1	0	61.743	25	18	21	18	883	99.6	8.78	52.71	18	0	1.071	1.129	1.014	1.069	94	99.3	100.6	106.1	1776.9	1905.8	2031.1	2077.3	High	High	High	High	1		Q6PCM2	Integrator complex subunit 6 OS=Mus musculus OX=10090 GN=Ints6 PE=1 SV=1	2031.1	2141.7	1896.4	2003.3	0.934552	0.217808
FALSE	High	Master Protein	Q5BLK4	Terminal uridylyltransferase 7 OS=Mus musculus OX=10090 GN=Tut7 PE=1 SV=3	0	45.379	12	17	18	16	1491	169	6.65	37.95	17	1	1.068	1.082	1.058	1.072	96.2	97.1	102.7	104	1330.1	1363.5	1516.6	1489.6	High	High	High	High	1		Q5BLK4	Terminal uridylyltransferase 7 OS=Mus musculus OX=10090 GN=Tut7 PE=1 SV=3	1516.6	1535.8	1419.6	1433.2	0.934609	0.0136124
FALSE	High	Master Protein	Q9DB96	Neuroguidin OS=Mus musculus OX=10090 GN=Ngdn PE=1 SV=1	0	43.798	40	11	18	11	315	35.6	9.58	55.74	11	0	1.1	1.082	1.058	1.041	94.7	98.5	104.2	102.5	2716.2	2867.1	3189.2	3042.7	High	High	High	High	1		Q9DB96	Neuroguidin OS=Mus musculus OX=10090 GN=Ngdn PE=1 SV=1	3189.2	3137	2898.9	3013.7	0.934621	0.0817336
FALSE	High	Master Protein	Q9WVL2	Signal transducer and activator of transcription 2 OS=Mus musculus OX=10090 GN=Stat2 PE=1 SV=1	0	8.544	5	4	4	4	923	105.4	5.27	0	4	0	1.082	1.131	1.013	1.058	93.4	99.8	101.1	105.7	274	297.3	316.5	320.8	High	High	High	High	1		Q9WVL2	Signal transducer and activator of transcription 2 OS=Mus musculus OX=10090 GN=Stat2 PE=1 SV=1	316.5	330.7	292.4	312.5	0.934642	0.227787
FALSE	High	Master Protein	Q9CU62	Structural maintenance of chromosomes protein 1A OS=Mus musculus OX=10090 GN=Smc1a PE=1 SV=4	0	484.573	73	106	197	106	1233	143.1	7.64	542.43	106	0	1.054	1.077	1.062	1.086	97	96.2	102.3	104.5	35686.9	35952.2	40150.9	39799.8	High	High	High	High	1		Q9CU62	Structural maintenance of chromosomes protein 1A OS=Mus musculus OX=10090 GN=Smc1a PE=1 SV=4	40150.9	41033	38087.4	37791.1	0.93465	0.0294125
FALSE	High	Master Protein	A2A432	Cullin-4B OS=Mus musculus OX=10090 GN=Cul4b PE=1 SV=1	0	120.048	31	33	44	22	970	110.6	8.37	120.18	33	11	1.081	1.093	1.048	1.059	95.1	98.1	102.8	103.9	6383.4	6689	7366.9	7220.5	High	High	High	High	1		A2A432	Cullin-4B OS=Mus musculus OX=10090 GN=Cul4b PE=1 SV=1	7366.9	7444.2	6812.8	7031.1	0.934698	0.0528275
FALSE	High	Master Protein	Q60I26	ALS2 C-terminal-like protein OS=Mus musculus OX=10090 GN=Als2cl PE=1 SV=1	0	26.74	11	10	12	10	952	108.1	6.87	21.7	10	0	1.071	1.087	1.053	1.068	95.8	97.5	102.6	104.1	1451.3	1499.6	1659.6	1633.1	High	High	High	High	1		Q60I26	ALS2 C-terminal-like protein OS=Mus musculus OX=10090 GN=Als2cl PE=1 SV=1	1659.6	1683.7	1548.9	1576.3	0.934765	0.0268701
FALSE	High	Master Protein	Q9CRC9	Glucosamine-6-phosphate isomerase 2 OS=Mus musculus OX=10090 GN=Gnpda2 PE=1 SV=1	0	37.873	40	8	11	6	276	31.1	6.9	34.51	8	0	1.076	1.101	1.039	1.063	94.9	98.3	102.2	104.6	825.7	868.5	948.5	941.5	High	High	High	High	1		Q9CRC9	Glucosamine-6-phosphate isomerase 2 OS=Mus musculus OX=10090 GN=Gnpda2 PE=1 SV=1	948.5	970.7	881.2	912.9	0.934817	0.0838414
FALSE	High	Master Protein	Q6ZQB6	Inositol hexakisphosphate and diphosphoinositol-pentakisphosphate kinase 2 OS=Mus musculus OX=10090 GN=Ppip5k2 PE=1 SV=3	0	155.477	41	39	55	30	1129	128.3	7.94	160.5	39	10	1.064	1.081	1.058	1.075	96.4	96.9	102.5	104.2	8484	8663.4	9634.7	9496.5	High	High	High	High	1		Q6ZQB6	Inositol hexakisphosphate and diphosphoinositol-pentakisphosphate kinase 2 OS=Mus musculus OX=10090 GN=Ppip5k2 PE=1 SV=3	9634.7	9790.8	9054.7	9106.5	0.934915	0.0165051
FALSE	Low	Master Protein	Q80XD9	C-type lectin domain family 2 member E OS=Mus musculus OX=10090 GN=Clec2e PE=2 SV=2	0.115	1.167	5	1	1	1	204	22.7	7.52	0	1	0	0.914	0.98	1.186	1.271	109.1	84.2	99.8	106.9	91.2	71.4	89	92.5	High	High	High	High	1		Q80XD9	C-type lectin domain family 2 member E OS=Mus musculus OX=10090 GN=Clec2e PE=2 SV=2	89	95.4	97.3	75.1	0.934924	0.655252
FALSE	High	Master Protein	Q61090	Frizzled-7 OS=Mus musculus OX=10090 GN=Fzd7 PE=1 SV=2	0.007	3.436	3	2	2	2	572	63.7	7.91	4.39	2	0	1.01	1.031	1.112	1.135	101.3	92	102.3	104.4	405	373.5	436.5	432.3	High	High	High	High	1		Q61090	Frizzled-7 OS=Mus musculus OX=10090 GN=Fzd7 PE=1 SV=2	436.5	445.7	432.2	392.6	0.934935	0.293474
FALSE	Low	Master Protein	Q80VM4	Zinc finger protein 579 OS=Mus musculus OX=10090 GN=Znf579 PE=1 SV=1	0.093	1.272	1	1	1	1	562	60.8	8.78	0	1	0	1.254	0.937	1.196	0.893	94.4	98.9	118.3	88.4	26.3	28	35.2	25.5	High	High	High	High	1		Q80VM4	Zinc finger protein 579 OS=Mus musculus OX=10090 GN=Znf579 PE=1 SV=1	35.2	26.3	28.1	29.4	0.934959	0.700019
FALSE	High	Master Protein	Q9Z0N2	Eukaryotic translation initiation factor 2 subunit 3, Y-linked OS=Mus musculus OX=10090 GN=Eif2s3y PE=1 SV=2	0	171.33	64	32	63	6	472	51.1	8.5	208.07	32	0	1.078	1.225	0.935	1.062	89.8	103.5	96.8	110	1268.4	1485	1459.2	1608.4	High	High	High	High	1		Q9Z0N2	Eukaryotic translation initiation factor 2 subunit 3, Y-linked OS=Mus musculus OX=10090 GN=Eif2s3y PE=1 SV=2	1459.2	1658.2	1353.7	1561	0.934978	0.553654
FALSE	High	Master Protein	Q8R0F8	Acylpyruvase FAHD1, mitochondrial OS=Mus musculus OX=10090 GN=Fahd1 PE=1 SV=2	0	69.117	78	15	35	15	227	25.2	7.69	100.54	15	0	1.045	1.044	1.096	1.095	99	94.3	103.4	103.3	5960.7	5768.8	6646.9	6442.5	High	High	High	High	1		Q8R0F8	Acylpyruvase FAHD1, mitochondrial OS=Mus musculus OX=10090 GN=Fahd1 PE=1 SV=2	6646.9	6642.1	6361.6	6063.9	0.935021	0.101169
FALSE	High	Master Protein	P56960	Exosome component 10 OS=Mus musculus OX=10090 GN=Exosc10 PE=1 SV=2	0	127.147	43	31	42	31	887	100.9	8.29	124.64	31	0	1.052	1.081	1.058	1.087	96.9	96.4	101.9	104.8	6060.1	6121.9	6805.3	6783.2	High	High	High	High	1		P56960	Exosome component 10 OS=Mus musculus OX=10090 GN=Exosc10 PE=1 SV=2	6805.3	6993.4	6467.7	6435	0.935066	0.0425284
FALSE	High	Master Protein	P07759	Serine protease inhibitor A3K OS=Mus musculus OX=10090 GN=Serpina3k PE=1 SV=2	0.001	5.974	7	2	2	2	418	46.9	5.16	4.88	2	0	1.1	1.136	1.009	1.042	92.5	100.8	101.7	105	278.3	308	326.6	327.2	High	High	High	High	1		P07759	Serine protease inhibitor A3K OS=Mus musculus OX=10090 GN=Serpina3k PE=1 SV=2	326.6	337.3	297	323.8	0.935081	0.273866
FALSE	High	Master Protein	Q8R151	NFX1-type zinc finger-containing protein 1 OS=Mus musculus OX=10090 GN=Znfx1 PE=1 SV=3	0	60.526	13	22	23	22	1909	218.7	7.47	37.5	22	0	1.027	1.101	1.037	1.113	97.1	96.1	99.7	107	1730.4	1738.7	1896	1972.4	High	High	High	High	1		Q8R151	NFX1-type zinc finger-containing protein 1 OS=Mus musculus OX=10090 GN=Znfx1 PE=1 SV=3	1896	2033.5	1846.8	1827.6	0.935081	0.207541
FALSE	High	Master Protein	Q8BGV4	TELO2-interacting protein 2 OS=Mus musculus OX=10090 GN=Tti2 PE=2 SV=1	0.001	6.319	7	2	2	2	512	56.7	6.96	2.43	2	0	1.04	1.239	0.92	1.096	90.7	102.6	94.3	112.4	217.3	249.4	241.1	278.7	High	High	High	High	1		Q8BGV4	TELO2-interacting protein 2 OS=Mus musculus OX=10090 GN=Tti2 PE=2 SV=1	241.1	287.3	231.9	262.2	0.935087	0.598041
FALSE	High	Master Protein	P53702	Holocytochrome c-type synthase OS=Mus musculus OX=10090 GN=Hccs PE=1 SV=2	0	71.935	69	14	31	14	272	31	7.12	95.22	14	0	1.062	1.08	1.059	1.077	96.5	96.8	102.5	104.2	4349.7	4430.3	4931	4862.8	High	High	High	High	1		P53702	Holocytochrome c-type synthase OS=Mus musculus OX=10090 GN=Hccs PE=1 SV=2	4931	5013.5	4642.3	4656.9	0.93511	0.0164423
FALSE	High	Master Protein	P53986	Monocarboxylate transporter 1 OS=Mus musculus OX=10090 GN=Slc16a1 PE=1 SV=1	0	33.599	15	6	15	6	493	53.2	7.47	29.96	6	0	1.128	1.022	1.116	1.011	96.1	97.2	108.5	98.2	1622.7	1665.5	1954.3	1716.7	High	High	High	High	1		P53986	Monocarboxylate transporter 1 OS=Mus musculus OX=10090 GN=Slc16a1 PE=1 SV=1	1954.3	1769.9	1731.9	1750.7	0.935127	0.322279
FALSE	High	Master Protein	Q8VCF0	Mitochondrial antiviral-signaling protein OS=Mus musculus OX=10090 GN=Mavs PE=1 SV=1	0	84.499	53	16	21	16	503	53.4	6.37	80.78	16	0	1.076	1.104	1.036	1.063	94.8	98.5	102	104.7	1726.5	1820.8	1982.9	1973	High	High	High	High	1		Q8VCF0	Mitochondrial antiviral-signaling protein OS=Mus musculus OX=10090 GN=Mavs PE=1 SV=1	1982.9	2034.1	1842.6	1913.9	0.935151	0.0972612
FALSE	High	Master Protein	Q61210	Rho guanine nucleotide exchange factor 1 OS=Mus musculus OX=10090 GN=Arhgef1 PE=1 SV=2	0	117.692	36	31	39	31	920	102.7	5.6	97.09	31	0	1.058	1.094	1.045	1.081	96.1	97.2	101.6	105.1	4463.8	4586.5	5039.2	5054	High	High	High	High	1		Q61210	Rho guanine nucleotide exchange factor 1 OS=Mus musculus OX=10090 GN=Arhgef1 PE=1 SV=2	5039.2	5210.6	4764.1	4821.1	0.93516	0.0665759
FALSE	High	Master Protein	A2APB8	Targeting protein for Xklp2 OS=Mus musculus OX=10090 GN=Tpx2 PE=1 SV=1	0	64.178	29	17	20	17	745	85.8	9.38	49.45	17	0	1.071	1.077	1.061	1.068	96.2	97.1	103	103.7	2974	3046.3	3398.1	3316.7	High	High	High	High	1		A2APB8	Targeting protein for Xklp2 OS=Mus musculus OX=10090 GN=Tpx2 PE=1 SV=1	3398.1	3419.5	3174	3202.1	0.935241	0.00633955
FALSE	High	Master Protein	Q99N96	39S ribosomal protein L1, mitochondrial OS=Mus musculus OX=10090 GN=Mrpl1 PE=1 SV=2	0	111.69	56	19	39	18	336	37.6	8.72	129.86	19	0	1.068	1.07	1.069	1.071	96.7	96.6	103.2	103.4	5928	6015.6	6756.5	6565.8	High	High	High	High	1		Q99N96	39S ribosomal protein L1, mitochondrial OS=Mus musculus OX=10090 GN=Mrpl1 PE=1 SV=2	6756.5	6769.2	6326.7	6323.3	0.935257	0.000225326
FALSE	High	Master Protein	Q8VDG3	Poly(A)-specific ribonuclease PARN OS=Mus musculus OX=10090 GN=Parn PE=1 SV=1	0	126.408	43	30	42	30	624	71.5	5.97	116.08	30	0	1.082	1.078	1.06	1.057	95.7	97.6	103.5	103.2	7737.2	8014.1	8933.4	8635.3	High	High	High	High	1		Q8VDG3	Poly(A)-specific ribonuclease PARN OS=Mus musculus OX=10090 GN=Parn PE=1 SV=1	8933.4	8902.9	8257.6	8424	0.935261	0.0207972
FALSE	High	Master Protein	Q80UV9	Transcription initiation factor TFIID subunit 1 OS=Mus musculus OX=10090 GN=Taf1 PE=1 SV=2	0	42.484	9	13	13	13	1891	214.3	5.11	24.81	13	0	1.05	1.108	1.031	1.088	95.8	97.5	100.6	106.1	1359.6	1406.1	1523.8	1559.5	High	High	High	High	1		Q80UV9	Transcription initiation factor TFIID subunit 1 OS=Mus musculus OX=10090 GN=Taf1 PE=1 SV=2	1523.8	1607.8	1451.1	1478	0.935337	0.148569
FALSE	High	Master Protein	Q9JIZ9	Phospholipid scramblase 3 OS=Mus musculus OX=10090 GN=Plscr3 PE=1 SV=1	0.001	7.067	9	2	2	2	296	31.8	6.38	6.52	2	0	1.035	1.074	1.063	1.104	98	95.4	101.4	105.3	323.6	319.8	357.5	359.9	High	High	High	High	1		Q9JIZ9	Phospholipid scramblase 3 OS=Mus musculus OX=10090 GN=Plscr3 PE=1 SV=1	357.5	371.1	345.4	336.2	0.935493	0.103452
FALSE	High	Master Protein	Q9QZR0	E3 ubiquitin-protein ligase RNF25 OS=Mus musculus OX=10090 GN=Rnf25 PE=1 SV=2	0	19.355	19	7	9	7	456	51.2	6.29	17.05	7	0	1.108	1.082	1.056	1.032	94.4	99	104.6	102.1	746.1	794.7	882.4	835.8	High	High	High	High	1		Q9QZR0	E3 ubiquitin-protein ligase RNF25 OS=Mus musculus OX=10090 GN=Rnf25 PE=1 SV=2	882.4	861.7	796.3	835.3	0.935497	0.125651
FALSE	High	Master Protein	Q3U2A8	Valine--tRNA ligase, mitochondrial OS=Mus musculus OX=10090 GN=Vars2 PE=1 SV=2	0	76.716	29	23	25	23	1060	118.4	7.14	74.54	23	0	1.032	1.073	1.065	1.107	98.2	95.2	101.3	105.3	3270	3218.8	3602.2	3632.4	High	High	High	High	1		Q3U2A8	Valine--tRNA ligase, mitochondrial OS=Mus musculus OX=10090 GN=Vars2 PE=1 SV=2	3602.2	3745	3490	3383.4	0.935513	0.117122
FALSE	High	Master Protein	Q99JX7	Nuclear RNA export factor 1 OS=Mus musculus OX=10090 GN=Nxf1 PE=1 SV=3	0	129.068	54	31	52	31	618	70.3	8.73	146.75	31	0	1.092	1.092	1.047	1.046	94.6	98.7	103.4	103.3	8074.5	8555	9414.4	9126.4	High	High	High	High	1		Q99JX7	Nuclear RNA export factor 1 OS=Mus musculus OX=10090 GN=Nxf1 PE=1 SV=3	9414.4	9409.2	8617.6	8992.6	0.935538	0.0837092
FALSE	High	Master Protein	O08908	Phosphatidylinositol 3-kinase regulatory subunit beta OS=Mus musculus OX=10090 GN=Pik3r2 PE=1 SV=2	0	17.978	9	5	6	2	722	81.2	6.07	16	5	0	1.015	1.062	1.076	1.126	99.5	93.9	101	105.7	144.9	138.8	157	159.3	High	High	High	High	1		O08908	Phosphatidylinositol 3-kinase regulatory subunit beta OS=Mus musculus OX=10090 GN=Pik3r2 PE=1 SV=2	157	164.2	154.6	145.9	0.935554	0.208255
FALSE	High	Master Protein	Q8R216	NAD-dependent protein lipoamidase sirtuin-4, mitochondrial OS=Mus musculus OX=10090 GN=Sirt4 PE=1 SV=3	0.001	6.715	8	2	2	2	333	37.5	8.95	4.02	2	0	1.029	1.051	1.088	1.112	99.4	94	102.2	104.4	80.5	77.3	88.4	87.6	High	High	High	High	1		Q8R216	NAD-dependent protein lipoamidase sirtuin-4, mitochondrial OS=Mus musculus OX=10090 GN=Sirt4 PE=1 SV=3	88.4	90.3	85.9	81.3	0.935646	0.147071
FALSE	High	Master Protein	Q9JHS4	ATP-dependent Clp protease ATP-binding subunit clpX-like, mitochondrial OS=Mus musculus OX=10090 GN=Clpx PE=1 SV=2	0	164.445	63	35	59	35	634	69.2	7.71	177.45	35	0	1.053	1.077	1.06	1.085	97	96.3	102.1	104.5	9789	9870.6	10999.9	10917	High	High	High	High	1		Q9JHS4	ATP-dependent Clp protease ATP-binding subunit clpX-like, mitochondrial OS=Mus musculus OX=10090 GN=Clpx PE=1 SV=2	10999.9	11255.3	10447.5	10375.5	0.935647	0.0326556
FALSE	High	Master Protein	Q8BGW5	SOSS complex subunit B2 OS=Mus musculus OX=10090 GN=Nabp1 PE=2 SV=1	0	9.257	16	4	6	2	198	21.7	9.39	4.99	4	0	1.125	1.075	1.062	1.015	93.9	99.5	105.6	101	42.4	45.6	50.9	47.2	High	High	High	High	1		Q8BGW5	SOSS complex subunit B2 OS=Mus musculus OX=10090 GN=Nabp1 PE=2 SV=1	50.9	48.7	45.3	47.9	0.935743	0.200998
FALSE	High	Master Protein	Q8BZA9	Fructose-2,6-bisphosphatase TIGAR OS=Mus musculus OX=10090 GN=Tigar PE=1 SV=1	0	39.497	37	8	10	8	269	29.2	8.18	33.55	8	0	1.09	1.106	1.033	1.048	94.1	99.3	102.6	104.1	1077.8	1154.5	1253.9	1234.1	High	High	High	High	1		Q8BZA9	Fructose-2,6-bisphosphatase TIGAR OS=Mus musculus OX=10090 GN=Tigar PE=1 SV=1	1253.9	1272.3	1150.3	1213.6	0.935753	0.132869
FALSE	High	Master Protein	Q5SXA9	Protein KIBRA OS=Mus musculus OX=10090 GN=Wwc1 PE=1 SV=1	0	20.77	7	7	7	7	1104	124	5.97	19.05	7	0	1.112	1.08	1.057	1.027	94.3	99.1	104.8	101.8	1032.7	1102.6	1225.3	1155	High	High	High	High	1		Q5SXA9	Protein KIBRA OS=Mus musculus OX=10090 GN=Wwc1 PE=1 SV=1	1225.3	1190.8	1102.2	1159	0.935888	0.14506
FALSE	High	Master Protein	Q91XC9	Peroxisomal membrane protein PEX16 OS=Mus musculus OX=10090 GN=Pex16 PE=1 SV=2	0	7.895	6	2	2	2	336	38.7	9.72	4.16	2	0	1.123	1.152	0.994	1.02	90.8	102.6	102	104.7	203.7	233.6	244.1	243	High	High	High	High	1		Q91XC9	Peroxisomal membrane protein PEX16 OS=Mus musculus OX=10090 GN=Pex16 PE=1 SV=2	244.1	250.5	217.4	245.5	0.935908	0.386059
FALSE	High	Master Protein	Q9WUA2	Phenylalanine--tRNA ligase beta subunit OS=Mus musculus OX=10090 GN=Farsb PE=1 SV=2	0	195.518	68	40	77	40	589	65.7	7.12	217.51	40	0	1.076	1.05	1.087	1.061	97.2	96.2	104.6	102.1	14400.8	14470	16534.4	15653.6	High	High	High	High	1		Q9WUA2	Phenylalanine--tRNA ligase beta subunit OS=Mus musculus OX=10090 GN=Farsb PE=1 SV=2	16534.4	16138.6	15369.5	15210.1	0.935929	0.0391236
FALSE	High	Master Protein	Q9ES97	Reticulon-3 OS=Mus musculus OX=10090 GN=Rtn3 PE=1 SV=2	0	10.716	3	5	6	5	964	103.8	4.92	4.69	5	0	1.318	1.007	1.12	0.856	88.8	104.6	117.1	89.5	1070.6	1279.4	1506.5	1116.5	High	High	High	High	1		Q9ES97	Reticulon-3 OS=Mus musculus OX=10090 GN=Rtn3 PE=1 SV=2	1506.5	1151.1	1142.6	1344.8	0.935957	0.717646
FALSE	High	Master Protein	Q8K1C0	Protein angel homolog 2 OS=Mus musculus OX=10090 GN=Angel2 PE=1 SV=1	0	37.368	26	10	11	10	544	62.4	8.21	21.97	10	0	1.026	1.062	1.076	1.113	99	94.4	101.5	105.1	922.2	893	1009.6	1013.4	High	High	High	High	1		Q8K1C0	Protein angel homolog 2 OS=Mus musculus OX=10090 GN=Angel2 PE=1 SV=1	1009.6	1044.8	984.2	938.7	0.935991	0.14959
FALSE	High	Master Protein	Q8R1L8	Angiopoietin-like protein 8 OS=Mus musculus OX=10090 GN=Angptl8 PE=2 SV=2	0.005	3.791	5	1	1	1	198	22.1	6.89	2.21	1	0	0.981	1.025	1.117	1.167	103	90.5	101	105.6	55.5	49.5	58.1	58.9	High	High	High	High	1		Q8R1L8	Angiopoietin-like protein 8 OS=Mus musculus OX=10090 GN=Angptl8 PE=2 SV=2	58.1	60.7	59.2	52	0.936027	0.425428
FALSE	Low	Master Protein	Q499E6	Uncharacterized protein C1orf109 homolog OS=Mus musculus OX=10090 GN=C1orf109 PE=2 SV=1	0.056	1.56	3	1	1	1	217	24.4	5.01	1.86	1	0	1.079	1.124	1.016	1.058	93.8	99.6	101.2	105.4	250.7	270.4	288.8	291.7	High	High	High	High	1		Q499E6	Uncharacterized protein C1orf109 homolog OS=Mus musculus OX=10090 GN=C1orf109 PE=2 SV=1	288.8	300.7	267.6	284.2	0.936047	0.206207
FALSE	High	Master Protein	E9Q4F7	Ankyrin repeat domain-containing protein 11 OS=Mus musculus OX=10090 GN=Ankrd11 PE=1 SV=1	0	37.101	5	10	10	10	2643	296	6.98	29.02	10	0	1.064	1.152	0.99	1.072	93.2	100.2	99.2	107.4	679.9	741.6	771.9	810.9	High	High	High	High	1		E9Q4F7	Ankyrin repeat domain-containing protein 11 OS=Mus musculus OX=10090 GN=Ankrd11 PE=1 SV=1	771.9	836	725.6	779.5	0.936066	0.344516
FALSE	High	Master Protein	Q8JZS9	39S ribosomal protein L48, mitochondrial OS=Mus musculus OX=10090 GN=Mrpl48 PE=1 SV=1	0	30.942	22	7	12	7	211	23.9	9.44	33.62	7	0	1.054	1.052	1.085	1.083	98.1	95.3	103.4	103.2	2086.5	2059.1	2347.4	2273.3	High	High	High	High	1		Q8JZS9	39S ribosomal protein L48, mitochondrial OS=Mus musculus OX=10090 GN=Mrpl48 PE=1 SV=1	2347.4	2343.7	2226.8	2164.4	0.93607	0.0408044
FALSE	High	Master Protein	Q8BHN1	Gamma-taxilin OS=Mus musculus OX=10090 GN=Txlng PE=1 SV=1	0	55.53	39	18	21	15	524	60.3	8.12	54.85	18	0	1.062	1.08	1.057	1.074	96.5	96.9	102.4	104.2	2795.9	2852.7	3169.2	3125.1	High	High	High	High	1		Q8BHN1	Gamma-taxilin OS=Mus musculus OX=10090 GN=Txlng PE=1 SV=1	3169.2	3221.9	2984	2998.6	0.936083	0.0174528
FALSE	High	Master Protein	Q9Z1E4	Glycogen [starch] synthase, muscle OS=Mus musculus OX=10090 GN=Gys1 PE=1 SV=2	0	85.948	26	17	23	17	738	83.9	6.11	85.96	17	0	1.096	1.1	1.039	1.042	94.1	99.3	103.1	103.5	3346.3	3585.2	3914.2	3808.9	High	High	High	High	1		Q9Z1E4	Glycogen [starch] synthase, muscle OS=Mus musculus OX=10090 GN=Gys1 PE=1 SV=2	3914.2	3926.9	3571.4	3768.6	0.936093	0.126637
FALSE	High	Master Protein	Q9D1Z3	ATP synthase subunit C lysine N-methyltransferase OS=Mus musculus OX=10090 GN=Atpsckmt PE=1 SV=1	0.006	3.622	5	1	1	1	247	27.4	8.75	2.16	1	0	1.043	1.002	1.141	1.096	101	92.4	105.4	101.2	211.6	196.4	235.5	219.4	High	High	High	High	1		Q9D1Z3	ATP synthase subunit C lysine N-methyltransferase OS=Mus musculus OX=10090 GN=Atpsckmt PE=1 SV=1	235.5	226.2	225.8	206.4	0.936106	0.303895
FALSE	High	Master Protein	Q60925	D site-binding protein OS=Mus musculus OX=10090 GN=Dbp PE=1 SV=2	0.008	3.383	5	1	1	1	325	34.4	9.42	3.01	1	0	0.973	1.236	0.913	1.159	93.6	99.8	91.1	115.6	41.2	44.6	42.8	52.7	High	High	High	High	1		Q60925	D site-binding protein OS=Mus musculus OX=10090 GN=Dbp PE=1 SV=2	42.8	54.3	44	46.9	0.936148	0.653279
FALSE	High	Master Protein	Q924T3	DNA repair protein XRCC4 OS=Mus musculus OX=10090 GN=Xrcc4 PE=1 SV=1	0	25.045	20	6	9	6	326	37	5.19	18.11	6	0	1.029	1.047	1.091	1.11	99.5	93.9	102.4	104.2	1101.1	1054.2	1209	1193	High	High	High	High	1		Q924T3	DNA repair protein XRCC4 OS=Mus musculus OX=10090 GN=Xrcc4 PE=1 SV=1	1209	1230	1175.2	1108.1	0.936162	0.157199
FALSE	High	Master Protein	A2RSJ4	UHRF1-binding protein 1-like OS=Mus musculus OX=10090 GN=Uhrf1bp1l PE=1 SV=2	0	8.705	3	3	3	3	1457	161.8	6.61	5.99	3	0	0.971	1.161	0.976	1.166	96.9	96.5	94.1	112.5	92.3	93.3	95.7	110.9	High	High	High	High	1		A2RSJ4	UHRF1-binding protein 1-like OS=Mus musculus OX=10090 GN=Uhrf1bp1l PE=1 SV=2	95.7	114.3	98.5	98.1	0.93619	0.546167
FALSE	High	Master Protein	Q8K019	Bcl-2-associated transcription factor 1 OS=Mus musculus OX=10090 GN=Bclaf1 PE=1 SV=2	0	207.245	43	53	95	51	919	105.9	9.99	207.55	53	0	1.08	1.033	1.104	1.056	97.8	95.6	105.6	101	17059.4	16944	19667.9	18239.4	High	High	High	High	1		Q8K019	Bcl-2-associated transcription factor 1 OS=Mus musculus OX=10090 GN=Bclaf1 PE=1 SV=2	19667.9	18804.6	18206.9	17810.7	0.936191	0.12275
FALSE	High	Master Protein	Q69ZA1	Cyclin-dependent kinase 13 OS=Mus musculus OX=10090 GN=Cdk13 PE=1 SV=3	0	60.166	13	14	18	11	1511	164.5	9.69	52.76	14	0	1.07	1.074	1.062	1.066	96.4	97.1	103.1	103.5	1808.8	1849.9	2065.5	2011.1	High	High	High	High	1		Q69ZA1	Cyclin-dependent kinase 13 OS=Mus musculus OX=10090 GN=Cdk13 PE=1 SV=3	2065.5	2073.4	1930.5	1944.5	0.936239	0.00368996
FALSE	High	Master Protein	Q61704	Inter-alpha-trypsin inhibitor heavy chain H3 OS=Mus musculus OX=10090 GN=Itih3 PE=1 SV=3	0.01	3.065	2	2	2	2	889	99.3	6.05	0	2	0	1.123	1.16	0.987	1.02	90.5	102.9	101.6	105	172.6	199.4	206.9	207.3	High	High	High	High	1		Q61704	Inter-alpha-trypsin inhibitor heavy chain H3 OS=Mus musculus OX=10090 GN=Itih3 PE=1 SV=3	206.9	213.7	184.2	209.6	0.936282	0.415321
FALSE	High	Master Protein	Q8C050	Ribosomal protein S6 kinase alpha-5 OS=Mus musculus OX=10090 GN=Rps6ka5 PE=1 SV=2	0	33.783	14	11	12	11	863	96.5	7.34	24.35	11	0	1.037	1.046	1.091	1.1	99.1	94.3	102.8	103.7	1798.7	1737	1991.4	1948.3	High	High	High	High	1		Q8C050	Ribosomal protein S6 kinase alpha-5 OS=Mus musculus OX=10090 GN=Rps6ka5 PE=1 SV=2	1991.4	2008.7	1919.7	1825.8	0.936352	0.116559
FALSE	High	Master Protein	Q8K194	U4/U6.U5 small nuclear ribonucleoprotein 27 kDa protein OS=Mus musculus OX=10090 GN=Snrnp27 PE=1 SV=1	0	36.162	39	7	10	7	155	18.9	11.62	36.05	7	0	1.047	1.093	1.043	1.089	96.5	96.9	101.1	105.5	2012.7	2050.9	2248.6	2277.2	High	High	High	High	1		Q8K194	U4/U6.U5 small nuclear ribonucleoprotein 27 kDa protein OS=Mus musculus OX=10090 GN=Snrnp27 PE=1 SV=1	2248.6	2347.8	2148.1	2155.8	0.936363	0.0988522
FALSE	High	Master Protein	Q9CWQ3	Mitochondrial inner membrane protease ATP23 homolog OS=Mus musculus OX=10090 GN=Atp23 PE=1 SV=1	0.001	5.505	11	2	2	2	201	21.7	7.49	4.43	2	0	1.026	1.122	1.014	1.11	96.2	97.2	98.6	107.9	185.1	190	202.6	215	High	High	High	High	1		Q9CWQ3	Mitochondrial inner membrane protease ATP23 homolog OS=Mus musculus OX=10090 GN=Atp23 PE=1 SV=1	202.6	221.7	197.6	199.7	0.936366	0.295171
FALSE	High	Master Protein	P28741	Kinesin-like protein KIF3A OS=Mus musculus OX=10090 GN=Kif3a PE=1 SV=2	0	45.828	22	14	16	12	701	80.1	6.54	30.99	14	0	1.032	1.146	0.993	1.103	94.9	98.6	97.9	108.7	954	1006.2	1050.5	1131.3	High	High	High	High	1		P28741	Kinesin-like protein KIF3A OS=Mus musculus OX=10090 GN=Kif3a PE=1 SV=2	1050.5	1166.4	1018.2	1057.7	0.936398	0.368589
FALSE	High	Master Protein	Q8C0C0	Zinc fingers and homeoboxes protein 2 OS=Mus musculus OX=10090 GN=Zhx2 PE=1 SV=1	0	31.709	19	10	11	10	836	92.2	7.46	26.71	10	0	1.06	1.13	1.009	1.076	94.3	99.1	100	106.6	967.3	1031.5	1094	1131.3	High	High	High	High	1		Q8C0C0	Zinc fingers and homeoboxes protein 2 OS=Mus musculus OX=10090 GN=Zhx2 PE=1 SV=1	1094	1166.4	1032.4	1084.3	0.936427	0.24805
FALSE	High	Master Protein	Q9D8C3	Putative bifunctional UDP-N-acetylglucosamine transferase and deubiquitinase ALG13 OS=Mus musculus OX=10090 GN=Alg13 PE=1 SV=2	0.001	6.05	2	2	2	2	1166	128.6	6.48	3.75	2	0	1.07	1.047	1.089	1.066	97.6	95.9	104.4	102.2	361.4	360.5	412.6	391.8	High	High	High	High	1		Q9D8C3	Putative bifunctional UDP-N-acetylglucosamine transferase and deubiquitinase ALG13 OS=Mus musculus OX=10090 GN=Alg13 PE=1 SV=2	412.6	403.9	385.7	378.9	0.936436	0.0424077
FALSE	Medium	Master Protein	Q9D6J1	Ceramide synthase 4 OS=Mus musculus OX=10090 GN=Cers4 PE=1 SV=1	0.022	2.413	2	1	1	1	393	46	8.38	2.41	1	0	1.051	1.038	1.099	1.086	98.9	94.6	103.9	102.6	266.2	258.4	298.5	286	High	High	High	High	1		Q9D6J1	Ceramide synthase 4 OS=Mus musculus OX=10090 GN=Cers4 PE=1 SV=1	298.5	294.9	284.1	271.6	0.936468	0.101287
FALSE	High	Master Protein	Q9WUR2	Enoyl-CoA delta isomerase 2 OS=Mus musculus OX=10090 GN=Eci2 PE=1 SV=2	0	95.578	53	19	33	19	391	43.2	8.92	91.34	19	0	1.044	1.044	1.093	1.093	98.9	94.5	103.3	103.3	6695.4	6495.2	7459	7237.5	High	High	High	High	1		Q9WUR2	Enoyl-CoA delta isomerase 2 OS=Mus musculus OX=10090 GN=Eci2 PE=1 SV=2	7459	7461.8	7145.8	6827.4	0.936491	0.0967938
FALSE	Low	Master Protein	Q9D011	M-phase-specific PLK1-interacting protein OS=Mus musculus OX=10090 GN=Mplkip PE=1 SV=1	0.064	1.471	5	1	1	1	178	19	10.23	1.89	1	0	1.172	1.061	1.074	0.973	92.5	100.9	108.4	98.2	100.5	111.3	125.7	110.4	High	High	High	High	1		Q9D011	M-phase-specific PLK1-interacting protein OS=Mus musculus OX=10090 GN=Mplkip PE=1 SV=1	125.7	113.8	107.3	117	0.936534	0.426493
FALSE	High	Master Protein	Q61781	Keratin, type I cytoskeletal 14 OS=Mus musculus OX=10090 GN=Krt14 PE=1 SV=2	0	53.834	14	12	28	2	484	52.8	5.17	83.23	12	0	1.046	0.814	1.41	1.097	111	82.4	116.2	90.4	269.1	202.8	300.5	226.8	High	High	High	High	1		Q61781	Keratin, type I cytoskeletal 14 OS=Mus musculus OX=10090 GN=Krt14 PE=1 SV=2	300.5	233.8	287.2	213.2	0.936552	0.766062
FALSE	Low	Master Protein	Q9QXE2	DNA polymerase lambda OS=Mus musculus OX=10090 GN=Poll PE=2 SV=1	0.051	1.65	2	1	2	1	573	62.9	8	0	1	0	1.257	1.143	1.008	0.916	86.1	107.4	108.2	98.4	24	30.4	32.2	28.4	High	High	High	High	1		Q9QXE2	DNA polymerase lambda OS=Mus musculus OX=10090 GN=Poll PE=2 SV=1	32.2	29.3	25.6	32	0.936585	0.634651
FALSE	High	Master Protein	Q9CQJ2	PIH1 domain-containing protein 1 OS=Mus musculus OX=10090 GN=Pih1d1 PE=1 SV=1	0	28.762	33	8	12	8	290	32.2	5.21	31.45	8	0	1.067	1.077	1.059	1.068	96.4	97.1	102.8	103.7	2286.5	2339.7	2603.5	2548.6	High	High	High	High	1		Q9CQJ2	PIH1 domain-containing protein 1 OS=Mus musculus OX=10090 GN=Pih1d1 PE=1 SV=1	2603.5	2627.6	2440.3	2459.4	0.936648	0.00850054
FALSE	High	Master Protein	Q9CZ83	39S ribosomal protein L55, mitochondrial OS=Mus musculus OX=10090 GN=Mrpl55 PE=1 SV=1	0	45.407	46	10	16	10	127	15.1	10.51	34.25	10	0	1.055	1.066	1.069	1.08	97.3	96.1	102.7	103.8	2163.1	2168.5	2436.6	2387.7	High	High	High	High	1		Q9CZ83	39S ribosomal protein L55, mitochondrial OS=Mus musculus OX=10090 GN=Mrpl55 PE=1 SV=1	2436.6	2461.7	2308.6	2279.4	0.936651	0.0150516
FALSE	High	Master Protein	P97357	TATA box-binding protein-associated factor RNA polymerase I subunit A OS=Mus musculus OX=10090 GN=Taf1a PE=1 SV=1	0.003	4.826	6	2	2	2	453	52.7	8.72	2.36	2	0	1.168	1.138	1.007	0.981	89.6	103.9	104.6	101.9	335.5	395	418.3	395.1	High	High	High	High	1		P97357	TATA box-binding protein-associated factor RNA polymerase I subunit A OS=Mus musculus OX=10090 GN=Taf1a PE=1 SV=1	418.3	407.3	358.1	415.2	0.936652	0.46336
FALSE	High	Master Protein	P70121	Zinc fingers and homeoboxes protein 1 OS=Mus musculus OX=10090 GN=Zhx1 PE=1 SV=2	0	10.337	4	3	4	3	873	97.5	5.99	6.86	3	0	1.011	1.128	1.007	1.124	96.6	96.9	97.6	108.9	478.7	487.6	516.3	558.8	High	High	High	High	1		P70121	Zinc fingers and homeoboxes protein 1 OS=Mus musculus OX=10090 GN=Zhx1 PE=1 SV=2	516.3	576.1	510.9	512.5	0.936836	0.367961
FALSE	Low	Master Protein	Q9JKC7	AP-4 complex subunit mu-1 OS=Mus musculus OX=10090 GN=Ap4m1 PE=1 SV=1	0.136	1.092	3	1	1	1	449	49.5	6.64	1.96	1	0	1.033	0.989	1.156	1.106	102.2	91.3	105.6	101	158.6	143.9	174.9	162.3	High	High	High	High	1		Q9JKC7	AP-4 complex subunit mu-1 OS=Mus musculus OX=10090 GN=Ap4m1 PE=1 SV=1	174.9	167.3	169.3	151.3	0.936879	0.384133
FALSE	High	Master Protein	Q3U4I7	Pyridine nucleotide-disulfide oxidoreductase domain-containing protein 2 OS=Mus musculus OX=10090 GN=Pyroxd2 PE=1 SV=3	0.005	3.772	2	1	1	1	581	62.9	8.29	2.55	1	0	1.014	1.111	1.024	1.121	97.2	96.3	98.6	108	104.1	104.7	112.7	119.7	High	High	High	High	1		Q3U4I7	Pyridine nucleotide-disulfide oxidoreductase domain-containing protein 2 OS=Mus musculus OX=10090 GN=Pyroxd2 PE=1 SV=3	112.7	123.4	111.1	110.1	0.936891	0.299929
FALSE	High	Master Protein	P70236	Dual specificity mitogen-activated protein kinase kinase 6 OS=Mus musculus OX=10090 GN=Map2k6 PE=1 SV=1	0	61.917	54	17	30	14	334	37.4	7.39	80.1	17	0	1.052	1.08	1.054	1.083	96.8	96.6	101.9	104.6	2669.7	2704.9	2997.7	2985.7	High	High	High	High	1		P70236	Dual specificity mitogen-activated protein kinase kinase 6 OS=Mus musculus OX=10090 GN=Map2k6 PE=1 SV=1	2997.7	3078.2	2849.3	2843.3	0.936915	0.0416044
FALSE	Low	Master Protein	Q8CDC0	Serpin B13 OS=Mus musculus OX=10090 GN=Serpinb13 PE=2 SV=2	0.083	1.331	2	1	2	1	389	44.3	5.43	0	1	0	1.175	1.177	0.977	0.978	87.8	105.7	103.2	103.3	199.6	243.9	250.4	243.1	High	High	High	High	1		Q8CDC0	Serpin B13 OS=Mus musculus OX=10090 GN=Serpinb13 PE=2 SV=2	250.4	250.6	213	256.4	0.936926	0.542258
FALSE	High	Master Protein	Q80TI1	Pleckstrin homology domain-containing family H member 1 OS=Mus musculus OX=10090 GN=Plekhh1 PE=1 SV=2	0	17.067	5	5	5	5	1356	150.8	7.59	13.95	5	0	1.013	1.093	1.041	1.122	98	95.5	99.4	107.2	451	445.9	487.8	510.3	High	High	High	High	1		Q80TI1	Pleckstrin homology domain-containing family H member 1 OS=Mus musculus OX=10090 GN=Plekhh1 PE=1 SV=2	487.8	526.1	481.3	468.7	0.936976	0.253869
FALSE	High	Master Protein	Q9D0M2	Cell division cycle-associated protein 7 OS=Mus musculus OX=10090 GN=Cdca7 PE=1 SV=1	0	20.642	18	7	7	7	382	43.8	8.6	15.18	7	0	1.067	1.099	1.036	1.068	95.4	98.1	101.7	104.8	884.2	924	1006.7	1005.8	High	High	High	High	1		Q9D0M2	Cell division cycle-associated protein 7 OS=Mus musculus OX=10090 GN=Cdca7 PE=1 SV=1	1006.7	1037	943.7	971.3	0.937026	0.0882056
FALSE	High	Master Protein	Q9WTX2	Interferon-inducible double-stranded RNA-dependent protein kinase activator A OS=Mus musculus OX=10090 GN=Prkra PE=1 SV=1	0	80.661	54	18	31	18	313	34.3	8.43	95.22	18	0	1.041	1.07	1.064	1.094	97.8	95.7	101.8	104.7	6025	5987.5	6695.6	6675.4	High	High	High	High	1		Q9WTX2	Interferon-inducible double-stranded RNA-dependent protein kinase activator A OS=Mus musculus OX=10090 GN=Prkra PE=1 SV=1	6695.6	6882.2	6430.3	6293.8	0.937125	0.0661477
FALSE	High	Master Protein	Q9CRA4	Methylsterol monooxygenase 1 OS=Mus musculus OX=10090 GN=Msmo1 PE=1 SV=1	0.003	4.744	6	1	1	1	293	34.8	7.66	4.25	1	0	1.073	1.136	1.003	1.061	93.5	100	100.3	106.2	72.9	79.2	83.5	85.7	High	High	High	High	1		Q9CRA4	Methylsterol monooxygenase 1 OS=Mus musculus OX=10090 GN=Msmo1 PE=1 SV=1	83.5	88.4	77.8	83.3	0.937173	0.280256
FALSE	High	Master Protein	Q8VBT9	Tether containing UBX domain for GLUT4 OS=Mus musculus OX=10090 GN=Aspscr1 PE=1 SV=1	0	129.582	57	28	42	28	550	59.8	6.96	131.58	28	0	1.043	1.055	1.079	1.092	98.4	95.1	102.6	103.8	7323.9	7190.2	8154.2	8002.4	High	High	High	High	1		Q8VBT9	Tether containing UBX domain for GLUT4 OS=Mus musculus OX=10090 GN=Aspscr1 PE=1 SV=1	8154.2	8250.4	7816.5	7558	0.937207	0.0648042
FALSE	High	Master Protein	Q3TC93	HCLS1-binding protein 3 OS=Mus musculus OX=10090 GN=Hs1bp3 PE=1 SV=2	0	86.846	54	15	30	15	395	43.7	4.98	108.96	15	0	1.076	1.087	1.048	1.058	95.5	98.1	102.7	103.7	3687.6	3845.9	4235.7	4148.3	High	High	High	High	1		Q3TC93	HCLS1-binding protein 3 OS=Mus musculus OX=10090 GN=Hs1bp3 PE=1 SV=2	4235.7	4276.8	3935.6	4042.6	0.937233	0.0430706
FALSE	High	Master Protein	Q8VEB6	Zinc phosphodiesterase ELAC protein 1 OS=Mus musculus OX=10090 GN=Elac1 PE=2 SV=1	0.001	6.238	9	2	2	2	362	39.7	6.6	5.49	2	0	0.919	1.123	1.005	1.229	101.1	92.4	92.9	113.6	389.8	361.7	382.2	453.3	High	High	High	High	1		Q8VEB6	Zinc phosphodiesterase ELAC protein 1 OS=Mus musculus OX=10090 GN=Elac1 PE=2 SV=1	382.2	467.3	416	380.2	0.937257	0.622054
FALSE	High	Master Protein	Q9CQN7	39S ribosomal protein L41, mitochondrial OS=Mus musculus OX=10090 GN=Mrpl41 PE=1 SV=1	0	51.309	66	12	22	12	135	15.3	9.82	60.51	12	0	1.089	1.044	1.09	1.044	96.8	96.8	105.4	101	3634.3	3688.8	4224.8	3927.7	High	High	High	High	1		Q9CQN7	39S ribosomal protein L41, mitochondrial OS=Mus musculus OX=10090 GN=Mrpl41 PE=1 SV=1	4224.8	4049.4	3878.8	3877.5	0.937408	0.0981158
FALSE	Medium	Master Protein	Q0VGT4	Protein ZGRF1 OS=Mus musculus OX=10090 GN=Zgrf1 PE=1 SV=2	0.023	2.371	1	1	1	1	1863	205.6	6.27	0	1	0	1.039	1.077	1.058	1.096	97.6	95.9	101.4	105.1	70.8	70.6	78.5	78.9	High	High	High	High	1		Q0VGT4	Protein ZGRF1 OS=Mus musculus OX=10090 GN=Zgrf1 PE=1 SV=2	78.5	81.3	75.6	74.2	0.937422	0.0856038
FALSE	High	Master Protein	Q8BGB7	Enolase-phosphatase E1 OS=Mus musculus OX=10090 GN=Enoph1 PE=1 SV=1	0	87.104	65	17	27	17	257	28.6	4.92	69.69	17	0	1.061	1.061	1.072	1.072	97.3	96.3	103.2	103.2	3831.7	3851.3	4340.8	4209.6	High	High	High	High	1		Q8BGB7	Enolase-phosphatase E1 OS=Mus musculus OX=10090 GN=Enoph1 PE=1 SV=1	4340.8	4340	4089.4	4048.3	0.937437	0.00568036
FALSE	High	Master Protein	Q8BWQ4	Cap-specific mRNA (nucleoside-2'-O-)-methyltransferase 2 OS=Mus musculus OX=10090 GN=Cmtr2 PE=2 SV=1	0	13.447	8	3	3	3	767	87.1	7.08	11.55	3	0	1.087	1.204	0.947	1.049	90.1	103.4	97.9	108.5	86.3	100.6	100.1	107.6	High	High	High	High	1		Q8BWQ4	Cap-specific mRNA (nucleoside-2'-O-)-methyltransferase 2 OS=Mus musculus OX=10090 GN=Cmtr2 PE=2 SV=1	100.1	110.9	92.1	105.7	0.937441	0.526587
FALSE	High	Master Protein	Q9CSN1	SNW domain-containing protein 1 OS=Mus musculus OX=10090 GN=Snw1 PE=1 SV=3	0	166.663	63	35	66	35	536	61.4	9.48	177.33	35	0	1.05	1.067	1.066	1.084	97.5	96	102.4	104.1	9878.2	9876.7	11070.9	10910.9	High	High	High	High	1		Q9CSN1	SNW domain-containing protein 1 OS=Mus musculus OX=10090 GN=Snw1 PE=1 SV=3	11070.9	11249	10542.7	10381.9	0.937486	0.0283234
FALSE	High	Master Protein	Q3TCH7	Cullin-4A OS=Mus musculus OX=10090 GN=Cul4a PE=1 SV=1	0	114.496	43	33	48	21	759	87.7	8.35	129.03	33	1	1.099	1.084	1.05	1.036	94.6	99	103.9	102.6	4303.9	4573.2	5046	4831.4	High	High	High	High	1		Q3TCH7	Cullin-4A OS=Mus musculus OX=10090 GN=Cul4a PE=1 SV=1	5046	4981.1	4593.4	4807.1	0.937509	0.107029
FALSE	High	Master Protein	Q32Q92	Acyl-coenzyme A thioesterase 6 OS=Mus musculus OX=10090 GN=Acot6 PE=1 SV=1	0	55.065	23	8	21	1	419	46.7	7.02	63.85	8	0	1.104	1.158	0.985	1.033	91.3	102.3	100.8	105.7	39.8	45.3	46.9	47.7	High	High	High	High	1		Q32Q92	Acyl-coenzyme A thioesterase 6 OS=Mus musculus OX=10090 GN=Acot6 PE=1 SV=1	46.9	49.2	42.5	47.6	0.937565	0.395755
FALSE	High	Master Protein	Q8CHP5	Partner of Y14 and mago OS=Mus musculus OX=10090 GN=Pym1 PE=1 SV=2	0	54.885	75	11	17	11	203	22.7	9.5	57.27	11	0	1.021	1.048	1.086	1.115	99.8	93.8	101.9	104.5	2438.8	2328.3	2658.6	2645.8	High	High	High	High	1		Q8CHP5	Partner of Y14 and mago OS=Mus musculus OX=10090 GN=Pym1 PE=1 SV=2	2658.6	2727.8	2602.8	2447.4	0.937584	0.186759
FALSE	High	Master Protein	Q00899	Transcriptional repressor protein YY1 OS=Mus musculus OX=10090 GN=Yy1 PE=1 SV=1	0	102.108	38	19	33	19	414	44.7	6.29	92.88	19	0	1.044	1.081	1.052	1.089	97.1	96.4	101.4	105	4719.4	4756.8	5260.3	5281.2	High	High	High	High	1		Q00899	Transcriptional repressor protein YY1 OS=Mus musculus OX=10090 GN=Yy1 PE=1 SV=1	5260.3	5444.8	5036.9	5000.1	0.93759	0.0709595
FALSE	High	Master Protein	Q8BYN5	FSD1-like protein OS=Mus musculus OX=10090 GN=Fsd1l PE=1 SV=2	0	68.27	39	16	23	16	507	56.9	6.7	70.76	16	0	1.083	1.11	1.026	1.051	94.2	99.4	101.9	104.5	3314	3552.1	3829.3	3807.3	High	High	High	High	1		Q8BYN5	FSD1-like protein OS=Mus musculus OX=10090 GN=Fsd1l PE=1 SV=2	3829.3	3925.3	3536.9	3733.8	0.937598	0.157805
FALSE	Medium	Master Protein	Q8BKJ9	NAD-dependent protein deacetylase sirtuin-7 OS=Mus musculus OX=10090 GN=Sirt7 PE=1 SV=2	0.04	1.827	4	1	1	1	402	45.1	9.58	0	1	0	0.984	1.159	0.976	1.149	96.4	97.2	94.9	111.6	63.2	64.7	66.4	75.8	High	High	High	High	1		Q8BKJ9	NAD-dependent protein deacetylase sirtuin-7 OS=Mus musculus OX=10090 GN=Sirt7 PE=1 SV=2	66.4	78.1	67.5	68	0.937716	0.522518
FALSE	High	Master Protein	Q3UQA7	Selenoprotein H OS=Mus musculus OX=10090 GN=Selenoh PE=1 SV=2	0	30.155	53	6	14	6	116	13	9.8	40.23	6	0	1.088	1.104	1.03	1.046	94.2	99.4	102.4	104	1720.3	1843.7	1996.7	1966.9	High	High	High	High	1		Q3UQA7	Selenoprotein H OS=Mus musculus OX=10090 GN=Selenoh PE=1 SV=2	1996.7	2027.8	1836	1938	0.937756	0.143271
FALSE	High	Master Protein	P28063	Proteasome subunit beta type-8 OS=Mus musculus OX=10090 GN=Psmb8 PE=1 SV=2	0	9.306	13	3	3	3	276	30.2	6.68	8.21	3	0	1.026	1.038	1.096	1.109	100	93.6	102.6	103.8	346.5	329.3	379.4	372.5	High	High	High	High	1		P28063	Proteasome subunit beta type-8 OS=Mus musculus OX=10090 GN=Psmb8 PE=1 SV=2	379.4	384	369.8	346.1	0.937778	0.187999
FALSE	High	Master Protein	Q8C2P3	tRNA-dihydrouridine(16/17) synthase [NAD(P)(+)]-like OS=Mus musculus OX=10090 GN=Dus1l PE=2 SV=1	0	34.035	25	10	10	10	475	53.5	8.51	24.92	10	0	1.089	1.078	1.055	1.044	95.3	98.3	103.8	102.6	1301.1	1363.8	1512.9	1451.4	High	High	High	High	1		Q8C2P3	tRNA-dihydrouridine(16/17) synthase [NAD(P)(+)]-like OS=Mus musculus OX=10090 GN=Dus1l PE=2 SV=1	1512.9	1496.4	1388.6	1433.6	0.937826	0.0597979
FALSE	High	Master Protein	Q8R0T2	Zinc finger protein 768 OS=Mus musculus OX=10090 GN=Znf768 PE=1 SV=1	0.005	3.889	3	2	2	1	568	62.7	8.15	3.16	2	0	1.079	1.075	1.059	1.055	95.9	97.7	103.4	103	23.1	23.9	26.6	25.7	High	High	High	High	1		Q8R0T2	Zinc finger protein 768 OS=Mus musculus OX=10090 GN=Znf768 PE=1 SV=1	26.6	26.5	24.7	25.1	0.937853	0.0152544
FALSE	High	Master Protein	Q8K3J1	NADH dehydrogenase [ubiquinone] iron-sulfur protein 8, mitochondrial OS=Mus musculus OX=10090 GN=Ndufs8 PE=1 SV=1	0	71.539	53	14	33	14	212	24	6.21	87.83	14	0	1.032	1.015	1.122	1.104	100.8	92.7	104.1	102.3	6215.6	5803.9	6844.9	6530.1	High	High	High	High	1		Q8K3J1	NADH dehydrogenase [ubiquinone] iron-sulfur protein 8, mitochondrial OS=Mus musculus OX=10090 GN=Ndufs8 PE=1 SV=1	6844.9	6732.4	6633.7	6100.8	0.937926	0.261834
FALSE	High	Master Protein	Q9CSB4	Partitioning defective 3 homolog B OS=Mus musculus OX=10090 GN=Pard3b PE=1 SV=2	0	19.537	7	8	10	7	1203	132.7	8.56	15.4	8	0	1.077	1.086	1.047	1.056	95.5	98.1	102.8	103.6	596.9	623.1	685.9	670.9	High	High	High	High	1		Q9CSB4	Partitioning defective 3 homolog B OS=Mus musculus OX=10090 GN=Pard3b PE=1 SV=2	685.9	691.7	637.1	655	0.937936	0.0451754
FALSE	High	Master Protein	Q922Q4	Pyrroline-5-carboxylate reductase 2 OS=Mus musculus OX=10090 GN=Pycr2 PE=1 SV=1	0	72.531	43	15	25	12	320	33.6	7.77	88.71	15	3	1.04	1.042	1.091	1.094	99.1	94.5	103.1	103.3	4821.6	4666.2	5352	5202.5	High	High	High	High	1		Q922Q4	Pyrroline-5-carboxylate reductase 2 OS=Mus musculus OX=10090 GN=Pycr2 PE=1 SV=1	5352	5363.7	5145.9	4904.9	0.937951	0.11032
FALSE	High	Master Protein	Q9JK81	MYG1 exonuclease OS=Mus musculus OX=10090 GN=Myg1 PE=1 SV=1	0	124.448	79	28	40	28	380	42.7	7.02	123.87	28	0	1.073	1.093	1.039	1.059	95.3	98.4	102.2	104.1	5486.7	5752.5	6285.3	6210	High	High	High	High	1		Q9JK81	MYG1 exonuclease OS=Mus musculus OX=10090 GN=Myg1 PE=1 SV=1	6285.3	6402.4	5855.8	6046.7	0.938113	0.0726017
FALSE	High	Master Protein	Q9JI57	General transcription factor II-I repeat domain-containing protein 1 OS=Mus musculus OX=10090 GN=Gtf2ird1 PE=2 SV=2	0	46.868	19	14	18	14	1104	123.4	7.09	44.78	14	0	1.049	1.078	1.054	1.083	97	96.6	101.8	104.6	1807.1	1826.2	2023.5	2016	High	High	High	High	1		Q9JI57	General transcription factor II-I repeat domain-containing protein 1 OS=Mus musculus OX=10090 GN=Gtf2ird1 PE=2 SV=2	2023.5	2078.5	1928.7	1919.6	0.938152	0.0450475
FALSE	High	Master Protein	Q8BW00	Probable peptidyl-tRNA hydrolase OS=Mus musculus OX=10090 GN=Ptrh1 PE=2 SV=1	0.001	6.27	10	1	1	1	204	22.1	9.85	5.51	1	0	1.007	1.106	1.026	1.125	97.7	95.9	98.4	108	118.3	118	127.2	135.4	High	High	High	High	1		Q8BW00	Probable peptidyl-tRNA hydrolase OS=Mus musculus OX=10090 GN=Ptrh1 PE=2 SV=1	127.2	139.6	126.3	124	0.938156	0.320907
FALSE	High	Master Protein	Q8CG47	Structural maintenance of chromosomes protein 4 OS=Mus musculus OX=10090 GN=Smc4 PE=1 SV=1	0	372.748	56	80	132	80	1286	146.8	7.3	364.97	80	0	1.061	1.066	1.066	1.071	97	96.6	102.9	103.4	23057.8	23307.9	26109.5	25446	High	High	High	High	1		Q8CG47	Structural maintenance of chromosomes protein 4 OS=Mus musculus OX=10090 GN=Smc4 PE=1 SV=1	26109.5	26234.5	24608.8	24500.1	0.938195	0.00261165
FALSE	Medium	Master Protein	P30306	M-phase inducer phosphatase 2 OS=Mus musculus OX=10090 GN=Cdc25b PE=1 SV=1	0.01	3.032	2	1	1	1	576	65.4	6.15	0	1	0	1.221	1.079	1.055	0.932	89.7	103.9	109.6	96.8	29	34.1	37.8	32.4	High	High	High	High	1		P30306	M-phase inducer phosphatase 2 OS=Mus musculus OX=10090 GN=Cdc25b PE=1 SV=1	37.8	33.4	31	35.8	0.938202	0.568876
FALSE	High	Master Protein	P38647	Stress-70 protein, mitochondrial OS=Mus musculus OX=10090 GN=Hspa9 PE=1 SV=3	0	544.318	77	76	328	75	679	73.4	6.07	967.11	76	0	1.054	1.023	1.111	1.078	99.4	94.3	104.8	101.6	63026.3	60702.4	70914.6	66723.6	High	High	High	High	1		P38647	Stress-70 protein, mitochondrial OS=Mus musculus OX=10090 GN=Hspa9 PE=1 SV=3	70914.6	68791.1	67265.8	63807.2	0.938208	0.167256
FALSE	High	Master Protein	Q9CQ20	Mid1-interacting protein 1 OS=Mus musculus OX=10090 GN=Mid1ip1 PE=1 SV=1	0	23.765	54	7	10	7	182	20.3	5.5	33.28	7	0	1.042	1.052	1.08	1.091	98.6	95.1	102.7	103.7	1622.1	1588.2	1803.1	1766.5	High	High	High	High	1		Q9CQ20	Mid1-interacting protein 1 OS=Mus musculus OX=10090 GN=Mid1ip1 PE=1 SV=1	1803.1	1821.2	1731.2	1669.4	0.938278	0.0738103
FALSE	High	Master Protein	Q8K4R4	Cytoplasmic phosphatidylinositol transfer protein 1 OS=Mus musculus OX=10090 GN=Pitpnc1 PE=1 SV=1	0.007	3.424	6	1	1	1	332	38.4	6.32	0	1	0	0.96	1.117	1.012	1.177	99.3	94.3	95.4	111	60.7	58.5	62.2	70.2	High	High	High	High	1		Q8K4R4	Cytoplasmic phosphatidylinositol transfer protein 1 OS=Mus musculus OX=10090 GN=Pitpnc1 PE=1 SV=1	62.2	72.4	64.8	61.5	0.938336	0.519798
FALSE	High	Master Protein	Q9JJK5	Homocysteine-responsive endoplasmic reticulum-resident ubiquitin-like domain member 1 protein OS=Mus musculus OX=10090 GN=Herpud1 PE=1 SV=1	0	7.459	7	2	3	2	391	43.9	5.53	0	2	0	0.943	1.022	1.117	1.212	105	88.6	99	107.4	78.9	67.6	79.4	83.5	High	High	High	High	1		Q9JJK5	Homocysteine-responsive endoplasmic reticulum-resident ubiquitin-like domain member 1 protein OS=Mus musculus OX=10090 GN=Herpud1 PE=1 SV=1	79.4	86.1	84.2	71.1	0.938369	0.559854
FALSE	High	Master Protein	Q9D906	Ubiquitin-like modifier-activating enzyme ATG7 OS=Mus musculus OX=10090 GN=Atg7 PE=1 SV=1	0	89.993	41	25	34	24	698	77.5	6.4	97.36	25	1	1.063	1.097	1.035	1.068	95.5	98.1	101.6	104.8	4394.9	4585	4987.6	4992.2	High	High	High	High	1		Q9D906	Ubiquitin-like modifier-activating enzyme ATG7 OS=Mus musculus OX=10090 GN=Atg7 PE=1 SV=1	4987.6	5146.9	4690.5	4819.5	0.938379	0.0929586
FALSE	High	Master Protein	Q60848	Lymphocyte-specific helicase OS=Mus musculus OX=10090 GN=Hells PE=1 SV=2	0	58.297	22	19	23	19	821	95.1	8	56.27	19	0	1.076	1.083	1.049	1.055	95.6	98.1	102.9	103.5	3695.1	3848.4	4243.8	4141.4	High	High	High	High	1		Q60848	Lymphocyte-specific helicase OS=Mus musculus OX=10090 GN=Hells PE=1 SV=2	4243.8	4269.7	3943.7	4045.2	0.93838	0.0376357
FALSE	High	Master Protein	Q8JZU0	NAD(P)H pyrophosphatase NUDT13, mitochondrial OS=Mus musculus OX=10090 GN=Nudt13 PE=1 SV=2	0.001	6.643	8	2	2	2	352	39.1	8.02	5.24	2	0	1.142	1.097	1.037	0.996	92.2	101.5	105.2	101.1	141.5	158.2	172.4	160.7	High	High	High	High	1		Q8JZU0	NAD(P)H pyrophosphatase NUDT13, mitochondrial OS=Mus musculus OX=10090 GN=Nudt13 PE=1 SV=2	172.4	165.7	151	166.3	0.93848	0.339133
FALSE	High	Master Protein	Q921U8	Smoothelin OS=Mus musculus OX=10090 GN=Smtn PE=1 SV=2	0	17.441	6	5	5	5	923	100.2	8.95	10.63	5	0	1.069	1.066	1.065	1.062	96.6	97	103.3	103	293.2	298.9	334.6	323.6	High	High	High	High	1		Q921U8	Smoothelin OS=Mus musculus OX=10090 GN=Smtn PE=1 SV=2	334.6	333.6	312.9	314.2	0.938491	0.00158867
FALSE	High	Master Protein	Q9CR33	MANSC domain-containing protein 1 OS=Mus musculus OX=10090 GN=Mansc1 PE=2 SV=1	0	16.866	13	4	6	4	414	44.8	9.11	19.62	4	0	1.07	1.073	1.058	1.061	96.3	97.4	103	103.3	668.9	687.2	764	743.3	High	High	High	High	1		Q9CR33	MANSC domain-containing protein 1 OS=Mus musculus OX=10090 GN=Mansc1 PE=2 SV=1	764	766.3	713.9	722.3	0.938509	0.00845745
FALSE	Medium	Master Protein	Q8CD26	Solute carrier family 35 member E1 OS=Mus musculus OX=10090 GN=Slc35e1 PE=1 SV=2	0.034	1.951	3	1	2	1	409	44.3	9.88	0	1	0	0.92	1.266	0.875	1.204	94.4	99.2	86.8	119.5	71.1	75.9	69.8	93.2	High	High	High	High	1		Q8CD26	Solute carrier family 35 member E1 OS=Mus musculus OX=10090 GN=Slc35e1 PE=1 SV=2	69.8	96.1	75.9	79.8	0.938517	0.738189
FALSE	High	Master Protein	Q9JI38	tRNA pseudouridine(38/39) synthase OS=Mus musculus OX=10090 GN=Pus3 PE=1 SV=2	0	22.108	23	8	8	8	481	55.5	8.12	17.33	8	0	1.052	1.064	1.067	1.079	97.5	96.1	102.6	103.8	1386	1387.3	1555.8	1526.7	High	High	High	High	1		Q9JI38	tRNA pseudouridine(38/39) synthase OS=Mus musculus OX=10090 GN=Pus3 PE=1 SV=2	1555.8	1574	1479.2	1458.3	0.938558	0.0201443
FALSE	High	Master Protein	Q61749	Translation initiation factor eIF-2B subunit delta OS=Mus musculus OX=10090 GN=Eif2b4 PE=1 SV=2	0	116.165	65	25	30	25	524	57.6	9.25	97.71	25	0	1.055	1.103	1.029	1.075	95.6	98.1	100.9	105.4	3691.2	3843.6	4157.5	4213.7	High	High	High	High	1		Q61749	Translation initiation factor eIF-2B subunit delta OS=Mus musculus OX=10090 GN=Eif2b4 PE=1 SV=2	4157.5	4344.3	3939.5	4040.2	0.938589	0.133028
FALSE	High	Master Protein	O35473	Nuclear nucleic acid-binding protein C1D OS=Mus musculus OX=10090 GN=C1d PE=1 SV=1	0	16.468	27	6	9	5	141	15.9	9.04	18.89	6	0	1.086	1.076	1.055	1.045	95.4	98.2	103.6	102.7	1513.6	1582.2	1754.5	1686.1	High	High	High	High	1		O35473	Nuclear nucleic acid-binding protein C1D OS=Mus musculus OX=10090 GN=C1d PE=1 SV=1	1754.5	1738.3	1615.4	1663.1	0.938645	0.0510632
FALSE	High	Master Protein	Q8CGC7	Bifunctional glutamate/proline--tRNA ligase OS=Mus musculus OX=10090 GN=Eprs1 PE=1 SV=4	0	809.087	78	146	336	143	1512	170	7.66	1041.42	146	3	1.072	1.053	1.078	1.059	97.1	96.6	104.1	102.2	70092.2	70792.1	80201.6	76404.6	High	High	High	High	1		Q8CGC7	Bifunctional glutamate/proline--tRNA ligase OS=Mus musculus OX=10090 GN=Eprs1 PE=1 SV=4	80201.6	78772	74807	74413	0.938646	0.0223432
FALSE	High	Master Protein	Q9CQ85	Mitochondrial import inner membrane translocase subunit Tim22 OS=Mus musculus OX=10090 GN=Timm22 PE=1 SV=1	0	23.273	37	4	6	4	194	20.1	8.22	19.61	4	0	1.038	1.132	1.001	1.092	95.1	98.6	98.7	107.6	257	270.6	284.7	301.2	High	High	High	High	1		Q9CQ85	Mitochondrial import inner membrane translocase subunit Tim22 OS=Mus musculus OX=10090 GN=Timm22 PE=1 SV=1	284.7	310.5	274.3	284.4	0.938676	0.318388
FALSE	High	Master Protein	Q64127	Transcription intermediary factor 1-alpha OS=Mus musculus OX=10090 GN=Trim24 PE=1 SV=1	0	94.462	37	25	30	23	1051	116.6	7.06	71.12	25	2	1.074	1.084	1.047	1.057	95.6	98	102.7	103.6	2293.5	2386.8	2627.8	2572.9	High	High	High	High	1		Q64127	Transcription intermediary factor 1-alpha OS=Mus musculus OX=10090 GN=Trim24 PE=1 SV=1	2627.8	2652.6	2447.8	2508.9	0.938698	0.0390816
FALSE	High	Master Protein	Q8BH65	Protein DENND6A OS=Mus musculus OX=10090 GN=Dennd6a PE=1 SV=1	0	11.842	7	3	4	3	605	68.9	7.93	12.39	3	0	1.077	1.104	1.029	1.055	94.6	99	101.9	104.4	553.3	588	635.7	632.2	High	High	High	High	1		Q8BH65	Protein DENND6A OS=Mus musculus OX=10090 GN=Dennd6a PE=1 SV=1	635.7	651.8	590.5	618.1	0.938718	0.132241
FALSE	High	Master Protein	Q61216	Double-strand break repair protein MRE11 OS=Mus musculus OX=10090 GN=Mre11 PE=1 SV=1	0	140.928	49	32	47	32	706	80.2	6.01	122.58	32	0	1.078	1.053	1.078	1.053	96.9	96.8	104.4	101.9	6961.1	7064.8	8005.7	7584.4	High	High	High	High	1		Q61216	Double-strand break repair protein MRE11 OS=Mus musculus OX=10090 GN=Mre11 PE=1 SV=1	8005.7	7819.4	7429.3	7426.2	0.93873	0.0350011
FALSE	High	Master Protein	Q9QXG4	Acetyl-coenzyme A synthetase, cytoplasmic OS=Mus musculus OX=10090 GN=Acss2 PE=1 SV=2	0	145.423	42	31	47	31	701	78.8	6.64	147.12	31	0	1.09	1.084	1.047	1.041	94.9	98.8	103.5	102.9	8736.6	9236.3	10166.7	9804	High	High	High	High	1		Q9QXG4	Acetyl-coenzyme A synthetase, cytoplasmic OS=Mus musculus OX=10090 GN=Acss2 PE=1 SV=2	10166.7	10107.8	9324.3	9708.7	0.938765	0.0856946
FALSE	High	Master Protein	Q9R008	Mevalonate kinase OS=Mus musculus OX=10090 GN=Mvk PE=1 SV=1	0	112.753	58	17	32	17	395	41.9	6.68	110.66	17	0	1.064	1.113	1.02	1.066	94.8	98.9	100.9	105.5	4032.1	4273.9	4580.2	4645.1	High	High	High	High	1		Q9R008	Mevalonate kinase OS=Mus musculus OX=10090 GN=Mvk PE=1 SV=1	4580.2	4789	4303.3	4492.5	0.938799	0.178823
FALSE	High	Master Protein	Q9Z2C9	Myotubularin-related protein 7 OS=Mus musculus OX=10090 GN=Mtmr7 PE=1 SV=2	0	16.73	7	4	4	4	660	75.6	6.43	9.01	4	0	1.066	1.097	1.034	1.064	95.4	98.3	101.7	104.6	579.3	606.4	659.1	658	High	High	High	High	1		Q9Z2C9	Myotubularin-related protein 7 OS=Mus musculus OX=10090 GN=Mtmr7 PE=1 SV=2	659.1	678.4	618.3	637.4	0.938841	0.0947826
FALSE	High	Master Protein	Q91X43	SH3 domain-containing protein 19 OS=Mus musculus OX=10090 GN=Sh3d19 PE=1 SV=2	0	30.84	12	8	13	8	789	86	8.53	34.12	8	0	1.068	1.103	1.029	1.062	95	98.7	101.5	104.8	1119.2	1179.9	1276.2	1277.5	High	High	High	High	1		Q91X43	SH3 domain-containing protein 19 OS=Mus musculus OX=10090 GN=Sh3d19 PE=1 SV=2	1276.2	1317.1	1194.5	1240.2	0.938842	0.122625
FALSE	High	Master Protein	O70126	Aurora kinase B OS=Mus musculus OX=10090 GN=Aurkb PE=1 SV=2	0	55.969	46	11	15	11	345	39.4	9.44	48.2	11	0	1.062	1.062	1.068	1.069	97.1	96.5	103.1	103.2	1953.3	1970.9	2213	2147.6	High	High	High	High	1		O70126	Aurora kinase B OS=Mus musculus OX=10090 GN=Aurkb PE=1 SV=2	2213	2214.1	2084.7	2071.7	0.938854	0.00231472
FALSE	High	Master Protein	B2RR83	3'-5' RNA helicase YTHDC2 OS=Mus musculus OX=10090 GN=Ythdc2 PE=1 SV=1	0	92.102	22	28	35	28	1445	161	8.51	64.9	28	0	1.068	1.116	1.016	1.063	94.5	99.2	100.9	105.4	4041.3	4310.9	4605.4	4670.4	High	High	High	High	1		B2RR83	3'-5' RNA helicase YTHDC2 OS=Mus musculus OX=10090 GN=Ythdc2 PE=1 SV=1	4605.4	4815.1	4313.1	4531.4	0.938857	0.19739
FALSE	High	Master Protein	Q9CR23	Proton-transporting V-type ATPase complex assembly regulator TMEM9 OS=Mus musculus OX=10090 GN=Tmem9 PE=1 SV=1	0	7.818	15	3	3	3	183	20.6	6.95	7.23	3	0	1.088	1.048	1.082	1.042	96.6	97.1	105.1	101.2	767	782.9	890.7	831.8	High	High	High	High	1		Q9CR23	Proton-transporting V-type ATPase complex assembly regulator TMEM9 OS=Mus musculus OX=10090 GN=Tmem9 PE=1 SV=1	890.7	857.6	818.6	822.9	0.938912	0.0853549
FALSE	High	Master Protein	O35648	Centrin-3 OS=Mus musculus OX=10090 GN=Cetn3 PE=1 SV=1	0	31.506	58	9	12	8	167	19.5	4.78	33.03	9	0	1.006	1.04	1.092	1.13	100.9	92.8	101.4	104.9	1553.5	1451.8	1667.2	1672.1	High	High	High	High	1		O35648	Centrin-3 OS=Mus musculus OX=10090 GN=Cetn3 PE=1 SV=1	1667.2	1723.9	1658	1526.1	0.938958	0.286097
FALSE	High	Master Protein	Q8BGF3	Dynein axonemal assembly factor 10 OS=Mus musculus OX=10090 GN=Dnaaf10 PE=1 SV=1	0	52.66	40	12	16	12	357	39.8	8.15	52.28	12	0	1.065	1.089	1.041	1.065	95.7	98	102	104.3	2747	2853.9	3123.3	3098	High	High	High	High	1		Q8BGF3	Dynein axonemal assembly factor 10 OS=Mus musculus OX=10090 GN=Dnaaf10 PE=1 SV=1	3123.3	3194	2931.8	2999.9	0.938961	0.0591191
FALSE	High	Master Protein	Q80X85	28S ribosomal protein S7, mitochondrial OS=Mus musculus OX=10090 GN=Mrps7 PE=1 SV=1	0	78.235	68	17	28	17	242	28	9.94	81.11	17	0	1.055	1.06	1.07	1.075	97.5	96.2	102.9	103.4	4922.4	4928.9	5543	5401.5	High	High	High	High	1		Q80X85	28S ribosomal protein S7, mitochondrial OS=Mus musculus OX=10090 GN=Mrps7 PE=1 SV=1	5543	5568.9	5253.5	5181	0.939038	0.0126716
FALSE	High	Master Protein	P33609	DNA polymerase alpha catalytic subunit OS=Mus musculus OX=10090 GN=Pola1 PE=1 SV=2	0	93.336	24	29	35	29	1465	167.2	5.74	85.53	29	0	1.039	1.103	1.027	1.09	96.3	97.4	100.1	106.2	4339.3	4457.7	4814.1	4953.3	High	High	High	High	1		P33609	DNA polymerase alpha catalytic subunit OS=Mus musculus OX=10090 GN=Pola1 PE=1 SV=2	4814.1	5106.8	4631.2	4685.7	0.939118	0.179656
FALSE	Medium	Master Protein	Q99KZ6	Zinc finger protein 639 OS=Mus musculus OX=10090 GN=Znf639 PE=1 SV=1	0.013	2.853	4	2	2	2	485	55.6	5.83	0	2	0	1.055	1.148	0.987	1.074	93.6	100.1	98.8	107.5	114.7	124.5	129.2	136.3	High	High	High	High	1		Q99KZ6	Zinc finger protein 639 OS=Mus musculus OX=10090 GN=Znf639 PE=1 SV=1	129.2	140.5	122.4	130.9	0.939192	0.365864
FALSE	High	Master Protein	O70281	Protein-tyrosine sulfotransferase 1 OS=Mus musculus OX=10090 GN=Tpst1 PE=1 SV=1	0.008	3.355	5	1	1	1	370	42.1	9.09	2.18	1	0	1.115	1.054	1.079	1.02	95.2	98.4	106.1	100.4	14.2	14.9	16.9	15.5	High	High	High	High	1		O70281	Protein-tyrosine sulfotransferase 1 OS=Mus musculus OX=10090 GN=Tpst1 PE=1 SV=1	16.9	16	15.2	15.7	0.93921	0.191548
[truncated: 7,261 more rows]
