# Supplementary material for: eIF5A maintains intestinal epithelial homeostasis by sustaining intestinal stem cells
Source: Cell Regen. 2025 Jun 9;14:23. doi: 10.1186/s13619-025-00243-z (PMC12149079; doi:10.1186/s13619-025-00243-z)
Supplement: Supplementary file 3 — Supplementary Material 3 Table S2. The primers used in this paper. [file 13619_2025_243_MOESM3_ESM.xlsx]

## Sheet: Sheet1
Primers used in RT-qPCR.
Genes	Forward primer	Reverse primer
Actb	CTGAGCTGCGTTTTACACCC	CGCCTTCACCGTTCCAGTTT
Lgr5	TAAAGACGACGGCAACAGTG	GCCTTCAGGTCTTCCTCAAA
Olfm4	TGAAGGAGATGCAAAAACTGG	CTCCAGCTTCTCTACCAAGAGG
Ascl2	CCTCTCTCGGACCCTCTCTCAG	CAGTCAAGGTGTGCTTCCATGC
Mki67	CCTTTGCTGTCCCCGAAGA	GGCTTCTCATCTGTTGCTTCCT
Pcna	TTTGAGGCACGCCTGATCC	GGAGACGTGAGACGAGTCCAT
Lyz1	GGAATGGATGGCTACCGTGG	CATGCCACCCATGCTCGAAT
Chga	CAGCTCGTCCACTCTTTCCG	CCTCTCGTCTCCTTGGAGGG
Muc2	CTACCACCATTACCACCACTAC	GTCTCTCGATCACCACCATTT
Alpi	GTCCCACCGCTGGTTACTTT	CTGTGGGCTGAGATGATGTC
Dclk1	CAAGCCAGCCATGTCGTTC	TTCCTTTGAAGTAGCGGTCAC
Eif5a	AGCCACCTTCCCAATGCAGTG	GCAGGGATAGGTACCCATCCTGG
